# Supplementary material for: Cholesterol-dependent transcriptome remodeling reveals new insight into the contribution of cholesterol to Mycobacterium tuberculosis pathogenesis
Source: Sci Rep. 2021 Jun 11;11:12396. doi: 10.1038/s41598-021-91812-0 (PMC8196197; doi:10.1038/s41598-021-91812-0)
Supplement: Supplementary file 1 — Supplementary Information 1. [file 41598_2021_91812_MOESM1_ESM.xlsx]

## Sheet: WT glc vs chol
gene	Log2 Fold-change	FDR	AveExpr	P value	Wt_glc_1	WT_glc_2	WT_glc_3	WT_chol_1	WT_chol_2	WT_chol_3	Wt_glc_1 CPM	WT_glc_2 CPM	WT_glc_3 CPM	WT_chol_1 CPM	WT_chol_2 CPM	WT_chol_3 CPM
Rv3161c	5.5792	2.01279e-18	8.4773	1.01605e-21	1620	2073	2578	15078	13160	16193	104.583	116.868	124.554	4295.31	4410.57	4821.5
Rv0677c	5.05486	2.40189e-16	7.21049	3.03116e-19	1134	1018	1123	6128	4828	5375	73.208	57.391	54.257	1745.7	1618.11	1600.42
Rv0678	4.68761	3.30636e-14	6.96761	1.58733e-16	1308	1142	967	4858	3779	4449	84.441	64.382	46.72	1383.91	1266.53	1324.7
Rv0676c	4.63452	6.68023e-17	9.27746	5.05823e-20	4001	4494	5077	19907	14798	16180	258.295	253.355	245.291	5670.96	4959.55	4817.63
Rv2856B	4.37643	4.58349e-05	0.3451	8.89627e-06	7	1	3	3	22	14	0.452	0.056	0.145	0.855	7.373	4.169
Rv1218c	4.17544	7.32644e-16	6.40439	1.10951e-18	686	793	1193	2997	1934	2267	44.287	44.706	57.639	853.763	648.18	675.004
Rv1219c	4.11468	4.00345e-15	6.09254	1.11151e-17	517	523	1015	1943	1522	1682	33.376	29.485	49.039	553.507	510.098	500.819
Rv3160c	4.00955	5.92222e-19	6.61579	1.49476e-22	718	718	859	1989	1759	1769	46.352	40.478	41.502	566.612	589.529	526.723
Rv3269	3.75829	1.05829e-12	7.12806	8.28039e-15	1999	1464	1682	4043	3207	3180	129.051	82.535	81.265	1151.74	1074.83	946.852
Rv1217c	3.60271	8.87632e-14	7.70576	5.82495e-16	1926	2184	3376	6017	3541	4054	124.338	123.126	163.109	1714.08	1186.77	1207.09
Rv1129c	3.53662	2.81113e-14	5.28443	1.27714e-16	394	474	646	690	933	1008	25.436	26.722	31.211	196.562	312.695	300.134
Rv3270	3.38859	2.57491e-15	9.85585	6.20045e-18	8644	7618	9092	14822	12144	13065	558.036	429.475	439.273	4222.38	4070.06	3890.13
Rv0849	3.33912	7.915e-12	5.89373	8.79e-14	382	424	674	511	819	941	24.661	23.904	32.564	145.57	274.488	280.185
Rv3545c	3.23642	5.25128e-15	7.77223	1.65603e-17	1948	2043	2399	2444	3131	3546	125.758	115.177	115.906	696.229	1049.36	1055.83
Rv3515c	3.08487	4.9532e-14	6.05416	2.75039e-16	422	470	640	522	612	827	27.243	26.497	30.921	148.704	205.112	246.241
Rv1813c	3.05702	8.7746e-09	8.79195	3.47706e-10	15795	14965	10526	18192	15456	17651	1019.69	843.671	508.556	5182.4	5180.08	5255.62
Rv3546	3.03102	1.14238e-12	7.5798	9.22666e-15	1623	1843	1960	1744	2216	2810	104.777	103.901	94.696	496.818	742.693	836.683
Rv0467	3.02687	7.08775e-14	8.49581	4.11454e-16	1753	2030	2574	2133	2375	3322	113.169	114.444	124.361	607.633	795.981	989.132
Rv3516	3.01074	8.87632e-14	6.19882	5.81323e-16	588	642	797	641	818	1015	37.96	36.194	38.506	182.603	274.153	302.218
Rv1216c	2.92916	5.41105e-15	6.9866	1.91203e-17	1171	1386	2179	2229	1478	1614	75.597	78.138	105.277	634.981	495.352	480.572
Rv0693	2.89527	6.27812e-09	9.894	2.34519e-10	6722	8136	9695	4562	11402	14202	433.956	458.677	468.407	1299.59	3821.38	4228.68
Rv2961	2.88319	0.000324518	1.70256	8.91154e-05	16	24	43	6	51	83	1.033	1.353	2.078	1.709	17.093	24.713
Rv3159c	2.88293	1.57957e-15	6.58083	3.18944e-18	704	791	1013	1065	831	865	45.449	44.594	48.942	303.389	278.51	257.556
Rv3537	2.86745	6.35404e-15	7.33981	2.40562e-17	1110	1525	1553	1361	1434	1774	71.659	85.974	75.032	387.712	480.605	528.212
Rv2626c	2.79562	7.8234e-08	6.95982	4.93652e-09	6123	6965	4031	8102	4777	5144	395.286	392.661	194.755	2308.04	1601.01	1531.64
Rv0848	2.76365	5.74613e-11	6.73236	8.8469e-13	799	979	1453	791	1239	1250	51.582	55.192	70.201	225.334	415.251	372.19
Rv1038c	2.70805	0.00123292	-1.23077	0.000417299	1	2	3	1	2	3	0.065	0.113	0.145	0.285	0.67	0.893
Rv0847	2.69153	4.95821e-11	8.00225	7.50865e-13	2926	3280	4464	2519	3598	4317	188.896	184.914	215.675	717.594	1205.87	1285.4
Rv0323c	2.63204	2.6236e-08	5.23404	1.31776e-09	251	329	451	159	419	471	16.204	18.548	21.79	45.295	140.428	140.241
Rv1733c	2.60772	1.01898e-08	8.01081	4.21076e-10	13045	14532	10149	14733	9824	10391	842.154	819.26	490.341	4197.03	3292.51	3093.94
Rv3530c	2.59411	6.44078e-15	5.12631	2.60102e-17	258	320	446	280	297	337	16.656	18.04	21.548	79.764	99.54	100.342
Rv2963	2.58941	8.43604e-12	7.98009	9.58157e-14	2211	2666	4175	2221	2915	2800	142.737	150.299	201.712	632.702	976.962	833.706
Rv0846c	2.4957	1.64369e-12	6.2	1.45202e-14	533	639	986	479	669	654	34.409	36.024	47.638	136.454	224.215	194.73
Rv1894c	2.49414	2.2764e-14	8.17048	9.76747e-17	3227	3322	4291	2713	2878	3579	208.327	187.282	207.316	772.859	964.562	1065.65
Rv1130	2.49188	3.37039e-12	7.4072	3.23258e-14	3127	3369	3143	2652	2617	2897	201.872	189.932	151.852	755.482	877.088	862.588
Rv0452	2.44537	4.80059e-12	4.92605	4.95012e-14	232	285	389	258	221	250	14.977	16.067	18.794	73.497	74.068	74.438
Rv2031c	2.43977	8.95183e-06	9.83551	1.36017e-06	63797	69934	35881	58865	38762	38669	4118.58	3942.62	1733.56	16769	12991.1	11513.8
Rv2616	2.38743	2.69577e-06	6.13482	3.38162e-07	590	581	810	203	772	875	38.089	32.755	39.135	57.829	258.736	260.533
Rv0679c	2.3653	2.57491e-15	5.99974	6.49901e-18	678	703	1032	652	586	599	43.77	39.633	49.86	185.737	196.398	178.353
Rv0223c	2.36247	5.16292e-13	7.07293	3.90933e-15	1076	1486	1976	959	1068	1429	69.464	83.775	95.469	273.193	357.94	425.488
Rv0692	2.35732	1.47757e-11	7.44838	1.95506e-13	1576	1566	1922	1113	1386	1404	101.743	88.285	92.86	317.063	464.518	418.044
Rv1926c	2.35315	2.92784e-06	8.72236	3.73925e-07	3901	4467	5196	1423	4746	6061	251.839	251.833	251.041	405.374	1590.62	1804.67
Rv3174	2.35077	1.63777e-08	4.0816	7.56465e-10	278	345	336	421	155	210	17.947	19.45	16.234	119.931	51.948	62.528
Rv1284	2.32972	1.61668e-10	4.2664	2.97874e-12	159	202	285	153	140	188	10.265	11.388	13.77	43.586	46.921	55.977
Rv2280	2.32081	1.06997e-11	8.01037	1.24226e-13	2541	2532	3562	1590	2230	2734	164.041	142.745	172.095	452.947	747.385	814.054
Rv3130c	2.31575	2.89561e-06	11.3609	3.67615e-07	178877	192770	109709	136990	102588	112697	11547.9	10867.7	5300.51	39024.7	34382.4	33555.8
Rv2005c	2.3056	9.19161e-07	8.2852	9.70558e-08	8326	6833	5849	4578	4833	6266	537.506	385.219	282.59	1304.15	1619.78	1865.71
Rv0233	2.29448	2.40189e-16	7.6622	2.47852e-19	2225	2410	2947	1896	1747	1913	143.641	135.867	142.382	540.118	585.507	569.6
Rv2817c	2.27098	0.000319611	6.66978	8.74453e-05	508	754	1772	184	1060	1432	32.795	42.508	85.613	52.417	355.259	426.381
Rv3129	2.27037	1.8172e-05	6.42352	3.06384e-06	2755	3166	1548	2076	1570	1595	177.856	178.487	74.79	591.396	526.186	474.915
Rv3553	2.26616	2.3482e-11	6.73063	3.25974e-13	645	657	796	524	434	550	41.64	37.039	38.458	149.273	145.455	163.764
Rv1436	2.26449	2.86188e-09	9.28959	9.39033e-11	5254	6218	8514	2991	5362	6501	339.186	350.548	411.348	852.054	1797.08	1935.69
Rv3402c	2.25843	8.09132e-05	5.31374	1.74436e-05	256	266	479	71	372	491	16.527	14.996	23.143	20.226	124.676	146.196
Rv2032	2.24153	6.03258e-08	8.30686	3.57814e-09	15033	15761	11632	11890	9104	9287	970.494	888.547	561.991	3387.14	3051.21	2765.22
Rv0186Ac	2.23842	2.03147e-07	5.16815	1.57924e-08	708	536	628	411	573	351	45.707	30.218	30.341	117.083	192.041	104.511
Rv1792	2.23835	8.2401e-05	1.98144	1.79676e-05	41	46	32	31	23	26	2.647	2.593	1.546	8.831	7.708	7.742
Rv1531	2.23165	1.93063e-09	5.85446	5.65252e-11	449	589	796	270	518	543	28.986	33.206	38.458	76.916	173.608	161.679
Rv1448c	2.21398	9.52935e-08	8.50229	6.30159e-09	3598	4532	5653	1683	3804	4865	232.278	255.497	273.12	479.441	1274.91	1448.56
Rv3538	2.19032	1.65556e-10	5.10236	3.12729e-12	300	331	396	196	225	284	19.367	18.661	19.132	55.835	75.409	84.562
Rv3552	2.15981	4.40754e-11	5.97272	6.56348e-13	370	407	424	291	224	286	23.886	22.945	20.485	82.898	75.074	85.157
Rv1947	2.15526	0.000114127	4.70852	2.64145e-05	214	273	408	60	319	401	13.815	15.391	19.712	17.092	106.913	119.399
Rv0451c	2.15301	1.32972e-11	5.78313	1.71166e-13	368	486	664	324	338	330	23.757	27.399	32.081	92.299	113.281	98.258
Rv0551c	2.14055	4.10501e-14	7.20009	2.1758e-16	1228	1481	1846	916	947	1126	79.277	83.493	89.188	260.943	317.387	335.269
Rv2628	2.1201	1.92934e-05	7.28253	3.28699e-06	11547	10732	5210	7482	4779	5184	745.446	605.03	251.717	2131.42	1601.68	1543.55
Rv0850	2.11837	0.000113995	3.83239	2.63553e-05	117	169	250	35	189	228	7.553	9.528	12.079	9.971	63.343	67.887
Rv3531c	2.1095	5.25128e-15	7.75917	1.72303e-17	1482	2015	2624	1265	1190	1418	95.674	113.598	126.777	360.364	398.829	422.212
Rv2623	2.0997	0.000101058	9.36358	2.2701e-05	52576	47333	23141	31503	21675	23272	3394.18	2668.46	1118.04	8974.34	7264.38	6929.29
Rv0186	2.09218	2.15386e-13	9.74917	1.4678e-15	7183	8740	12145	5427	5857	6286	463.717	492.729	586.777	1546	1962.97	1871.67
Rv3574	2.05185	7.24219e-14	6.42393	4.38699e-16	1059	1041	1473	683	671	854	68.366	58.688	71.167	194.568	224.886	254.28
Rv1861	2.05045	4.34433e-10	4.17079	9.75884e-12	127	144	252	126	87	105	8.199	8.118	12.175	35.894	29.158	31.264
Rv1131	2.04269	7.04688e-10	7.30024	1.74305e-11	3807	3897	3350	2037	2164	2698	245.771	219.698	161.853	580.286	725.265	803.335
Rv3536c	2.04244	1.32972e-11	6.54354	1.62023e-13	684	747	989	394	495	615	44.157	42.113	47.783	112.24	165.899	183.118
Rv3566A	2.04135	3.55507e-05	3.85569	6.63996e-06	157	178	168	39	158	176	10.136	10.035	8.117	11.11	52.954	52.404
Rv3447c	2.02719	1.64849e-07	4.78695	1.21862e-08	169	217	278	91	147	179	10.91	12.234	13.431	25.923	49.267	53.298
Rv3717	2.01341	4.38938e-07	6.814	4.07696e-08	997	1284	1655	412	1024	1138	64.364	72.387	79.96	117.368	343.194	338.842
Rv3529c	1.99736	2.97676e-11	5.25762	4.20743e-13	288	379	453	223	201	238	18.593	21.367	21.886	63.527	67.365	70.865
Rv0232	1.9549	2.01719e-12	6.83625	1.83295e-14	961	1138	1724	816	676	679	62.04	64.156	83.294	232.456	226.561	202.174
Rv3564	1.92296	2.99719e-08	4.97804	1.53084e-09	266	274	258	145	139	162	17.172	15.447	12.465	41.307	46.586	48.236
Rv2382c	1.91811	0.000127697	5.62127	3.01998e-05	390	406	596	89	367	546	25.177	22.889	28.795	25.354	123	162.573
Rv3395A	1.91578	0.000301551	4.80828	8.12862e-05	189	169	296	37	189	259	12.201	9.528	14.301	10.54	63.343	77.118
Rv0114	1.91119	3.72244e-07	5.22813	3.31656e-08	232	318	507	110	226	288	14.977	17.928	24.495	31.336	75.744	85.753
Rv0694	1.91098	3.89927e-13	9.39855	2.85408e-15	5828	6868	8138	4397	3399	3941	376.242	387.192	393.181	1252.59	1139.17	1173.44
Rv3563	1.91015	1.01898e-08	5.77706	4.30308e-10	468	480	457	233	232	327	30.213	27.061	22.08	66.375	77.755	97.365
Rv3914	1.90313	1.01898e-08	5.66918	4.16743e-10	512	568	557	212	339	392	33.053	32.022	26.911	60.393	113.616	116.719
Rv2855	1.88365	1.32592e-05	6.84204	2.12508e-06	1012	1180	1684	305	963	1189	65.332	66.524	81.361	86.886	322.75	354.027
Rv1122	1.86696	1.90319e-07	7.16787	1.4555e-08	1630	1547	2386	592	1134	1482	105.229	87.214	115.278	168.645	380.06	441.269
Rv2521	1.86152	5.12423e-12	6.20199	5.43205e-14	615	857	1114	428	443	510	39.703	48.314	53.822	121.925	148.471	151.854
Rv2822c	1.86059	5.1821e-05	3.18565	1.02678e-05	127	98	116	27	85	97	8.199	5.525	5.604	7.692	28.488	28.882
Rv1928c	1.8507	1.01898e-08	5.51662	4.20389e-10	284	341	542	143	220	275	18.334	19.224	26.186	40.737	73.733	81.882
Rv2030c	1.84887	0.00123235	10.2107	0.000416798	95978	89591	37919	44281	32386	36169	6196.11	5050.81	1832.03	12614.4	10854.2	10769.4
Rv3131	1.83639	8.88622e-06	10.4554	1.33675e-06	98051	96586	59370	53585	38812	41811	6329.94	5445.16	2868.42	15264.9	13007.8	12449.3
Rv2641	1.82453	7.04688e-10	6.08818	1.69889e-11	945	977	901	535	459	497	61.007	55.08	43.531	152.407	153.834	147.983
Rv3770c	1.80412	5.37196e-05	5.45239	1.0697e-05	323	384	532	86	311	371	20.852	21.648	25.703	24.499	104.232	110.466
Rv3842c	1.80064	6.92559e-09	10.6654	2.62201e-10	27022	28190	22831	14889	12697	13388	1744.47	1589.25	1103.06	4241.47	4255.4	3986.3
Rv3548c	1.7922	9.83179e-10	6.42602	2.6056e-11	583	743	721	387	322	346	37.637	41.888	34.835	110.246	107.918	103.022
Rv3526	1.79218	1.47757e-11	8.51935	2.01386e-13	4468	5595	5624	2475	2495	3221	288.443	315.425	271.719	705.06	836.199	959.059
Rv2922A	1.78748	2.41174e-08	3.88143	1.19918e-09	204	150	228	79	95	125	13.17	8.456	11.016	22.505	31.839	37.219
Rv3353c	1.77781	0.00358727	-0.0744907	0.00140974	5	4	15	6	2	3	0.323	0.226	0.725	1.709	0.67	0.893
Rv1628c	1.77641	4.80059e-12	7.38548	4.92396e-14	1183	1487	2080	677	829	894	76.372	83.832	100.494	192.859	277.839	266.19
Rv3551	1.76106	7.59708e-08	6.07943	4.77454e-09	515	589	557	352	210	288	33.247	33.206	26.911	100.275	70.382	85.753
Rv0373c	1.75825	8.55345e-06	5.68478	1.28021e-06	554	638	815	163	415	567	35.765	35.968	39.376	46.434	139.087	168.825
Rv3262	1.72692	0.000899857	7.2582	0.000288672	1564	1705	3110	326	1558	2031	100.968	96.122	150.257	92.868	522.164	604.734
Rv3383c	1.72505	1.53833e-07	6.50755	1.09881e-08	631	697	1051	239	437	552	40.736	39.294	50.778	68.085	146.461	164.359
Rv3307	1.72202	0.000271832	7.35234	7.23148e-05	1648	2029	3023	403	1523	2022	106.391	114.387	146.054	114.804	510.434	602.055
Rv2220	1.71435	9.15567e-08	9.67194	5.90754e-09	7320	8935	13232	3049	5263	6423	472.562	503.722	639.294	868.577	1763.89	1912.46
Rv0872c	1.71242	4.00979e-11	9.02306	5.86997e-13	6549	6487	6996	3796	2869	3283	422.788	365.713	338.007	1081.38	961.546	977.52
Rv3570c	1.70001	2.26261e-10	8.94459	4.45442e-12	6184	7435	7068	3186	3116	3833	399.224	419.158	341.485	907.604	1044.33	1141.28
Rv0569	1.69463	0.000251904	7.49648	6.63139e-05	11999	8798	5116	4656	3563	3856	774.626	495.999	247.176	1326.37	1194.14	1148.13
Rv3544c	1.6942	1.65556e-10	6.75826	3.13394e-12	946	1119	1354	459	557	645	61.071	63.085	65.418	130.757	186.679	192.05
Rv0077c	1.69138	3.23209e-10	5.00106	6.93407e-12	382	401	439	181	179	230	24.661	22.607	21.21	51.562	59.992	68.483
Rv2063	1.67668	3.79055e-06	3.42948	5.05151e-07	72	146	153	79	43	53	4.648	8.231	7.392	22.505	14.411	15.781
Rv0508	1.66684	5.37196e-05	4.94079	1.06978e-05	308	395	482	83	265	299	19.884	22.269	23.287	23.644	88.815	89.028
Rv2669	1.66592	0.000305937	3.20821	8.27774e-05	103	135	154	23	86	119	6.649	7.611	7.44	6.552	28.823	35.432
Rv3502c	1.6591	6.60744e-10	7.19698	1.55096e-11	1946	1804	2124	805	901	1100	125.629	101.703	102.619	229.322	301.97	327.527
Rv1532c	1.65894	2.98414e-10	5.57175	6.25148e-12	427	442	677	280	211	231	27.566	24.918	32.709	79.764	70.717	68.781
Rv0360c	1.65183	2.0353e-10	4.94269	3.90416e-12	387	469	606	254	200	227	24.984	26.44	29.278	72.358	67.03	67.59
Rv2352c	1.64453	3.26394e-05	5.13972	6.03854e-06	304	266	299	156	146	105	19.626	14.996	14.446	44.44	48.932	31.264
Rv2978c	1.64441	1.07054e-05	8.07659	1.66175e-06	3781	4075	4295	990	2391	2910	244.092	229.733	207.51	282.024	801.344	866.458
Rv3614c	1.64043	1.32972e-11	9.31513	1.70396e-13	10454	12197	13128	6386	4881	5548	674.885	687.622	634.27	1819.2	1635.87	1651.93
Rv0118c	1.63658	9.22283e-10	7.24568	2.39766e-11	2788	3308	3144	1283	1357	1705	179.987	186.493	151.9	365.492	454.799	507.667
Rv3504	1.6363	1.62787e-12	6.45168	1.39696e-14	972	1123	1341	471	511	618	62.75	63.311	64.789	134.175	171.262	184.011
Rv0570	1.63458	0.000112365	8.50137	2.5865e-05	10290	10484	6058	4636	3732	3923	664.298	591.049	292.688	1320.67	1250.78	1168.08
Rv2061c	1.63287	4.58876e-10	6.22257	1.04237e-11	760	763	1100	325	413	482	49.064	43.015	53.146	92.584	138.417	143.516
Rv3559c	1.63204	2.32307e-09	5.8141	6.97742e-11	364	424	478	191	159	239	23.499	23.904	23.094	54.411	53.289	71.163
Rv3535c	1.63092	3.08964e-11	5.82629	4.44497e-13	540	558	665	250	265	300	34.861	31.458	32.129	71.218	88.815	89.326
Rv1031	1.61843	0.000193611	4.61048	4.86225e-05	257	299	371	53	213	255	16.591	16.857	17.925	15.098	71.387	75.927
Rv2856A	1.61689	0.000540121	2.50468	0.000160591	37	39	67	10	26	37	2.389	2.199	3.237	2.849	8.714	11.017
Rv1197	1.61117	2.04182e-06	8.17762	2.46853e-07	3285	3266	2530	1998	1052	1256	212.072	184.125	122.235	569.175	352.578	373.977
Rv2025c	1.6101	1.15073e-06	5.44577	1.26076e-07	777	693	698	380	297	308	50.161	39.069	33.723	108.252	99.54	91.708
Rv3854c	1.60778	7.58192e-10	10.1958	1.89452e-11	18056	18568	27861	11634	8121	9495	1165.65	1046.8	1346.08	3314.21	2721.75	2827.16
Rv2557	1.60541	1.32206e-08	9.05692	5.77277e-10	11030	13649	12098	4722	5375	6910	712.07	769.48	584.506	1345.17	1801.43	2057.47
Rv1954c	1.60403	3.00273e-08	6.86309	1.54608e-09	1752	2164	1724	954	751	868	113.105	121.998	83.294	271.768	251.698	258.449
Rv3565	1.58487	8.10435e-09	5.71065	3.17056e-10	431	475	526	174	210	265	27.824	26.779	25.413	49.568	70.382	78.904
Rv0940c	1.58138	1.53229e-12	6.14684	1.27626e-14	712	788	1069	393	332	416	45.965	44.425	51.648	111.955	111.27	123.865
Rv3394c	1.5796	7.57285e-06	5.32442	1.11815e-06	462	459	566	128	238	354	29.826	25.877	27.346	36.464	79.766	105.404
Rv3662c	1.57795	2.7973e-07	9.24738	2.34402e-08	12989	18485	19523	11400	5732	6496	838.539	1042.12	943.239	3247.55	1921.08	1934.2
Rv3549c	1.57447	5.72322e-09	6.86054	2.06568e-10	1035	1199	1227	553	450	541	66.817	67.595	59.282	157.535	150.818	161.084
Rv0896	1.56627	2.01719e-12	10.3062	1.88379e-14	16988	20119	23803	9645	7996	9315	1096.7	1134.23	1150.02	2747.6	2679.86	2773.56
Rv3334	1.56494	9.37451e-08	4.26773	6.09337e-09	184	273	304	100	106	127	11.879	15.391	14.688	28.487	35.526	37.815
Rv3562	1.5553	1.53702e-08	6.34839	6.96108e-10	727	830	824	374	298	374	46.933	46.792	39.811	106.542	99.875	111.359
Rv0136	1.5532	9.48232e-11	7.0321	1.60352e-12	1627	1821	2242	918	758	817	105.035	102.661	108.321	261.513	254.044	243.263
Rv0571c	1.55083	2.19138e-05	7.28187	3.83298e-06	3483	3673	2629	1758	1204	1367	224.854	207.07	127.018	500.806	403.521	407.027
Rv2160A	1.54824	1.28983e-06	8.18788	1.45195e-07	7320	6730	6591	2084	3539	3771	472.562	379.412	318.439	593.675	1186.1	1122.82
Rv2461c	1.53976	1.01898e-08	8.67019	4.2947e-10	5433	5997	6620	1974	2661	3436	350.741	338.089	319.84	562.339	891.834	1023.08
Rv3550	1.53636	4.32803e-09	6.04597	1.4638e-10	568	512	707	297	199	280	36.669	28.865	34.158	84.607	66.695	83.371
Rv1980c	1.52944	8.44457e-10	7.77006	2.17402e-11	1124	1552	2321	727	650	701	72.563	87.496	112.137	207.102	217.848	208.724
Rv1201c	1.51806	0.000156696	7.9285	3.81654e-05	1986	2418	4238	538	1590	1901	128.211	136.318	204.756	153.261	532.889	566.027
Rv1995	1.51277	6.56014e-05	3.54843	1.36766e-05	108	119	135	25	74	73	6.972	6.709	6.522	7.122	24.801	21.736
Rv3188	1.49871	5.38613e-07	4.30556	5.16589e-08	206	231	207	103	84	81	13.299	13.023	10.001	29.342	28.153	24.118
Rv2791c	1.49439	6.91134e-08	9.91337	4.20402e-09	8869	10828	14133	3391	5032	6017	572.561	610.442	682.825	966.003	1686.47	1791.57
Rv2439c	1.48914	0.000325548	7.42421	8.94806e-05	1699	1865	2996	383	1215	1546	109.683	105.142	144.75	109.106	407.207	460.325
Rv2440c	1.48279	2.12623e-05	7.36338	3.70293e-06	1367	1641	2156	364	909	1096	88.25	92.513	104.166	103.694	304.651	326.336
Rv3518c	1.482	4.22091e-08	7.41272	2.26924e-09	1760	1989	2493	610	891	1191	113.621	112.132	120.447	173.772	298.619	354.623
Rv3904c	1.48037	9.89091e-07	2.82423	1.06598e-07	51	72	94	26	29	34	3.292	4.059	4.542	7.407	9.719	10.124
Rv2885c	1.46224	4.0949e-07	6.57496	3.75176e-08	1081	1149	1381	324	562	670	69.787	64.776	66.722	92.299	188.354	199.494
Rv1927	1.45095	1.54573e-05	6.70816	2.55541e-06	1251	1355	1643	302	739	874	80.762	76.39	79.38	86.032	247.676	260.235
Rv0068	1.45083	1.55041e-07	4.41026	1.11135e-08	239	279	403	144	100	129	15.429	15.729	19.471	41.022	33.515	38.41
Rv0397	1.44999	0.00423263	2.01848	0.00170715	45	29	61	7	23	33	2.905	1.635	2.947	1.994	7.708	9.826
Rv3848	1.4475	1.01898e-08	6.46394	4.26245e-10	744	783	1021	276	374	397	48.031	44.143	49.329	78.625	125.346	118.208
Rv3133c	1.44719	0.00107951	8.45935	0.000357475	11742	11431	6032	4714	3261	3719	758.035	644.437	291.432	1342.89	1092.92	1107.34
Rv0302	1.4414	0.00153159	6.25124	0.000533637	757	925	1451	147	636	765	48.87	52.148	70.104	41.876	213.155	227.78
Rv0572c	1.44113	6.4225e-05	3.99467	1.32924e-05	362	359	304	158	124	127	23.37	20.239	14.688	45.01	41.559	37.815
Rv3556c	1.43362	5.72322e-09	8.18051	2.06215e-10	2532	3017	2869	1177	1011	1234	163.46	170.087	138.614	335.295	338.837	367.426
Rv2624c	1.42973	0.00500972	6.44634	0.00206357	4603	4511	2190	1903	1281	1259	297.159	254.313	105.808	542.113	429.327	374.87
Rv1996	1.42952	5.15264e-05	9.90924	1.0196e-05	62657	62874	41765	26543	19080	21839	4044.99	3544.6	2017.85	7561.37	6394.66	6502.61
Rv3827c	1.4286	0.000166381	7.4742	4.10283e-05	1960	2059	2725	413	1188	1499	126.533	116.079	131.656	117.652	398.158	446.33
Rv2007c	1.42378	2.94898e-06	8.45781	3.77368e-07	17558	19352	16991	7924	6730	7170	1133.5	1090.99	820.908	2257.33	2255.56	2134.88
Rv2542	1.41974	0.000106379	7.38012	2.42184e-05	1266	1568	2295	316	852	1115	81.73	88.398	110.881	90.02	285.548	331.994
Rv1739c	1.41462	0.000119461	8.54746	2.79807e-05	11747	13124	8313	4386	4288	4459	758.358	739.882	401.636	1249.45	1437.12	1327.68
Rv1594	1.41385	8.2976e-08	11.0015	5.25668e-09	27856	30625	38083	9116	14034	16297	1798.32	1726.52	1839.95	2596.9	4703.5	4852.47
Rv0449c	1.41319	0.000218395	5.61646	5.64453e-05	438	549	1005	147	322	346	28.276	30.951	48.556	41.876	107.918	103.022
Rv1934c	1.41212	0.000569013	4.77326	0.000170905	258	282	436	52	176	231	16.656	15.898	21.065	14.813	58.986	68.781
Rv2821c	1.41192	0.000124356	4.63604	2.93784e-05	285	342	390	61	179	225	18.399	19.281	18.843	17.377	59.992	66.994
Rv0602c	1.41081	0.000100485	3.17209	2.24963e-05	59	91	121	27	36	44	3.809	5.13	5.846	7.692	12.065	13.101
Rv1997	1.4099	0.000304863	8.04309	8.241e-05	10096	10262	6341	3926	3134	3470	651.773	578.533	306.361	1118.41	1050.36	1033.2
Rv3841	1.40123	1.42161e-07	13.5854	9.93909e-09	255154	320202	277948	124324	97834	116713	16472.1	18051.8	13428.9	35416.5	32789.1	34751.5
Rv3837c	1.39906	6.19859e-06	7.48418	8.90206e-07	1950	2332	2733	531	1121	1310	125.887	131.469	132.043	151.267	375.703	390.055
Rv3566c	1.39732	1.22072e-07	6.15809	8.31891e-09	726	906	1022	246	392	434	46.869	51.077	49.377	70.079	131.379	129.224
Rv3588c	1.39324	2.90195e-06	7.22986	3.69152e-07	1781	2461	3002	573	1044	1358	114.977	138.742	145.039	163.232	349.897	404.347
Rv2625c	1.38892	0.0117938	7.30808	0.00543549	6951	6207	3159	2798	1653	1840	448.74	349.928	152.625	797.074	554.003	547.864
Rv1912c	1.38839	4.35249e-09	5.59905	1.48306e-10	520	525	692	268	194	217	33.57	29.598	33.433	76.346	65.019	64.612
Rv0251c	1.38589	2.69853e-09	6.74295	8.78622e-11	1517	1588	1737	724	533	651	97.934	89.526	83.922	206.248	178.635	193.837
Rv0347	1.38534	2.35887e-10	5.80401	4.70345e-12	644	705	837	281	260	310	41.575	39.745	40.439	80.049	87.139	92.303
Rv0123	1.38083	0.000183438	4.03347	4.58362e-05	173	194	190	34	102	107	11.168	10.937	9.18	9.686	34.185	31.859
Rv1737c	1.37373	0.000348043	8.6066	9.75082e-05	28272	27484	17394	10776	8464	8948	1825.17	1549.45	840.378	3069.79	2836.71	2664.28
Rv2403c	1.36632	1.7595e-06	6.5769	2.08725e-07	969	1104	1232	268	524	548	62.556	62.239	59.523	76.346	175.619	163.168
Rv2629	1.33513	7.78476e-05	9.45461	1.66227e-05	19071	18122	12267	6877	5471	6269	1231.18	1021.65	592.671	1959.07	1833.61	1866.61
Rv3817	1.33021	0.000122815	4.80127	2.88903e-05	269	265	427	60	155	182	17.366	14.94	20.63	17.092	51.948	54.191
Rv2185c	1.32362	1.64849e-07	6.31607	1.2068e-08	497	760	1240	352	269	271	32.085	42.846	59.91	100.275	90.155	80.691
Rv3571	1.31983	5.3155e-09	6.43093	1.89168e-10	946	924	1194	306	421	427	61.071	52.092	57.687	87.171	141.098	127.14
Rv3177	1.3159	6.03258e-08	4.62634	3.541e-09	349	354	365	135	119	140	22.531	19.957	17.635	38.458	39.883	41.685
Rv1471	1.31573	6.69746e-05	4.80573	1.40136e-05	236	271	350	54	116	188	15.236	15.278	16.91	15.383	38.877	55.977
Rv3127	1.31131	7.75138e-05	10.6275	1.65199e-05	75945	80610	56173	27429	25173	25831	4902.83	4544.49	2713.96	7813.77	8436.73	7691.23
Rv3171c	1.30919	7.68261e-09	8.34781	2.94739e-10	5761	6424	6436	2234	2285	2423	371.916	362.161	310.951	636.405	765.818	721.453
Rv0115	1.30425	1.3316e-06	6.06359	1.50905e-07	544	755	1040	188	337	355	35.119	42.564	50.247	53.556	112.946	105.702
Rv3033	1.30133	1.01898e-08	4.12761	4.32078e-10	194	214	270	95	65	89	12.524	12.065	13.045	27.063	21.785	26.5
Rv2642	1.30032	5.73684e-06	4.41655	8.16652e-07	303	377	298	155	104	100	19.561	21.254	14.398	44.155	34.856	29.775
Rv3568c	1.29943	1.60422e-08	7.76702	7.3692e-10	2613	2823	2926	1005	916	1188	168.689	159.15	141.368	286.297	306.997	353.729
Rv1533	1.29934	3.05609e-09	9.18578	1.01818e-10	5960	7890	11187	3647	2547	2851	384.763	444.809	540.492	1038.93	853.627	848.891
Rv2270	1.29878	0.0130036	1.7579	0.00609153	21	21	40	6	11	13	1.356	1.184	1.933	1.709	3.687	3.871
Rv3431c	1.29498	1.16604e-07	6.62696	7.85798e-09	1493	1952	2062	985	531	571	96.384	110.047	99.624	280.6	177.965	170.016
Rv0061c	1.27983	3.73182e-07	6.33439	3.33434e-08	518	520	821	261	172	237	33.441	29.316	39.666	74.352	57.646	70.567
Rv0691A	1.2767	0.000343871	4.08169	9.6166e-05	233	256	338	108	130	70	15.042	14.432	16.33	30.766	43.57	20.843
Rv3744	1.2764	1.54125e-08	5.6908	7.04105e-10	401	535	724	233	179	181	25.888	30.161	34.98	66.375	59.992	53.893
Rv2424c	1.273	9.42736e-06	3.1765	1.4467e-06	62	72	110	24	29	34	4.003	4.059	5.315	6.837	9.719	10.124
Rv0254c	1.27083	0.00167938	5.16315	0.00059215	295	298	419	46	157	247	19.044	16.8	20.244	13.104	52.619	73.545
Rv2997	1.2697	0.000754846	6.40575	0.00023739	1084	1091	1579	193	617	758	69.98	61.507	76.288	54.98	206.788	225.696
Rv0509	1.26773	1.60744e-06	10.9827	1.88251e-07	23438	29618	37523	7283	11831	14265	1513.1	1669.75	1812.9	2074.73	3965.16	4247.43
Rv1128c	1.26531	2.99102e-06	5.89111	3.84258e-07	418	523	784	136	239	257	26.985	29.485	37.878	38.743	80.101	76.522
Rv0450c	1.25772	8.46681e-11	8.90333	1.40411e-12	4819	6136	7962	2333	2021	2311	311.103	345.925	384.678	664.608	677.338	688.105
Rv0468	1.25159	1.29871e-09	7.04236	3.6057e-11	1044	1176	1957	485	429	530	67.398	66.299	94.551	138.163	143.779	157.809
Rv0348	1.24413	3.09254e-07	5.26553	2.62731e-08	349	413	635	129	166	197	22.531	23.283	30.68	36.749	55.635	58.657
Rv0682	1.23765	0.000562147	6.23497	0.000168417	522	624	1277	151	322	401	33.699	35.179	61.697	43.016	107.918	119.399
Rv3527	1.22946	1.8703e-08	5.4187	8.87471e-10	617	685	711	217	217	272	39.832	38.618	34.351	61.817	72.728	80.989
Rv2389c	1.22718	1.87945e-05	5.2039	3.18302e-06	274	399	520	91	156	180	17.689	22.494	25.123	25.923	52.283	53.595
Rv1092c	1.2238	2.26486e-09	6.73004	6.74541e-11	1106	1305	1708	558	382	496	71.401	73.571	82.521	158.959	128.027	147.685
Rv3762c	1.21884	1.64849e-07	7.18978	1.21741e-08	1899	2219	2802	594	808	1055	122.595	125.099	135.377	169.214	270.801	314.128
Rv3573c	1.20918	1.5087e-08	6.00196	6.77811e-10	702	632	895	234	247	285	45.319	35.63	43.241	66.66	82.782	84.859
Rv1936	1.20916	2.76624e-08	5.12876	1.40337e-09	399	419	545	152	134	184	25.758	23.622	26.331	43.301	44.91	54.786
Rv1198	1.2087	4.37785e-05	9.27936	8.43085e-06	7950	9510	6694	3603	2305	2590	513.233	536.138	323.416	1026.4	772.521	771.178
Rv1619	1.20391	6.52155e-07	6.60897	6.46887e-08	1287	1300	1832	348	546	672	83.086	73.289	88.512	99.136	182.992	200.089
Rv3368c	1.20234	6.32051e-08	4.8109	3.79677e-09	307	361	424	134	128	112	19.819	20.352	20.485	38.173	42.899	33.348
Rv1671	1.20231	0.000806246	2.44622	0.000255944	42	68	73	20	21	20	2.711	3.834	3.527	5.697	7.038	5.955
Rv0426c	1.20029	1.01898e-08	7.2077	4.25293e-10	2287	1992	2549	923	681	759	147.643	112.302	123.153	262.937	228.237	225.994
Rv1812c	1.19516	0.000341966	7.48073	9.52017e-05	3601	3447	3053	1229	1061	1192	232.472	194.329	147.503	350.108	355.594	354.92
Rv2512c	1.1925	5.7315e-05	3.91348	1.15585e-05	140	139	204	36	66	68	9.038	7.836	9.856	10.255	22.12	20.247
Rv2347c	1.19105	1.22866e-05	5.89404	1.9506e-06	1187	1179	1256	611	305	371	76.63	66.468	60.683	174.057	102.221	110.466
Rv1993c	1.18851	1.47965e-05	3.17786	2.42749e-06	111	122	137	51	42	33	7.166	6.878	6.619	14.529	14.076	9.826
Rv3344c	1.18687	0.000124339	3.78483	2.93429e-05	144	122	185	63	44	45	9.296	6.878	8.938	17.947	14.747	13.399
Rv1492	1.18678	9.83179e-10	8.15778	2.59912e-11	4468	4537	5443	1555	1620	1759	288.443	255.779	262.975	442.977	542.943	523.746
Rv2985	1.18548	5.70789e-08	7.72955	3.2847e-09	2074	3137	4038	1021	974	1051	133.892	176.852	195.093	290.855	326.436	312.937
Rv3503c	1.17376	0.000980308	3.72015	0.000318192	261	233	264	74	86	93	16.85	13.136	12.755	21.081	28.823	27.691
Rv2041c	1.17278	1.01898e-08	5.5518	4.18022e-10	416	475	589	142	158	200	26.856	26.779	28.457	40.452	52.954	59.55
Rv2591	1.17272	4.12921e-07	9.00031	3.80404e-08	7764	9671	9533	4111	2496	2727	501.225	545.215	460.58	1171.11	836.535	811.97
Rv3560c	1.17225	8.66381e-07	6.1856	9.00931e-08	566	692	711	247	196	218	36.54	39.012	34.351	70.364	65.689	64.91
Rv2627c	1.17173	0.0016738	9.53524	0.000589337	62817	70751	41192	22145	17512	18512	4055.31	3988.68	1990.16	6308.5	5869.15	5511.99
Rv3134c	1.16937	0.000593472	9.91216	0.00017945	55058	48861	35542	19321	13321	14663	3554.41	2754.6	1717.18	5504.02	4464.53	4365.94
Rv1990A	1.16749	6.00273e-05	3.23287	1.22721e-05	110	114	127	46	39	32	7.101	6.427	6.136	13.104	13.071	9.528
Rv0397A	1.16685	1.65993e-06	4.78837	1.95237e-07	379	517	551	148	148	187	24.467	29.147	26.621	42.161	49.602	55.68
Rv3569c	1.16584	1.53702e-08	7.281	6.98294e-10	2068	2235	2195	728	668	800	133.505	126.001	106.05	207.387	223.88	238.202
Rv3534c	1.16443	1.5087e-08	6.3418	6.75655e-10	948	1088	1174	340	333	404	61.201	61.337	56.721	96.857	111.605	120.292
Rv3090	1.16037	2.10465e-06	4.04806	2.56043e-07	132	146	211	60	48	53	8.522	8.231	10.194	17.092	16.087	15.781
Rv0090	1.15486	9.73435e-05	3.228	2.16947e-05	90	109	118	29	40	36	5.81	6.145	5.701	8.261	13.406	10.719
Rv0190	1.15296	2.4159e-06	6.76957	3.00616e-07	2192	1637	1926	644	634	632	141.51	92.288	93.053	183.458	212.485	188.179
Rv0794c	1.15024	2.66624e-10	6.56573	5.45092e-12	1070	1257	1524	441	381	450	69.077	70.865	73.631	125.629	127.692	133.988
Rv2650c	1.14706	2.25628e-09	7.25202	6.66293e-11	2196	2388	2521	778	702	892	141.768	134.627	121.8	221.631	235.275	265.595
Rv0498	1.14478	0.00534912	5.73421	0.00222501	486	568	1067	92	312	399	31.375	32.022	51.551	26.208	104.567	118.803
Rv0043c	1.14127	3.20159e-05	5.90201	5.89086e-06	526	624	888	130	275	305	33.957	35.179	42.903	37.033	92.166	90.814
Rv0080	1.13888	0.00354911	7.51471	0.00139295	7488	6647	4159	2351	1838	1772	483.407	374.733	200.939	669.736	616.006	527.617
Rv2089c	1.13476	7.33951e-07	4.64448	7.40427e-08	255	288	398	98	84	126	16.462	16.236	19.229	27.918	28.153	37.517
Rv2485c	1.13127	3.84217e-08	6.33509	2.05588e-09	1557	1994	2676	553	668	803	100.516	112.414	129.289	157.535	223.88	239.095
Rv1673c	1.12544	1.15767e-05	3.72351	1.82621e-06	117	147	159	45	47	44	7.553	8.287	7.682	12.819	15.752	13.101
Rv2819c	1.12459	0.000801791	5.49552	0.000254177	488	534	689	87	243	304	31.504	30.105	33.289	24.784	81.441	90.517
Rv2449c	1.12122	2.4327e-09	7.97113	7.3681e-11	3827	4489	4762	1580	1310	1384	247.062	253.073	230.072	450.099	439.047	412.089
Rv1110	1.11685	9.79416e-05	9.44746	2.18774e-05	10996	11938	11683	2346	4218	5397	709.875	673.02	564.455	668.311	1413.66	1606.97
Rv3059	1.11301	4.13607e-10	8.17712	9.08224e-12	4791	5020	5826	1763	1538	1780	309.295	283.009	281.479	502.23	515.461	529.999
Rv1470	1.11052	0.000196949	4.44662	4.961e-05	204	257	410	61	111	114	13.17	14.489	19.809	17.377	37.202	33.944
Rv1864c	1.10346	3.42382e-05	5.2469	6.36889e-06	423	458	571	96	181	215	27.308	25.82	27.587	27.348	60.662	64.017
Rv0967	1.10226	3.91799e-05	6.27655	7.45624e-06	1738	1457	1368	433	474	561	112.201	82.14	66.094	123.35	158.861	167.039
Rv0047c	1.10163	9.53854e-07	7.65199	1.02003e-07	2680	3513	5853	1527	1021	1174	173.014	198.05	282.783	435	342.188	349.561
Rv2923c	1.10157	4.36658e-08	5.14562	2.38179e-09	536	565	810	172	208	231	34.603	31.853	39.135	48.998	69.711	68.781
Rv1736c	1.10067	0.0214711	8.38872	0.0108439	19584	19393	8732	5688	4331	4642	1264.3	1093.31	421.88	1620.36	1451.54	1382.16
Rv3663c	1.10043	2.87591e-06	6.9641	3.63663e-07	1523	2179	2822	986	571	552	98.321	122.844	136.343	280.884	191.371	164.359
Rv0923c	1.08966	0.00226263	7.69464	0.000831497	2161	2696	3462	394	1118	1511	139.509	151.99	167.264	112.24	374.698	449.903
Rv3395c	1.08752	5.43325e-06	4.7611	7.63837e-07	368	389	503	91	148	174	23.757	21.93	24.302	25.923	49.602	51.809
Rv0308	1.08482	1.32972e-11	7.67585	1.70704e-13	2605	3045	3670	1008	902	1036	168.173	171.666	177.313	287.152	302.305	308.471
Rv0046c	1.0845	2.64301e-07	10.7147	2.18617e-08	16672	22419	33801	8478	6494	7376	1076.3	1263.9	1633.07	2415.15	2176.47	2196.22
Rv2832c	1.08062	2.01543e-08	6.14622	9.81771e-10	986	1226	1431	407	331	409	63.654	69.117	69.138	115.943	110.935	121.781
Rv3508	1.07986	4.64553e-06	8.8417	6.39024e-07	10321	10604	16472	4813	3058	3921	666.299	597.814	795.832	1371.09	1024.89	1167.49
Rv2570	1.07952	2.96435e-06	4.49766	3.80083e-07	305	301	382	97	98	115	19.69	16.969	18.456	27.633	32.845	34.241
Rv1530	1.07902	1.6895e-06	5.78491	1.99141e-07	745	908	1181	205	323	390	48.095	51.19	57.059	58.399	108.253	116.123
Rv0062	1.07645	0.00095308	6.32758	0.000307353	502	616	1319	218	204	302	32.408	34.728	63.727	62.102	68.371	89.921
Rv1576c	1.07441	9.49842e-07	7.28549	1.0069e-07	2272	2493	2581	620	749	1001	146.675	140.546	124.699	176.621	251.027	298.05
Rv2011c	1.07023	0.000311267	3.98419	8.4534e-05	179	192	276	39	101	78	11.556	10.824	13.335	11.11	33.85	23.225
Rv0712	1.06839	1.87662e-09	6.79844	5.44702e-11	935	1330	1483	419	357	385	60.361	74.98	71.65	119.362	119.649	114.635
Rv1998c	1.06644	0.0193528	5.36186	0.00963733	504	569	543	212	140	156	32.537	32.078	26.235	60.393	46.921	46.449
Rv2018	1.06611	3.26739e-08	6.00527	1.70709e-09	777	966	1163	398	249	271	50.161	54.459	56.189	113.379	83.452	80.691
Rv3196A	1.06518	0.0149137	2.15213	0.00713314	28	42	74	23	9	13	1.808	2.368	3.575	6.552	3.016	3.871
Rv0120c	1.06147	8.04348e-09	7.82016	3.12644e-10	3755	4474	4796	1597	1196	1303	242.414	252.227	231.715	454.942	400.839	387.971
Rv0079	1.05634	5.41171e-06	10.2666	7.59443e-07	48246	44385	48132	16081	13192	14978	3114.64	2502.26	2325.46	4581.04	4421.3	4459.73
Rv1579c	1.05585	0.00763092	2.26156	0.00330892	72	76	71	17	23	27	4.648	4.285	3.43	4.843	7.708	8.039
Rv2928	1.05541	5.76091e-05	6.71284	1.16541e-05	636	716	1353	236	269	303	41.059	40.365	65.369	67.23	90.155	90.219
Rv1182	1.05249	2.02985e-05	9.75015	3.50501e-06	12067	15474	16069	3123	4827	6035	779.016	872.367	776.362	889.657	1617.77	1796.93
Rv3814c	1.0519	6.82266e-09	6.62371	2.56582e-10	965	1166	1446	445	326	337	62.298	65.735	69.862	126.768	109.259	100.342
Rv2239c	1.05067	3.09254e-07	7.60056	2.63826e-08	1488	2111	3264	769	647	619	96.062	119.01	157.698	219.067	216.842	184.309
Rv1920	1.04938	5.85147e-09	6.35702	2.15627e-10	905	1171	1610	382	394	344	58.425	66.017	77.786	108.821	132.049	102.427
Rv2809	1.04726	0.000113348	4.38448	2.61485e-05	159	223	311	58	68	86	10.265	12.572	15.026	16.523	22.79	25.607
Rv3084	1.0434	0.0256714	6.17676	0.0132309	1037	1257	3707	835	421	406	66.946	70.865	179.101	237.869	141.098	120.887
Rv0687	1.04336	1.02544e-08	5.95297	4.37405e-10	609	689	994	252	216	228	39.316	38.843	48.024	71.788	72.392	67.887
Rv0943c	1.04103	0.0018803	3.30371	0.000674859	92	117	123	50	25	29	5.939	6.596	5.943	14.244	8.379	8.635
Rv0566c	1.04039	2.03105e-07	5.33052	1.57378e-08	768	665	836	264	206	225	49.58	37.49	40.391	75.206	69.041	66.994
Rv3486	1.03692	0.000837018	7.0011	0.000266401	922	1168	1742	210	493	543	59.522	65.847	84.163	59.823	165.229	161.679
Rv1915	1.02786	8.31557e-11	8.31068	1.34325e-12	3523	4332	5698	1508	1193	1386	227.436	244.222	275.295	429.588	399.834	412.684
Rv3653	1.02726	0.00638671	2.48741	0.00271137	59	70	112	18	24	31	3.809	3.946	5.411	5.128	8.044	9.23
Rv3616c	1.026	2.49013e-07	11.6898	2.02378e-08	76915	85991	86696	27244	22483	26836	4965.45	4847.85	4188.65	7761.07	7535.18	7990.47
Rv2823c	1.01406	0.000890268	6.28452	0.000285146	792	929	1180	149	362	457	51.13	52.374	57.011	42.446	121.324	136.073
Rv2700	1.00759	6.28476e-06	6.92727	9.04168e-07	1333	1422	2419	394	533	605	86.055	80.167	116.872	112.24	178.635	180.14
Rv2884	1.00716	1.29871e-09	6.56342	3.59863e-11	1496	1828	2542	613	498	624	96.578	103.056	122.815	174.627	166.905	185.797
Rv3726	1.00299	4.93178e-08	7.76381	2.80073e-09	2341	3031	3973	1130	766	884	151.129	170.877	191.953	321.906	256.725	263.213
Rv2328	-1.00271	1.16483e-08	6.83111	4.99801e-10	1238	1351	1764	104	100	118	79.922	76.164	85.226	29.627	33.515	35.135
Rv0812	-1.00287	3.04168e-08	6.37962	1.57381e-09	1366	1594	1806	118	111	125	88.186	89.864	87.256	33.615	37.202	37.219
Rv0590A	-1.00439	0.0278761	1.43006	0.0145816	48	62	65	2	7	4	3.099	3.495	3.14	0.57	2.346	1.191
Rv0001	-1.00918	9.51305e-08	9.00751	6.2668e-09	6918	9414	14276	839	640	712	446.609	530.726	689.734	239.008	214.496	211.999
Rv2331	-1.01142	0.000231302	6.97129	6.04233e-05	2123	2232	3466	198	220	157	137.056	125.832	167.457	56.405	73.733	46.747
Rv1186c	-1.01266	2.41881e-08	6.65519	1.2088e-09	2185	2455	2958	187	176	198	141.058	138.404	142.914	53.271	58.986	58.955
Rv2386c	-1.01392	0.00724012	4.01365	0.00312118	201	204	316	31	12	13	12.976	11.501	15.267	8.831	4.022	3.871
Rv3612c	-1.01606	2.06965e-06	5.77982	2.51262e-07	1194	1628	2344	130	104	136	77.082	91.781	113.249	37.033	34.856	40.494
Rv1571	-1.01701	0.000148442	4.61434	3.59056e-05	437	499	836	47	33	47	28.212	28.132	40.391	13.389	11.06	13.994
Rv2948c	-1.02202	4.25184e-10	10.0147	9.44377e-12	14896	17792	23744	1507	1213	1390	961.65	1003.05	1147.17	429.303	406.537	413.875
Rv1908c	-1.02521	7.77873e-09	8.90244	3.0039e-10	12563	14972	15334	1168	917	1086	811.037	844.066	740.851	332.731	307.333	323.359
Rv0514	-1.02802	8.20185e-06	5.76367	1.22345e-06	1059	1237	1507	110	92	77	68.366	69.737	72.81	31.336	30.834	22.927
Rv3490	-1.03065	6.51139e-10	9.39836	1.51198e-11	13471	14172	17438	1110	1129	1061	869.655	798.965	842.504	316.209	378.384	315.915
Rv1573	-1.03166	0.0385647	2.10227	0.0213167	78	74	120	9	4	6	5.035	4.172	5.798	2.564	1.341	1.787
Rv2679	-1.03244	4.92648e-07	7.04742	4.65044e-08	2254	2910	4259	235	198	235	145.513	164.055	205.77	66.945	66.36	69.972
Rv3737	-1.03431	3.38083e-08	7.28165	1.78343e-09	3014	3117	4395	278	238	245	194.577	175.725	212.341	79.195	79.766	72.949
Rv3685c	-1.04381	2.63191e-10	7.77702	5.31431e-12	4354	5316	6680	435	346	395	281.084	299.696	322.739	123.92	115.962	117.612
Rv3224B	-1.04461	0.000782602	4.31345	0.000247438	470	393	638	39	30	37	30.342	22.156	30.824	11.11	10.055	11.017
Rv2800	-1.04665	6.27812e-09	8.15538	2.3338e-10	6715	7090	9299	647	481	545	433.504	399.708	449.274	184.313	161.207	162.275
Rv2779c	-1.04835	1.74402e-08	6.05983	8.18749e-10	1771	1922	2615	154	130	168	114.331	108.355	126.342	43.87	43.57	50.022
Rv3111	-1.04886	0.0126901	1.92696	0.00593187	86	124	179	12	11	5	5.552	6.991	8.648	3.418	3.687	1.489
Rv0156	-1.05395	1.70268e-05	5.52771	2.84926e-06	1031	946	1266	100	71	64	66.559	53.332	61.166	28.487	23.796	19.056
Rv3282	-1.05832	4.69732e-06	6.31762	6.47333e-07	1552	1360	2174	94	133	138	100.193	76.672	105.035	26.778	44.575	41.09
Rv2992c	-1.06151	1.41819e-09	7.76213	4.00903e-11	4873	5269	6796	455	355	401	314.589	297.047	328.344	129.617	118.978	119.399
Rv2828c	-1.06522	0.000219594	3.48775	5.68106e-05	297	317	431	23	19	32	19.174	17.871	20.823	6.552	6.368	9.528
Rv0672	-1.06573	1.26373e-08	7.71717	5.48617e-10	4096	4749	5325	346	333	333	264.428	267.731	257.273	98.566	111.605	99.151
Rv2932	-1.06829	1.9387e-05	6.78354	3.31272e-06	1433	1637	1682	132	96	112	92.511	92.288	81.265	37.603	32.174	33.348
Rv0456A	-1.06976	0.00466755	2.20626	0.00190731	67	94	113	6	5	7	4.325	5.299	5.46	1.709	1.676	2.084
Rv1171	-1.07361	6.6165e-07	6.36794	6.59746e-08	2450	2398	2824	199	158	190	158.166	135.19	136.439	56.69	52.954	56.573
Rv0300	-1.07459	0.000200409	6.72828	5.07344e-05	2503	3312	3640	275	206	192	161.588	186.718	175.864	78.34	69.041	57.168
Rv0822c	-1.07886	5.22475e-09	9.23928	1.81983e-10	11699	15740	19928	1240	1008	1052	755.259	887.363	962.807	353.242	337.831	313.235
Rv2767c	-1.08869	0.00838701	2.55216	0.00367487	80	102	127	6	4	12	5.165	5.75	6.136	1.709	1.341	3.573
Rv3878	-1.09063	2.99719e-08	8.57972	1.53566e-09	8582	9558	9941	737	579	672	554.033	538.844	480.292	209.951	194.052	200.089
Rv1778c	-1.09094	0.0045282	5.01975	0.00184465	389	351	489	46	32	15	25.113	19.788	23.626	13.104	10.725	4.466
Rv3290c	-1.09231	0.00026471	9.48816	7.01529e-05	19863	21476	16701	1094	1278	1808	1282.31	1210.74	806.896	311.651	428.322	538.336
Rv0389	-1.09279	1.59752e-07	7.05467	1.14915e-08	3103	3111	3517	209	223	255	200.322	175.387	169.921	59.538	74.738	75.927
Rv2246	-1.09852	1.20419e-05	10.0506	1.90871e-06	15761	18542	34798	2004	1272	1362	1017.49	1045.33	1681.24	570.885	426.311	405.538
Rv1514c	-1.09952	0.000286784	4.23758	7.67267e-05	306	397	659	27	29	35	19.755	22.381	31.839	7.692	9.719	10.421
Rv3625c	-1.10412	7.27462e-07	5.88845	7.30767e-08	1011	1110	1326	81	79	78	65.268	62.578	64.065	23.075	26.477	23.225
Rv2165c	-1.10415	5.24943e-09	6.77347	1.84167e-10	2243	2535	3272	218	149	192	144.803	142.914	158.084	62.102	49.937	57.168
Rv0868c	-1.10648	3.91028e-05	4.81645	7.4317e-06	859	823	1020	78	49	61	55.455	46.398	49.281	22.22	16.422	18.163
Rv1469	-1.10979	2.4731e-07	7.09459	1.99745e-08	5375	5405	5726	472	328	362	346.997	304.714	276.647	134.46	109.929	107.786
Rv2367c	-1.11266	1.50789e-07	7.08058	1.07326e-08	3166	3523	4069	207	243	303	204.389	198.614	196.591	58.969	81.441	90.219
Rv2292c	-1.11642	0.00985416	2.28021	0.00440975	73	77	131	8	5	5	4.713	4.341	6.329	2.279	1.676	1.489
Rv0650	-1.11704	0.0080006	3.11769	0.00348335	191	145	237	23	9	9	12.33	8.175	11.45	6.552	3.016	2.68
Rv0637	-1.11728	1.00419e-06	6.9242	1.08479e-07	1706	2008	3461	152	159	162	110.135	113.204	167.216	43.301	53.289	48.236
Rv1020	-1.11866	1.56143e-09	8.92919	4.45335e-11	11751	11984	14614	877	768	1013	758.616	675.613	706.065	249.833	257.395	301.623
Rv1115	-1.11882	0.00103366	3.73173	0.0003389	199	245	349	22	15	16	12.847	13.812	16.862	6.267	5.027	4.764
Rv0195	-1.12011	0.00219356	2.96291	0.000801132	107	141	156	7	12	8	6.908	7.949	7.537	1.994	4.022	2.382
Rv3092c	-1.12039	2.58857e-09	8.40914	8.29754e-11	5430	6180	8047	452	474	417	350.548	348.405	388.785	128.762	158.861	124.163
Rv1868	-1.12276	7.97882e-10	7.51919	2.01384e-11	3543	4105	5371	346	274	269	228.728	231.425	259.496	98.566	91.831	80.095
Rv3872	-1.12818	0.000223399	6.94297	5.80207e-05	3547	3173	2939	241	222	202	228.986	178.882	141.996	68.654	74.403	60.146
Rv3123	-1.12856	0.00381434	5.26163	0.0015086	1260	782	1230	75	80	64	81.343	44.086	59.427	21.365	26.812	19.056
Rv2846c	-1.13016	3.38083e-08	11.2533	1.7793e-09	72207	88664	97317	7520	4981	5386	4661.51	4998.55	4701.8	2142.24	1669.38	1603.69
Rv1871c	-1.13112	4.55468e-08	10.9223	2.5492e-09	44377	55637	67422	4552	3319	3557	2864.87	3136.61	3257.44	1296.74	1112.36	1059.1
Rv3295	-1.13431	5.30211e-09	9.19151	1.87354e-10	16112	18409	19975	1370	1120	1242	1040.15	1037.83	965.077	390.275	375.368	369.808
Rv3212	-1.13514	2.8344e-10	9.07478	5.86625e-12	11906	12411	16491	1018	875	876	768.623	699.686	796.75	290	293.256	260.831
Rv2244	-1.13689	3.48386e-06	8.68783	4.57246e-07	8148	7350	13556	877	541	540	526.015	414.366	654.948	249.833	181.316	160.786
Rv3797	-1.1374	0.000198188	6.91737	4.99871e-05	2326	2592	2199	195	153	141	150.161	146.127	106.243	55.55	51.278	41.983
Rv2055c	-1.13775	0.0172491	3.45357	0.00841995	136	199	302	29	14	6	8.78	11.219	14.591	8.261	4.692	1.787
Rv1741	-1.1382	5.39954e-05	3.99157	1.078e-05	359	404	561	32	30	26	23.176	22.776	27.104	9.116	10.055	7.742
Rv0617	-1.13967	4.12921e-07	6.25615	3.79553e-08	2234	1935	3185	161	144	186	144.222	109.088	153.881	45.864	48.262	55.382
Rv3289c	-1.14251	0.0064197	5.71987	0.00273023	1872	1688	1316	70	121	154	120.852	95.163	63.582	19.941	40.553	45.854
Rv1333	-1.1464	3.25209e-10	7.65753	7.05906e-12	4648	4731	5650	369	314	335	300.064	266.716	272.976	105.118	105.237	99.747
Rv0748	-1.15134	0.000182214	4.11317	4.54844e-05	550	521	600	46	39	28	35.507	29.372	28.989	13.104	13.071	8.337
Rv2265	-1.15142	3.92757e-05	4.5198	7.4943e-06	430	478	686	36	37	32	27.76	26.948	33.144	10.255	12.401	9.528
Rv1395	-1.15174	8.51304e-07	6.20202	8.79179e-08	1968	1810	2244	127	121	159	127.049	102.041	108.417	36.179	40.553	47.343
Rv1136	-1.1518	0.025916	2.27533	0.0133832	52	61	138	2	8	7	3.357	3.439	6.667	0.57	2.681	2.084
Rv1851	-1.15329	6.44972e-05	4.26593	1.33813e-05	306	333	440	28	20	23	19.755	18.773	21.258	7.976	6.703	6.848
Rv1906c	-1.15553	2.7182e-07	8.04321	2.25716e-08	5544	7497	8797	513	489	447	357.907	422.653	425.021	146.14	163.888	133.095
Rv0330c	-1.15599	5.85161e-05	4.17036	1.18598e-05	297	356	498	21	30	25	19.174	20.07	24.061	5.982	10.055	7.444
Rv1682	-1.15912	0.0018172	5.03864	0.000648083	282	349	663	21	32	30	18.205	19.675	32.032	5.982	10.725	8.933
Rv0230c	-1.16032	0.000102944	7.84291	2.32287e-05	5483	7063	7811	610	368	406	353.969	398.186	377.383	173.772	123.335	120.887
Rv2530A	-1.16327	0.00234851	4.25612	0.000870171	446	536	619	38	31	36	28.793	30.218	29.907	10.825	10.39	10.719
Rv3893c	-1.16766	0.000154579	5.01747	3.75718e-05	774	728	873	65	53	41	49.968	41.042	42.178	18.517	17.763	12.208
Rv2548	-1.17143	2.89561e-06	5.05729	3.67029e-07	464	623	830	44	35	45	29.955	35.122	40.101	12.534	11.73	13.399
Rv1335	-1.1763	1.92432e-05	4.72667	3.27358e-06	631	718	876	63	35	50	40.736	40.478	42.323	17.947	11.73	14.888
Rv3113	-1.1792	0.0146402	2.18269	0.00698015	102	125	216	5	8	18	6.585	7.047	10.436	1.424	2.681	5.36
Rv0157A	-1.18136	0.0325514	0.73477	0.017541	42	51	82	3	3	4	2.711	2.875	3.962	0.855	1.005	1.191
Rv0134	-1.18389	2.63431e-09	8.47585	8.51066e-11	8480	8783	11391	654	596	630	547.448	495.153	550.348	186.307	199.749	187.584
Rv2474c	-1.18992	4.54721e-08	6.11028	2.502e-09	1523	1612	1992	96	120	121	98.321	90.879	96.242	27.348	40.218	36.028
Rv2450c	-1.19047	0.0194747	4.46156	0.00970787	173	158	169	12	10	9	11.168	8.907	8.165	3.418	3.352	2.68
Rv3879c	-1.19468	4.55468e-08	10.2052	2.52313e-09	30189	34353	32034	2429	1860	2098	1948.93	1936.69	1547.7	691.956	623.379	624.684
Rv3060c	-1.19937	1.05305e-10	8.13629	1.83393e-12	7167	8019	10255	605	518	526	462.684	452.081	495.463	172.348	173.608	156.618
Rv0444c	-1.19938	1.08524e-09	7.04368	2.93086e-11	3066	2922	4491	257	201	216	197.934	164.731	216.979	73.212	67.365	64.314
Rv2806	-1.20044	0.00696518	1.26893	0.00299387	39	58	65	3	3	3	2.518	3.27	3.14	0.855	1.005	0.893
Rv2418c	-1.20059	0.000592471	5.09957	0.000178953	462	685	1250	50	43	52	29.826	38.618	60.393	14.244	14.411	15.483
Rv0520	-1.20315	0.0162931	2.3914	0.00788748	48	84	113	5	10	2	3.099	4.736	5.46	1.424	3.352	0.596
Rv3463	-1.20367	1.97275e-05	4.87865	3.38583e-06	416	528	700	38	32	34	26.856	29.767	33.82	10.825	10.725	10.124
Rv0542c	-1.20739	7.41615e-08	7.65806	4.60468e-09	3088	3634	5863	289	255	244	199.354	204.871	283.266	82.328	85.463	72.652
Rv3333c	-1.20836	1.67868e-08	5.78962	7.79597e-10	1333	1442	2005	109	98	98	86.055	81.295	96.87	31.051	32.845	29.18
Rv1016c	-1.20865	1.70554e-08	6.77254	7.96376e-10	1965	2305	3312	149	179	155	126.856	129.947	160.017	42.446	59.992	46.152
Rv2010	-1.20902	1.82013e-08	6.91785	8.59073e-10	2188	2382	3537	148	176	194	141.252	134.288	170.888	42.161	58.986	57.764
Rv0892	-1.21476	1.94291e-08	7.04297	9.36639e-10	1692	1965	3151	161	123	141	109.231	110.779	152.238	45.864	41.223	41.983
Rv1786	-1.21757	0.00072668	2.38534	0.000226881	128	145	157	13	7	7	8.263	8.175	7.585	3.703	2.346	2.084
Rv3454	-1.21917	0.000303846	5.67032	8.20584e-05	515	667	1132	43	48	51	33.247	37.603	54.692	12.25	16.087	15.185
Rv0299	-1.21933	3.93943e-07	6.31299	3.56955e-08	2774	2646	3137	202	181	169	179.083	149.172	151.562	57.544	60.662	50.32
Rv2493	-1.22049	0.000100833	4.86207	2.25996e-05	818	817	1143	90	51	43	52.808	46.059	55.223	25.639	17.093	12.803
Rv2578c	-1.23022	2.73413e-06	5.14184	3.43665e-07	987	1117	1180	62	80	68	63.718	62.972	57.011	17.662	26.812	20.247
Rv2395B	-1.23355	0.000402955	6.3208	0.000114825	2015	1755	1902	147	139	86	130.084	98.94	91.894	41.876	46.586	25.607
Rv0283	-1.23368	1.10846e-11	10.4513	1.31493e-13	24002	29008	35315	1973	1718	1892	1549.51	1635.36	1706.22	562.054	575.788	563.347
Rv3247c	-1.23645	1.83465e-06	6.51837	2.19028e-07	1001	1010	1775	76	77	79	64.622	56.94	85.758	21.65	25.807	23.522
Rv3489	-1.23729	0.000643942	6.74465	0.000197773	4140	2811	3764	254	268	169	267.268	158.474	181.855	72.358	89.82	50.32
Rv1816	-1.24034	5.73793e-09	6.63308	2.08547e-10	1875	2257	3085	174	134	142	121.045	127.241	149.049	49.568	44.91	42.281
Rv2095c	-1.24099	7.31385e-09	6.27995	2.78746e-10	1886	1950	2644	159	118	131	121.756	109.934	127.743	45.295	39.548	39.006
Rv1642	-1.24343	0.000137869	5.5965	3.29535e-05	971	976	1467	88	71	56	62.685	55.023	70.877	25.069	23.796	16.674
Rv0370c	-1.24432	0.0100056	3.17693	0.00449773	92	120	170	6	10	7	5.939	6.765	8.213	1.709	3.352	2.084
Rv1026	-1.24865	3.2389e-07	6.12386	2.7999e-08	1291	1349	2065	84	106	102	83.344	76.052	99.769	23.929	35.526	30.371
Rv3785	-1.24958	2.44088e-09	7.09647	7.45449e-11	3509	3649	4307	216	264	246	226.533	205.717	208.09	61.532	88.48	73.247
Rv1165	-1.2502	3.23209e-10	7.97794	6.87678e-12	4785	5905	6602	400	339	346	308.908	332.902	318.971	113.949	113.616	103.022
Rv0950c	-1.25354	9.78619e-07	7.5146	1.05222e-07	2716	3196	5632	266	202	224	175.338	180.179	272.106	75.776	67.7	66.696
Rv1560	-1.25522	0.000537285	4.88877	0.000159477	723	811	982	73	50	38	46.675	45.721	47.445	20.796	16.758	11.315
Rv3037c	-1.25846	1.3327e-09	6.42169	3.7337e-11	1708	1865	2373	133	114	122	110.264	105.142	114.65	37.888	38.207	36.326
Rv0106	-1.2591	3.20416e-07	6.12804	2.74157e-08	1125	1481	1792	95	93	83	72.627	83.493	86.579	27.063	31.169	24.713
Rv3103c	-1.2595	4.27141e-06	4.776	5.81093e-07	488	595	830	44	39	34	31.504	33.544	40.101	12.534	13.071	10.124
Rv3686c	-1.26055	9.11376e-08	8.31135	5.84275e-09	7631	10347	12034	812	511	560	492.639	583.325	581.414	231.317	171.262	166.741
Rv0410c	-1.26085	7.83798e-12	8.46778	8.50664e-14	7478	8974	10803	617	501	576	482.762	505.921	521.939	175.766	167.91	171.505
Rv3219	-1.26435	1.69181e-06	9.53447	1.9984e-07	15688	15431	21174	1160	1040	1041	1012.78	869.942	1023.01	330.452	348.556	309.96
Rv3339c	-1.26944	3.05263e-09	8.12804	1.00933e-10	6756	7836	9555	437	522	539	436.151	441.765	461.643	124.489	174.948	160.488
Rv3363c	-1.26966	0.000194569	4.62624	4.89615e-05	452	544	748	41	34	31	29.18	30.669	36.139	11.68	11.395	9.23
Rv2319c	-1.27239	0.00673398	5.21571	0.00288089	754	805	653	42	36	58	48.676	45.383	31.549	11.965	12.065	17.27
Rv0659c	-1.27325	6.90313e-08	7.85724	4.1816e-09	6097	8099	9527	510	427	516	393.608	456.592	460.29	145.285	143.109	153.64
Rv2128	-1.27916	0.000597022	4.16985	0.000180737	293	361	603	37	22	18	18.915	20.352	29.133	10.54	7.373	5.36
Rv3074	-1.27933	2.44544e-09	7.51677	7.53014e-11	5994	7111	6688	387	392	448	386.958	400.892	323.126	110.246	131.379	133.393
Rv2023A	-1.29211	0.0273441	3.52918	0.0142449	114	245	433	17	13	13	7.36	13.812	20.92	4.843	4.357	3.871
Rv3110	-1.29378	0.00113836	2.51094	0.000380174	155	163	251	16	8	10	10.006	9.189	12.127	4.558	2.681	2.978
Rv3313c	-1.29583	1.8963e-08	6.68716	9.09381e-10	3266	3484	4490	271	186	229	210.845	196.415	216.931	77.2	62.338	68.185
Rv3384c	-1.29663	0.000112365	4.57742	2.58395e-05	371	419	639	16	36	39	23.951	23.622	30.873	4.558	12.065	11.612
Rv3114	-1.30449	0.00609104	2.19225	0.0025674	71	69	126	5	3	7	4.584	3.89	6.088	1.424	1.005	2.084
Rv1709	-1.30709	1.1378e-05	6.2461	1.78913e-06	1095	1259	2087	81	88	90	70.691	70.978	100.832	23.075	29.493	26.798
Rv2274c	-1.30726	0.0189849	2.47146	0.00940141	76	62	104	5	4	4	4.906	3.495	5.025	1.424	1.341	1.191
Rv0909	-1.31966	0.000214945	4.66156	5.52824e-05	542	719	888	52	38	37	34.99	40.535	42.903	14.813	12.736	11.017
Rv2663	-1.31974	0.000170528	4.24351	4.22533e-05	352	478	627	37	26	23	22.724	26.948	30.293	10.54	8.714	6.848
Rv2722	-1.33336	0.00657159	2.14085	0.00280625	64	107	136	8	5	4	4.132	6.032	6.571	2.279	1.676	1.191
Rv3109	-1.3452	0.0154717	3.35749	0.00744299	155	210	484	16	16	13	10.006	11.839	23.384	4.558	5.362	3.871
Rv2365c	-1.34853	0.000122165	4.98492	2.86757e-05	1000	814	888	46	54	57	64.558	45.89	42.903	13.104	18.098	16.972
Rv3047c	-1.35217	0.00099021	2.56307	0.000322156	60	83	115	3	5	6	3.873	4.679	5.556	0.855	1.676	1.787
Rv3371	-1.35248	2.03779e-06	7.83432	2.45852e-07	4746	5116	4459	299	255	290	306.39	288.421	215.433	85.177	85.463	86.348
Rv2366c	-1.35552	2.58249e-09	7.88972	8.21286e-11	4874	5899	6146	321	300	371	314.654	332.564	296.939	91.444	100.545	110.466
Rv2933	-1.36289	1.64849e-07	8.09984	1.2191e-08	3957	4647	5142	364	211	242	255.454	261.981	248.432	103.694	70.717	72.056
Rv1555	-1.38387	0.0143756	2.1634	0.00682195	204	224	212	9	16	11	13.17	12.628	10.243	2.564	5.362	3.275
Rv1117	-1.38738	2.08504e-10	7.61473	4.05219e-12	5336	5593	7004	370	352	305	344.479	315.313	338.393	105.403	117.973	90.814
Rv0619	-1.39166	0.0260742	-0.24209	0.0134912	12	10	15	1	0	0	0.775	0.564	0.725	0.285	0	0
Rv2190c	-1.39528	3.26739e-08	9.91013	1.70003e-09	16898	21874	39987	1471	1245	1485	1090.89	1233.17	1931.94	419.048	417.262	442.162
Rv1959c	-1.3994	3.05505e-05	3.87995	5.55184e-06	314	354	498	22	19	23	20.271	19.957	24.061	6.267	6.368	6.848
Rv1665	-1.41167	1.0767e-09	7.02409	2.88061e-11	2646	2712	3134	158	158	162	170.819	152.892	151.417	45.01	52.954	48.236
Rv2697c	-1.42535	6.22357e-07	6.28017	6.11048e-08	1435	1543	2247	107	88	91	92.64	86.989	108.562	30.481	29.493	27.095
Rv2364c	-1.43865	1.2016e-09	6.87524	3.27545e-11	2751	3221	3360	162	170	184	177.598	181.588	162.336	46.149	56.976	54.786
Rv1505c	-1.47215	0.000288465	4.98801	7.7322e-05	426	585	1115	32	28	49	27.502	32.98	53.87	9.116	9.384	14.59
Rv0623	-1.47684	2.90868e-05	5.86926	5.27117e-06	3374	2864	2633	204	133	146	217.817	161.462	127.211	58.114	44.575	43.472
Rv2009	-1.4828	2.18786e-06	5.69411	2.68234e-07	900	912	1272	45	65	55	58.102	51.415	61.456	12.819	21.785	16.376
Rv1009	-1.493	8.04429e-10	8.55862	2.05067e-11	7838	8422	13839	625	447	492	506.002	474.801	668.621	178.045	149.812	146.494
Rv3417c	-1.50498	2.18588e-07	8.08583	1.71742e-08	5226	5558	5625	327	247	299	337.378	313.339	271.768	93.153	82.782	89.028
Rv2430c	-1.53815	1.33283e-10	8.33103	2.35483e-12	5147	5417	6220	313	264	290	332.278	305.39	300.515	89.165	88.48	86.348
Rv0343	-1.54097	2.18588e-07	7.66905	1.72134e-08	5912	6176	5576	301	296	317	381.664	348.18	269.4	85.747	99.204	94.387
Rv0229c	-1.55392	2.63498e-08	5.52447	1.33013e-09	1099	1423	1687	74	66	71	70.949	80.223	81.506	21.081	22.12	21.14
Rv2720	-1.57907	7.04688e-10	9.33868	1.73141e-11	27407	36206	33179	1826	1406	1639	1769.33	2041.16	1603.02	520.177	471.221	488.016
Rv0476	-1.58296	3.73282e-06	6.56252	4.96516e-07	4743	3481	3787	193	201	205	306.197	196.246	182.966	54.98	67.365	61.039
Rv2189c	-1.59782	0.000314433	5.62391	8.58259e-05	798	963	2082	39	70	73	51.517	54.29	100.59	11.11	23.461	21.736
Rv3137	-1.61978	5.39264e-10	7.06436	1.23859e-11	2779	2664	3593	183	119	140	179.406	150.186	173.593	52.132	39.883	41.685
Rv0581	-1.62861	0.000319087	4.90121	8.72215e-05	952	948	1193	54	53	42	61.459	53.445	57.639	15.383	17.763	12.506
Rv2429	-1.63328	1.57536e-09	7.07824	4.53285e-11	2135	2504	3548	123	123	141	137.83	141.166	171.419	35.039	41.223	41.983
Rv2104c	-1.63403	3.86578e-07	4.86984	3.4833e-08	545	777	848	36	33	33	35.184	43.804	40.97	10.255	11.06	9.826
Rv1740	-1.63523	3.05539e-05	3.65969	5.56016e-06	376	377	534	29	23	12	24.274	21.254	25.8	8.261	7.708	3.573
Rv3385c	-1.64614	7.12929e-08	6.26557	4.40857e-09	1829	1741	2229	92	94	90	118.076	98.151	107.692	26.208	31.504	26.798
Rv0616A	-1.64785	1.64849e-07	5.45803	1.20267e-08	1232	1560	2171	86	72	73	79.535	87.947	104.89	24.499	24.131	21.736
Rv1815	-1.65193	9.47434e-08	6.2756	6.21739e-09	2031	2929	3011	151	107	119	131.116	165.126	145.474	43.016	35.861	35.432
Rv1010	-1.66357	2.4991e-09	7.42106	7.75844e-11	3744	4318	7425	287	199	220	241.704	243.433	358.733	81.758	66.695	65.505
Rv1950c	-1.66571	0.000422707	3.89837	0.000121734	464	456	673	23	25	25	29.955	25.708	32.515	6.552	8.379	7.444
Rv0108c	-1.67738	3.2389e-07	7.02996	2.7907e-08	6259	6449	7197	362	270	307	404.066	363.571	347.718	103.124	90.491	91.41
Rv1554	-1.69714	0.00999884	1.50147	0.00448963	131	151	129	10	6	3	8.457	8.513	6.233	2.849	2.011	0.893
Rv0282	-1.70651	3.30636e-14	10.8157	1.66903e-16	30905	38621	48454	1818	1638	1892	1995.15	2177.31	2341.02	517.898	548.976	563.347
Rv2103c	-1.71629	1.74262e-07	5.37477	1.3195e-08	1127	990	1437	74	50	40	72.756	55.813	69.428	21.081	16.758	11.91
Rv1953	-1.72211	4.4723e-05	3.26235	8.64659e-06	254	245	354	13	13	11	16.398	13.812	17.103	3.703	4.357	3.275
Rv0660c	-1.74261	1.77748e-07	8.36964	1.35038e-08	11607	14010	14799	781	539	517	749.32	789.832	715.003	222.486	180.646	153.938
Rv1721c	-1.75656	1.58056e-06	4.00087	1.83557e-07	660	669	802	43	27	25	42.608	37.716	38.748	12.25	9.049	7.444
Rv0100	-1.76765	0.00154656	2.097	0.000539463	116	83	117	7	3	3	7.489	4.679	5.653	1.994	1.005	0.893
Rv2320c	-1.77232	3.17875e-05	6.29646	5.8328e-06	1519	1682	1365	68	80	54	98.063	94.825	65.949	19.371	26.812	16.079
Rv0342	-1.77919	5.40008e-07	8.32101	5.19291e-08	10458	11683	8383	490	376	470	675.143	658.644	405.018	139.588	126.016	139.943
Rv2431c	-1.81476	1.47711e-07	6.33343	1.0412e-08	1266	1260	1736	56	61	62	81.73	71.034	83.874	15.953	20.444	18.461
Rv3093c	-1.82356	7.88118e-11	7.54263	1.25319e-12	2622	3302	4391	147	136	144	169.27	186.154	212.148	41.876	45.58	42.876
Rv0320	-1.88902	5.64242e-06	4.47131	8.00331e-07	459	557	937	26	25	24	29.632	31.402	45.27	7.407	8.379	7.146
Rv1884c	-1.92378	6.03258e-08	8.15142	3.5715e-09	14861	20959	15309	820	561	646	959.39	1181.59	739.643	233.596	188.019	192.348
Rv3857c	-1.92958	2.24379e-05	5.89536	3.94164e-06	1269	1623	2111	66	73	55	81.924	91.499	101.991	18.802	24.466	16.376
Rv3095	-1.97677	1.4584e-10	6.75647	2.6503e-12	2560	3265	3610	137	102	118	165.267	184.069	174.414	39.028	34.185	35.135
Rv1290A	-1.99525	0.00840415	1.5615	0.0036845	45	40	88	0	3	5	2.905	2.255	4.252	0	1.005	1.489
Rv1387	-2.06103	4.80059e-12	10.262	4.9678e-14	32981	40143	44730	1616	1193	1435	2129.17	2263.11	2161.1	460.354	399.834	427.274
Rv3136	-2.06828	3.62223e-13	9.68999	2.55988e-15	15846	18687	23728	836	597	644	1022.98	1053.5	1146.4	238.154	200.085	191.752
Rv3094c	-2.10075	1.47757e-11	7.54336	1.9923e-13	2732	3312	4397	145	95	121	176.371	186.718	212.438	41.307	31.839	36.028
Rv3135	-2.15431	8.46681e-11	7.38438	1.41042e-12	2694	2721	4186	109	89	119	173.918	153.4	202.243	31.051	29.828	35.432
Rv3424c	-2.27101	0.0016336	2.01613	0.000572707	30	37	34	0	1	1	1.937	2.086	1.643	0	0.335	0.298
Rv3136A	-2.35431	1.02435e-10	6.48262	1.7581e-12	1654	2026	2791	53	73	61	106.778	114.218	134.845	15.098	24.466	18.163
Rv2253	-2.35795	0.00211186	1.4335	0.000767537	58	76	70	0	3	4	3.744	4.285	3.382	0	1.005	1.191
Rv3739c	-2.40558	0.00163769	1.34639	0.000574555	30	42	60	2	1	0	1.937	2.368	2.899	0.57	0.335	0
Rv3418c	-2.43161	8.87436e-06	5.89571	1.33272e-06	1635	1750	1574	49	38	50	105.552	98.658	76.047	13.959	12.736	14.888
Rv1386	-2.43433	6.7266e-11	6.21125	1.05262e-12	2768	3043	3495	96	77	84	178.695	171.553	168.858	27.348	25.807	25.011
Rv3611	-2.47091	0.00072126	-0.0244173	0.000224279	40	41	56	1	2	0	2.582	2.311	2.706	0.285	0.67	0
Rv0749A	-2.57899	0.00138709	-0.765758	0.000476834	18	18	23	0	0	0	1.162	1.015	1.111	0	0	0
Rv0229Ac	-2.82217	2.64301e-07	4.01956	2.18805e-08	737	982	1208	22	28	13	47.579	55.362	58.364	6.267	9.384	3.871
Rv3862c	-3.09529	0.00178193	6.1694	0.000634604	1490	1671	990	25	18	27	96.191	94.205	47.831	7.122	6.033	8.039
Rv0440	-3.24199	1.33417e-10	9.14967	2.39086e-12	28017	31372	24868	463	406	470	1808.71	1768.64	1201.48	131.896	136.071	139.943
Rv0280	-3.50761	7.45162e-16	9.34775	1.31654e-18	23521	33497	40707	454	404	401	1518.46	1888.44	1966.73	129.332	135.401	119.399
Rv3861	-3.78213	0.000162749	6.9258	3.9778e-05	6322	4806	3001	41	49	59	408.133	270.944	144.991	11.68	16.422	17.567
Rv0341	-4.44973	7.04688e-10	8.4515	1.73245e-11	35258	41785	24333	345	163	206	2276.17	2355.68	1175.63	98.281	54.629	61.337

## Sheet: WT glc vs 7H9
gene	Log2 Fold-change	FDR	AveExpr	P value	WT_7H9_1	WT_7H9_2	WT_7H9_3	Wt_glc_1	WT_glc_2	WT_glc_3	WT_7H9_1 CPM	WT_7H9_2 CPM	WT_7H9_3 CPM	Wt_glc_1 CPM	WT_glc_2 CPM	WT_glc_3 CPM
Rv3251c	4.85126	2.64064e-10	2.5481	4.86539e-12	329	178	267	39	50	33	89.924	58.185	76.912	2.518	2.819	1.594
Rv3252c	4.46645	3.37998e-13	8.01764	9.3841e-16	6294	8146	8518	1401	1852	1392	1720.31	2662.77	2453.69	90.445	104.409	67.253
Rv3250c	4.44031	3.70741e-13	4.42486	1.12289e-15	671	596	807	126	156	147	183.402	194.821	232.464	8.134	8.795	7.102
Rv1129c	4.20446	1.87525e-15	5.28443	2.83985e-18	2323	1774	2096	394	474	646	634.936	579.886	603.772	25.436	26.722	31.211
Rv0575c	4.14486	1.25734e-15	5.41215	1.07918e-18	1039	804	1015	153	225	367	283.986	262.812	292.38	9.877	12.685	17.731
Rv1405c	4.0556	3.56196e-16	5.829	8.99031e-20	1916	1250	1765	328	386	626	523.692	408.601	508.424	21.175	21.761	30.245
Rv3249c	3.86289	3.55774e-14	7.84745	6.28575e-17	3783	4759	5355	1246	1491	1503	1033.99	1555.62	1542.56	80.439	84.057	72.616
Rv2107	3.44899	7.76738e-11	2.43555	8.01224e-13	102	79	77	35	35	36	27.879	25.824	22.181	2.26	1.973	1.739
Rv2856B	3.33196	0.0008595	0.3451	0.00033061	13	6	4	7	1	3	3.553	1.961	1.152	0.452	0.056	0.145
Rv0797	3.30905	0.000138831	-0.339942	4.07872e-05	11	8	9	1	4	10	3.007	2.615	2.593	0.065	0.226	0.483
Rv3093c	2.86741	7.62916e-16	7.54263	3.85117e-19	5400	5293	5822	2622	3302	4391	1475.96	1730.18	1677.08	169.27	186.154	212.148
Rv2450c	2.75414	1.015e-10	4.46156	1.15614e-12	364	184	217	173	158	169	99.491	60.146	62.509	11.168	8.907	8.165
Rv1130	2.7032	1.77307e-12	7.4072	8.50287e-15	5133	4344	4661	3127	3369	3143	1402.98	1419.97	1342.64	201.872	189.932	151.852
Rv3094c	2.65139	1.25734e-15	7.54336	1.26939e-18	4802	4759	4865	2732	3312	4397	1312.51	1555.62	1401.41	176.371	186.718	212.438
Rv2390c	2.52863	7.56833e-14	5.824	1.71921e-16	1060	624	806	477	594	862	289.725	203.973	232.176	30.794	33.488	41.647
Rv2108	2.40612	1.77307e-12	5.8767	7.84459e-15	424	477	511	311	430	454	115.89	155.922	147.198	20.077	24.242	21.935
Rv2427Ac	2.37059	0.00212998	-0.602264	0.000920374	5	5	7	6	3	6	1.367	1.634	2.016	0.387	0.169	0.29
Rv1128c	2.34856	6.09643e-11	5.89111	5.53941e-13	769	565	599	418	523	784	210.188	184.687	172.547	26.985	29.485	37.878
Rv1131	2.2973	1.66332e-10	7.30024	2.47693e-12	4674	3621	3978	3807	3897	3350	1277.53	1183.63	1145.9	245.771	219.698	161.853
Rv3395A	2.28062	8.61649e-06	4.80828	1.64414e-06	272	193	235	189	169	296	74.345	63.088	67.694	12.201	9.528	14.301
Rv3552	2.18436	2.5933e-11	5.97272	1.63635e-13	362	423	439	370	407	424	98.944	138.27	126.458	23.886	22.945	20.485
Rv2928	2.17886	4.66272e-10	6.71284	1.09448e-11	1118	765	770	636	716	1353	305.578	250.064	221.805	41.059	40.365	65.369
Rv3746c	2.17498	2.4456e-08	2.03691	1.36415e-09	51	30	31	38	29	44	13.94	9.806	8.93	2.453	1.635	2.126
Rv0196	2.16078	8.01264e-10	3.0828	2.14371e-11	108	91	121	90	97	134	29.519	29.746	34.855	5.81	5.468	6.474
Rv3353c	2.07633	0.000331793	-0.0744907	0.000111379	8	6	6	5	4	15	2.187	1.961	1.728	0.323	0.226	0.725
Rv2276	2.04104	1.08575e-10	5.84391	1.3702e-12	616	550	652	500	546	996	168.369	179.784	187.814	32.279	30.781	48.121
Rv2274A	2.02736	8.53464e-06	2.07011	1.62087e-06	40	24	31	23	26	60	10.933	7.845	8.93	1.485	1.466	2.899
Rv2277c	2.02152	3.24807e-07	2.97833	3.24643e-08	84	62	72	59	58	134	22.959	20.267	20.74	3.809	3.27	6.474
Rv3551	2.01449	3.14277e-09	6.07943	1.15018e-10	466	548	487	515	589	557	127.37	179.131	140.285	33.247	33.206	26.911
Rv2275	1.95748	7.97089e-09	5.81618	3.49528e-10	613	567	550	541	494	1046	167.549	185.341	158.432	34.926	27.85	50.537
Rv3553	1.91944	2.62371e-10	6.73063	4.76797e-12	549	648	582	645	657	796	150.056	211.819	167.65	41.64	37.039	38.458
Rv2812	1.87455	0.00124019	1.87419	0.000499741	27	22	24	27	21	44	7.38	7.191	6.913	1.743	1.184	2.126
Rv3383c	1.86819	1.98291e-08	6.50755	1.06602e-09	629	578	709	631	697	1051	171.922	188.937	204.234	40.736	39.294	50.778
Rv3424c	1.85833	9.73101e-06	2.01613	1.90592e-06	35	27	20	30	37	34	9.566	8.826	5.761	1.937	2.086	1.643
Rv2069	1.84874	1.08151e-11	6.01005	5.45941e-14	739	677	658	650	782	1203	201.988	221.298	189.543	41.962	44.086	58.122
Rv3559c	1.83003	1.08575e-10	5.8141	1.36891e-12	315	331	360	364	424	478	86.098	108.197	103.701	23.499	23.904	23.094
Rv0693	1.81913	2.46044e-06	9.894	3.6888e-07	6736	6020	6492	6722	8136	9695	1841.12	1967.82	1870.08	433.956	458.677	468.407
Rv2811	1.81457	9.07117e-07	2.68307	1.11501e-07	45	54	66	62	58	88	12.3	17.652	19.012	4.003	3.27	4.252
Rv2643A	1.79531	0.0483387	0.605315	0.0300623	3	11	8	11	8	7	0.82	3.596	2.304	0.71	0.451	0.338
Rv3427c	1.79336	4.21482e-10	4.8236	8.93602e-12	210	177	199	193	231	343	57.398	57.858	57.324	12.46	13.023	16.572
Rv2897c	1.79139	1.66395e-06	4.18542	2.30567e-07	164	144	148	162	158	281	44.825	47.071	42.633	10.458	8.907	13.576
Rv2118c	1.79017	3.54744e-10	5.62049	7.342e-12	455	421	501	427	541	860	124.363	137.617	144.318	27.566	30.5	41.55
Rv3923c	1.78032	1.21263e-08	6.24866	5.95922e-10	536	495	559	524	572	1047	146.503	161.806	161.025	33.828	32.247	50.585
Rv0378	1.76716	0.0123017	-1.03549	0.00648309	3	2	1	1	5	3	0.82	0.654	0.288	0.065	0.282	0.145
Rv3560c	1.76226	4.32419e-10	6.1856	9.38619e-12	455	565	480	566	692	711	124.363	184.687	138.268	36.54	39.012	34.351
Rv3554	1.75926	7.1989e-11	6.80291	6.72285e-13	639	718	838	745	877	1313	174.655	234.7	241.393	48.095	49.442	63.437
Rv0062	1.7529	8.11529e-07	6.32758	9.7703e-08	556	539	620	502	616	1319	151.969	176.189	178.597	32.408	34.728	63.727
Rv2817c	1.75002	0.00259465	6.66978	0.00114565	668	710	656	508	754	1772	182.582	232.085	188.967	32.795	42.508	85.613
Rv1799	1.74819	2.18518e-05	1.97364	4.84808e-06	55	35	37	51	64	56	15.033	11.441	10.658	3.292	3.608	2.706
Rv0061c	1.73261	8.70963e-10	6.33439	2.50193e-11	501	412	448	518	520	821	136.936	134.675	129.05	33.441	29.316	39.666
Rv3550	1.72153	2.41516e-10	6.04597	4.14516e-12	403	455	456	568	512	707	110.15	148.731	131.355	36.669	28.865	34.158
Rv2271	1.70776	6.34588e-08	3.63901	4.3726e-09	100	83	84	90	101	184	27.333	27.131	24.197	5.81	5.694	8.89
Rv2520c	1.70189	0.000300452	1.97301	9.95693e-05	46	14	25	28	31	51	12.573	4.576	7.201	1.808	1.748	2.464
Rv1403c	1.69174	3.91399e-10	5.71655	8.19943e-12	546	343	426	448	505	911	149.236	112.12	122.713	28.922	28.47	44.014
Rv3564	1.67341	8.61578e-08	4.97804	6.19762e-09	163	200	206	266	274	258	44.552	65.376	59.34	17.172	15.447	12.465
Rv3563	1.66918	3.4762e-08	5.77706	2.0794e-09	283	351	370	468	480	457	77.351	114.735	106.582	30.213	27.061	22.08
Rv1252c	1.66431	6.02299e-09	4.79743	2.44751e-10	273	245	306	305	346	527	74.618	80.086	88.146	19.69	19.506	25.462
Rv1928c	1.66144	1.98402e-08	5.51662	1.07163e-09	323	251	237	284	341	542	88.284	82.047	68.27	18.334	19.224	26.186
Rv0600c	1.64568	7.29983e-05	2.3404	1.96038e-05	47	34	46	32	59	101	12.846	11.114	13.251	2.066	3.326	4.88
Rv1689	1.6403	1.61768e-09	6.99817	5.14456e-11	937	831	853	833	1120	2040	256.106	271.638	245.714	53.776	63.141	98.561
Rv1727	1.60484	8.30594e-08	3.39745	5.93281e-09	90	82	84	103	106	173	24.599	26.804	24.197	6.649	5.976	8.358
Rv3922c	1.60283	3.827e-06	6.77396	6.21091e-07	813	678	763	651	1043	1899	222.214	221.625	219.789	42.027	58.8	91.749
Rv2957	1.59497	2.38862e-11	5.61537	1.44692e-13	346	333	344	366	485	695	94.571	108.851	99.092	23.628	27.342	33.578
Rv3352c	1.59286	0.00456563	0.717551	0.00216297	12	14	11	14	11	35	3.28	4.576	3.169	0.904	0.62	1.691
Rv3717	1.57503	7.60326e-06	6.814	1.41818e-06	883	777	928	997	1284	1655	241.347	253.986	267.319	64.364	72.387	79.96
Rv2956	1.57481	2.22006e-08	7.11388	1.21033e-09	1363	838	927	1088	1384	2358	372.543	273.926	267.031	70.239	78.025	113.925
Rv3425	1.55456	1.34215e-09	5.2073	4.06506e-11	268	169	214	250	328	417	73.251	55.243	61.645	16.139	18.491	20.147
Rv0554	1.54295	3.66819e-06	5.29242	5.89762e-07	300	229	254	226	346	740	81.998	74.856	73.167	14.59	19.506	35.753
Rv0467	1.53602	3.14218e-09	8.49581	1.14204e-10	1371	1331	1387	1753	2030	2574	374.73	435.078	399.538	113.169	114.444	124.361
Rv3562	1.53505	7.97089e-09	6.34839	3.50059e-10	482	511	551	727	830	824	131.743	167.036	158.721	46.933	46.792	39.811
Rv0197	1.52138	4.94189e-11	6.18925	4.2409e-13	698	550	647	767	922	1307	190.781	179.784	186.374	49.516	51.979	63.147
Rv2862A	1.51404	0.0094184	-0.483222	0.00482093	6	6	5	6	9	13	1.64	1.961	1.44	0.387	0.507	0.628
Rv2177c	1.47285	5.78321e-05	2.49065	1.50054e-05	41	31	29	34	50	84	11.206	10.133	8.354	2.195	2.819	4.058
Rv0694	1.46717	4.94189e-11	9.39855	4.13266e-13	4536	4045	4243	5828	6868	8138	1239.81	1322.23	1222.23	376.242	387.192	393.181
Rv0526	1.46277	4.39066e-11	6.42312	3.15196e-13	921	804	941	1247	1408	1677	251.733	262.812	271.064	80.503	79.378	81.023
Rv2808	1.45768	0.000131529	2.37777	3.84759e-05	47	35	28	60	42	80	12.846	11.441	8.066	3.873	2.368	3.865
Rv2856A	1.44715	0.000661503	2.50468	0.000245267	37	29	21	37	39	67	10.113	9.48	6.049	2.389	2.199	3.237
Rv2424c	1.4466	2.46683e-07	3.1765	2.34729e-08	48	44	55	62	72	110	13.12	14.383	15.843	4.003	4.059	5.315
Rv1374c	1.44463	0.00019112	1.4247	5.86579e-05	17	17	14	21	25	34	4.647	5.557	4.033	1.356	1.409	1.643
Rv3248c	1.43605	4.33363e-10	10.2625	9.62543e-12	7593	7972	8492	11619	12472	15864	2075.36	2605.89	2446.2	750.095	703.125	766.457
Rv3548c	1.43471	1.64191e-08	6.42602	8.41263e-10	347	430	469	583	743	721	94.844	140.559	135.1	37.637	41.888	34.835
Rv0418	1.42335	2.87962e-10	7.72756	5.3784e-12	1758	1612	1710	2047	2544	4285	480.507	526.931	492.581	132.149	143.421	207.027
Rv3561	1.41601	8.48141e-10	6.56182	2.35634e-11	601	658	676	983	1041	1211	164.269	215.087	194.728	63.46	58.688	58.509
Rv2398c	1.41576	7.11691e-10	5.36334	1.77833e-11	275	281	302	359	460	639	75.165	91.853	86.994	23.176	25.933	30.873
Rv3430c	1.41532	1.015e-10	7.52693	1.17844e-12	1303	1065	1285	1583	2076	2531	356.144	348.128	370.156	102.195	117.037	122.283
Rv0234c	1.41256	1.72971e-10	7.43989	2.70676e-12	1327	1294	1349	1796	1999	3022	362.703	422.983	388.592	115.945	112.696	146.006
Rv3666B	1.40217	0.028232	-0.832682	0.0164176	3	4	4	6	3	13	0.82	1.308	1.152	0.387	0.169	0.628
Rv1436	1.39606	1.73186e-06	9.28959	2.41727e-07	3972	3615	3979	5254	6218	8514	1085.65	1181.67	1146.19	339.186	350.548	411.348
Rv1682	1.39457	1.14729e-07	5.03864	9.00573e-09	324	219	195	282	349	663	88.558	71.587	56.172	18.205	19.675	32.032
Rv0527	1.39426	1.25868e-10	7.08209	1.74728e-12	1200	1201	1499	1909	2066	2660	327.991	392.583	431.8	123.24	116.473	128.516
Rv0867c	1.38836	9.36225e-09	8.0887	4.22979e-10	2089	1748	1879	2470	2855	4820	570.978	571.387	541.263	159.457	160.954	232.875
Rv1934c	1.38642	0.000235257	4.77326	7.52323e-05	180	185	199	258	282	436	49.199	60.473	57.324	16.656	15.898	21.065
Rv3012c	1.37783	4.49225e-05	2.37966	1.1293e-05	43	45	55	56	69	127	11.753	14.71	15.843	3.615	3.89	6.136
Rv1755c	1.37653	0.0345667	-0.302234	0.0205464	4	4	2	4	4	11	1.093	1.308	0.576	0.258	0.226	0.531
Rv2389c	1.37018	9.62229e-07	5.2039	1.19246e-07	313	165	212	274	399	520	85.551	53.935	61.069	17.689	22.494	25.123
Rv2885c	1.36693	5.29035e-07	6.57496	5.8383e-08	727	641	712	1081	1149	1381	198.708	209.53	205.098	69.787	64.776	66.722
Rv2754c	1.36352	2.31048e-06	3.8005	3.42898e-07	90	88	92	119	127	235	24.599	28.765	26.501	7.682	7.16	11.354
Rv2400c	1.36177	1.37707e-10	6.26583	1.94639e-12	552	472	494	704	839	1129	150.876	154.288	142.301	45.449	47.3	54.547
Rv2791c	1.35683	2.40799e-07	9.91337	2.27306e-08	7634	5499	6138	8869	10828	14133	2086.57	1797.52	1768.11	572.561	610.442	682.825
Rv3269	1.34407	3.36141e-06	7.12806	5.31106e-07	1319	645	1049	1999	1464	1682	360.517	210.838	302.174	129.051	82.535	81.265
Rv0528	1.32137	3.08938e-10	7.7595	5.95688e-12	2226	2073	2533	3318	3872	5167	608.423	677.623	729.653	214.202	218.289	249.64
Rv1304	1.30956	7.72919e-11	6.64999	7.41315e-13	787	740	859	1249	1267	1829	215.107	241.892	247.443	80.632	71.429	88.367
Rv2432c	1.30683	3.22396e-05	3.43785	7.64769e-06	54	42	46	45	85	143	14.76	13.729	13.251	2.905	4.792	6.909
Rv1592c	1.29857	4.01548e-08	7.48945	2.49321e-09	1343	1055	1273	1665	1980	3264	367.077	344.859	366.699	107.488	111.625	157.698
Rv1068c	1.2961	2.72532e-05	3.564	6.34212e-06	76	73	82	119	103	211	20.773	23.862	23.621	7.682	5.807	10.194
Rv1751	1.29517	8.21223e-09	8.82023	3.63683e-10	3269	3488	3645	5717	5579	7809	893.502	1140.16	1049.97	369.076	314.523	377.286
Rv3770c	1.29084	0.00108614	5.45239	0.000430675	212	203	259	323	384	532	57.945	66.357	74.607	20.852	21.648	25.703
Rv2521	1.28856	1.41879e-09	6.20199	4.36882e-11	461	425	502	615	857	1114	126.003	138.924	144.606	39.703	48.314	53.822
Rv3261	1.27679	9.55423e-06	6.51565	1.86406e-06	605	572	582	734	1001	1663	165.362	186.976	167.65	47.385	56.433	80.347
Rv3247c	1.26596	1.41013e-09	6.51837	4.30657e-11	668	656	653	1001	1010	1775	182.582	214.434	188.103	64.622	56.94	85.758
Rv1691	1.26225	7.79225e-07	5.91404	9.28304e-08	527	476	472	684	729	1481	144.043	155.595	135.964	44.157	41.098	71.553
Rv3270	1.25963	7.67238e-09	9.85585	3.3114e-10	4731	3791	5217	8644	7618	9092	1293.11	1239.2	1502.8	558.036	429.475	439.273
Rv0620	1.25277	0.0153176	0.987009	0.00827737	9	11	10	21	13	25	2.46	3.596	2.881	1.356	0.733	1.208
Rv1897c	1.25192	3.70996e-08	4.21149	2.24733e-09	103	105	101	146	186	254	28.153	34.322	29.094	9.425	10.486	12.272
Rv3565	1.25086	1.15085e-07	5.71065	9.09178e-09	258	258	245	431	475	526	70.518	84.335	70.574	27.824	26.779	25.413
Rv0601c	1.24852	0.00643461	1.12885	0.00316696	9	13	13	19	21	26	2.46	4.249	3.745	1.227	1.184	1.256
Rv1702c	1.24741	3.68969e-08	5.3293	2.22574e-09	267	256	330	447	492	671	72.978	83.681	95.059	28.857	27.737	32.419
Rv2763c	1.23489	1.87063e-07	4.98976	1.68083e-08	233	184	190	253	356	589	63.685	60.146	54.731	16.333	20.07	28.457
Rv1456c	1.23465	1.93524e-08	5.56871	1.02575e-09	346	316	405	542	603	906	94.571	103.294	116.664	34.99	33.995	43.773
Rv3556c	1.23111	3.8226e-08	8.18051	2.3445e-09	1447	1475	1510	2532	3017	2869	395.502	482.149	434.969	163.46	170.087	138.614
Rv3192	1.22661	8.99467e-05	3.82266	2.49726e-05	102	78	104	132	153	271	27.879	25.497	29.958	8.522	8.626	13.093
Rv1752	1.22421	1.73194e-07	4.17549	1.52998e-08	227	146	156	290	287	439	62.045	47.725	44.937	18.722	16.18	21.21
Rv2009	1.22295	9.59965e-09	5.69411	4.49804e-10	660	435	516	900	912	1272	180.395	142.193	148.638	58.102	51.415	61.456
Rv3027c	1.21345	4.40369e-06	4.29179	7.4247e-07	143	117	139	188	219	384	39.086	38.245	40.04	12.137	12.346	18.553
Rv0690c	1.20902	1.04492e-10	7.15588	1.25839e-12	1111	1036	1074	1665	1955	2713	303.665	338.648	309.375	107.488	110.216	131.077
Rv0692	1.20617	3.37894e-07	7.44838	3.41987e-08	1178	674	818	1576	1566	1922	321.978	220.317	235.632	101.743	88.285	92.86
Rv3426	1.20244	2.30878e-08	5.44616	1.26453e-09	241	203	244	424	427	490	65.872	66.357	70.286	27.372	24.073	23.674
Rv3536c	1.20232	4.53027e-08	6.54354	2.93862e-09	439	369	429	684	747	989	119.99	120.619	123.577	44.157	42.113	47.783
Rv0745	1.19683	0.00145531	1.81387	0.000602401	20	17	13	32	27	40	5.467	5.557	3.745	2.066	1.522	1.933
Rv3400	1.19593	3.57224e-09	7.11623	1.32539e-10	1066	866	927	1444	1660	2629	291.365	283.079	267.031	93.221	93.585	127.018
Rv2809	1.18878	4.54987e-06	4.38448	7.75122e-07	141	94	113	159	223	311	38.539	30.727	32.551	10.265	12.572	15.026
Rv2886c	1.18225	6.08837e-05	3.8291	1.59355e-05	107	88	125	210	210	215	29.246	28.765	36.007	13.557	11.839	10.388
Rv1947	1.18224	0.0202718	4.70852	0.011369	198	127	126	214	273	408	54.119	41.514	36.295	13.815	15.391	19.712
Rv1709	1.18135	8.96729e-08	6.2461	6.58627e-09	781	651	750	1095	1259	2087	213.467	212.799	216.044	70.691	70.978	100.832
Rv2014	1.16994	1.81487e-06	3.89024	2.55145e-07	96	72	97	110	193	237	26.239	23.535	27.942	7.101	10.881	11.45
Rv3047c	1.16551	6.11739e-06	2.56307	1.10243e-06	49	38	40	60	83	115	13.393	12.421	11.522	3.873	4.679	5.556
Rv2270	1.15992	0.0151022	1.7579	0.00814573	13	16	11	21	21	40	3.553	5.23	3.169	1.356	1.184	1.933
Rv1980c	1.15962	3.45327e-08	7.77006	2.05697e-09	878	736	793	1124	1552	2321	239.98	240.584	228.431	72.563	87.496	112.137
Rv0698	1.155	2.97801e-06	4.55558	4.62261e-07	160	147	152	223	264	463	43.732	48.051	43.785	14.396	14.883	22.37
Rv3578	1.1523	1.15085e-07	5.82523	9.08435e-09	442	377	455	588	785	1290	120.81	123.234	131.067	37.96	44.255	62.325
Rv3549c	1.15228	3.01324e-07	6.86054	2.95848e-08	543	614	570	1035	1199	1227	148.416	200.705	164.194	66.817	67.595	59.282
Rv2863	1.14119	0.00642057	1.5418	0.00315438	19	21	19	33	27	66	5.193	6.864	5.473	2.13	1.522	3.189
Rv0463	1.14091	1.05574e-05	4.61257	2.10862e-06	136	102	135	179	215	385	37.172	33.342	38.888	11.556	12.121	18.601
Rv0429c	1.1352	7.84741e-08	5.32214	5.58548e-09	348	250	306	422	575	898	95.117	81.72	88.146	27.243	32.416	43.386
Rv2975A	1.13486	0.00118893	3.51071	0.000476663	70	36	45	82	94	129	19.133	11.768	12.963	5.294	5.299	6.233
Rv0541c	1.12889	2.15101e-07	7.18405	1.98162e-08	1292	1151	1199	2170	2181	3183	353.137	376.239	345.383	140.09	122.957	153.784
Rv1263	1.12819	2.49162e-07	5.485	2.37891e-08	305	257	268	463	517	738	83.364	84.008	77.2	29.89	29.147	35.656
Rv1524	1.12512	5.29035e-07	5.47034	5.84849e-08	323	283	305	449	550	932	88.284	92.507	87.858	28.986	31.007	45.029
Rv3394c	1.12472	0.000220114	5.32442	6.95391e-05	236	211	279	462	459	566	64.505	68.972	80.368	29.826	25.877	27.346
Rv0635	1.1199	0.000267044	6.40328	8.68129e-05	506	442	463	523	861	1885	138.303	144.481	133.371	33.764	48.54	91.072
Rv1201c	1.11787	0.00208098	7.9285	0.000896575	1379	1234	1377	1986	2418	4238	376.916	403.371	396.657	128.211	136.318	204.756
Rv0057	1.11655	2.08714e-06	5.49144	3.05538e-07	464	327	350	478	750	1248	126.823	106.89	100.821	30.859	42.282	60.296
Rv2010	1.11575	7.50646e-10	6.91785	1.9704e-11	1553	1118	1217	2188	2382	3537	424.475	365.452	350.568	141.252	134.288	170.888
Rv1728c	1.10931	2.83929e-08	6.25112	1.62675e-09	675	491	577	863	1131	1719	184.495	160.498	166.21	55.713	63.762	83.052
Rv1242	1.10793	1.15258e-05	3.85946	2.33309e-06	109	108	95	157	200	300	29.793	35.303	27.366	10.136	11.275	14.494
Rv0217c	1.10189	1.8819e-07	5.4019	1.70045e-08	281	253	278	411	491	846	76.805	82.701	80.08	26.533	27.681	40.874
Rv2334	1.10046	4.77657e-10	8.1002	1.13326e-11	2360	2304	2407	4036	4646	6278	645.049	753.133	693.358	260.554	261.924	303.317
Rv2656c	1.09737	1.9209e-09	5.79172	6.39976e-11	393	301	353	597	696	911	107.417	98.391	101.685	38.541	39.238	44.014
Rv2756c	1.09102	4.22528e-07	5.75105	4.46408e-08	365	372	412	608	728	1127	99.764	121.6	118.68	39.251	41.042	54.45
Rv1532c	1.09073	1.07022e-07	5.57175	8.26572e-09	235	234	259	427	442	677	64.232	76.49	74.607	27.566	24.918	32.709
Rv0232	1.08987	1.90946e-08	6.83625	1.00726e-09	628	515	639	961	1138	1724	171.649	168.343	184.07	62.04	64.156	83.294
Rv0215c	1.08746	2.15546e-10	5.99393	3.48182e-12	458	423	397	726	834	1160	125.183	138.27	114.359	46.869	47.018	56.045
Rv2795c	1.08732	4.07829e-08	7.56868	2.56309e-09	1115	964	1091	1710	2008	3153	304.758	315.113	314.272	110.393	113.204	152.335
Rv3259	1.0861	0.000612233	5.66239	0.000223445	452	324	349	643	743	995	123.543	105.909	100.533	41.511	41.888	48.073
Rv3096	1.08443	3.09986e-10	7.29349	6.18094e-12	1315	1124	1337	2143	2710	3155	359.423	367.414	385.135	138.347	152.78	152.431
Rv2999	1.0839	1.05574e-05	4.22734	2.11175e-06	93	89	87	146	163	269	25.419	29.092	25.061	9.425	9.189	12.997
Rv1243c	1.08164	4.32327e-06	4.65207	7.26728e-07	191	158	190	324	339	487	52.205	51.647	54.731	20.917	19.112	23.529
Rv3395c	1.08118	1.42862e-06	4.7611	1.92395e-07	209	163	223	368	389	503	57.125	53.282	64.237	23.757	21.93	24.302
Rv2185c	1.07868	1.24343e-06	6.31607	1.62854e-07	412	331	378	497	760	1240	112.61	108.197	108.886	32.085	42.846	59.91
Rv0043c	1.07547	2.26784e-05	5.90201	5.09434e-06	354	286	307	526	624	888	96.757	93.488	88.434	33.957	35.179	42.903
Rv3919c	1.07504	3.08938e-10	7.28037	5.90414e-12	958	797	989	1614	1837	2410	261.846	260.524	284.89	104.196	103.563	116.437
Rv2816c	1.07222	0.000154267	5.8125	4.58675e-05	386	342	312	420	658	1334	105.504	111.793	89.874	27.114	37.096	64.451
Rv1296	1.07045	3.57224e-09	6.98703	1.32171e-10	791	704	780	1136	1555	2334	216.201	230.124	224.686	73.337	87.665	112.765
Rv2973c	1.06896	2.87888e-07	5.99223	2.80476e-08	482	496	576	832	1026	1517	131.743	162.133	165.922	53.712	57.842	73.293
Rv2127	1.06715	6.34526e-08	8.21877	4.34373e-09	1801	1644	1845	2852	3269	5666	492.26	537.392	531.469	184.118	184.294	273.749
Rv3224A	1.06594	2.60846e-05	4.7193	6.04384e-06	350	153	201	398	423	643	95.664	50.013	57.9	25.694	23.847	31.066
Rv3718c	1.06382	1.38895e-05	4.64671	2.86415e-06	191	152	146	263	303	503	52.205	49.686	42.057	16.979	17.082	24.302
Rv3664c	1.06349	0.000342377	3.49982	0.00011571	51	53	40	83	110	116	13.94	17.325	11.522	5.358	6.201	5.604
Rv2758c	1.0589	0.000765801	2.23727	0.00028993	36	30	25	52	56	90	9.84	9.806	7.201	3.357	3.157	4.348
Rv2335	1.05085	1.98263e-10	6.96184	3.15259e-12	1131	975	1116	1925	2143	2967	309.132	318.708	321.474	124.273	120.814	143.348
Rv1946c	1.04965	5.94182e-05	4.7809	1.54769e-05	197	125	144	217	286	549	53.845	40.86	41.48	14.009	16.124	26.525
Rv3320c	1.04909	5.77464e-09	5.54096	2.31743e-10	438	320	373	641	776	1051	119.717	104.602	107.446	41.381	43.748	50.778
Rv1092c	1.04757	1.15637e-08	6.73004	5.51625e-10	739	521	635	1106	1305	1708	201.988	170.305	182.917	71.401	73.571	82.521
Rv3373	1.04724	4.89394e-06	5.03163	8.39949e-07	168	169	218	302	341	578	45.919	55.243	62.797	19.496	19.224	27.926
Rv0261c	1.04514	0.000489656	3.86331	0.000173765	52	66	59	118	128	137	14.213	21.574	16.995	7.618	7.216	6.619
Rv2254c	1.04476	2.23511e-05	3.36456	5.00389e-06	68	58	56	102	136	161	18.586	18.959	16.131	6.585	7.667	7.779
Rv2616	1.04179	0.0124572	6.13482	0.00658391	370	258	282	590	581	810	101.131	84.335	81.233	38.089	32.755	39.135
Rv1277	1.04067	3.88882e-08	6.59318	2.39493e-09	736	670	830	1296	1471	2172	201.168	219.01	239.089	83.667	82.93	104.939
Rv1861	1.03889	1.05035e-05	4.17079	2.09433e-06	95	66	74	127	144	252	25.966	21.574	21.316	8.199	8.118	12.175
Rv3428c	1.03859	0.0177258	2.60792	0.00976215	27	26	34	57	63	71	7.38	8.499	9.794	3.68	3.552	3.43
Rv1292	1.03509	2.66642e-08	7.40147	1.49406e-09	1224	909	989	1788	1981	3209	334.551	297.134	284.89	115.429	111.681	155.04
Rv1158c	1.03499	4.8341e-07	6.49585	5.20989e-08	763	772	858	1373	1831	2051	208.548	252.352	247.155	88.638	103.225	99.093
Rv1613	1.03323	3.13986e-07	7.49095	3.09865e-08	1388	1511	1638	2469	3160	4548	379.376	493.916	471.841	159.393	178.149	219.733
Rv2198c	1.03262	6.34018e-07	6.58319	7.26119e-08	663	562	647	962	1255	2043	181.215	183.707	186.374	62.104	70.752	98.706
Rv1495	1.02969	0.00150352	2.90771	0.000623874	60	53	37	64	99	176	16.4	17.325	10.658	4.132	5.581	8.503
Rv0963c	1.02704	0.00781121	2.85113	0.00391349	23	38	29	40	59	99	6.286	12.421	8.354	2.582	3.326	4.783
Rv2592c	1.02649	9.61114e-09	6.74143	4.5363e-10	1083	1020	1089	1998	2065	3044	296.012	333.418	313.696	128.986	116.417	147.069
Rv0462	1.02641	9.3e-08	8.96692	6.90106e-09	3318	3011	3323	5345	6327	10351	906.895	984.237	957.22	345.06	356.693	500.101
Rv3366	1.0234	0.00104221	2.88055	0.00041215	50	33	38	58	97	117	13.666	10.787	10.946	3.744	5.468	5.653
Rv2933	1.02137	5.20817e-07	8.09984	5.71112e-08	2164	1926	2149	3957	4647	5142	591.477	629.572	619.039	255.454	261.981	248.432
Rv1717	1.02078	4.76281e-05	2.77429	1.20573e-05	56	46	68	106	111	159	15.306	15.037	19.588	6.843	6.258	7.682
Rv0787A	1.0194	2.5049e-05	5.02251	5.75331e-06	258	135	209	282	404	675	70.518	44.129	60.204	18.205	22.776	32.612
Rv2757c	1.01798	0.000314656	2.69095	0.00010515	57	49	47	72	112	164	15.58	16.017	13.539	4.648	6.314	7.924
Rv3401	1.01561	7.14363e-08	8.59078	5.00369e-09	2468	2372	2579	4448	5005	7286	674.568	775.361	742.904	287.152	282.163	352.018
Rv2747	1.01247	5.2581e-08	5.72368	3.5169e-09	496	358	385	706	801	1296	135.57	117.023	110.903	45.578	45.157	62.615
Rv2280	1.01038	1.57767e-06	8.01037	2.16621e-07	1428	1093	1355	2541	2532	3562	390.309	357.28	390.32	164.041	142.745	172.095
Rv2647	1.00912	0.000593996	2.96303	0.000216093	61	36	39	74	79	156	16.673	11.768	11.234	4.777	4.454	7.537
Rv3393	1.00891	7.33931e-07	5.64529	8.61377e-08	378	296	303	532	630	1076	103.317	96.757	87.282	34.345	35.517	51.986
Rv2352c	1.00694	0.00311739	5.13972	0.00139818	110	125	157	304	266	299	30.066	40.86	45.225	19.626	14.996	14.446
Rv3298c	1.00558	9.59965e-09	6.21383	4.50665e-10	363	319	398	703	722	993	99.217	104.275	114.647	45.384	40.704	47.976
Rv2543	-1.00269	8.13427e-06	8.50928	1.53364e-06	844	699	675	5110	7349	7541	230.687	228.489	194.44	329.889	414.309	364.338
Rv1955	-1.00399	0.00047196	3.71491	0.000166532	30	16	26	185	215	250	8.2	5.23	7.49	11.943	12.121	12.079
Rv2114	-1.0045	1.26819e-07	7.96091	1.01788e-08	604	431	471	3567	4618	5361	165.089	140.885	135.676	230.277	260.346	259.013
Rv0581	-1.00514	0.00163619	4.90121	0.000687185	204	75	90	952	948	1193	55.758	24.516	25.925	61.459	53.445	57.639
Rv2320c	-1.00866	0.000406493	6.29646	0.000140149	189	148	170	1519	1682	1365	51.659	48.378	48.97	98.063	94.825	65.949
Rv2303c	-1.00923	8.90216e-08	7.09041	6.4935e-09	340	286	277	2212	2805	3133	92.931	93.488	79.792	142.801	158.135	151.369
Rv1083	-1.00984	6.17383e-05	4.5316	1.61903e-05	89	58	59	585	568	701	24.326	18.959	16.995	37.766	32.022	33.868
Rv1590	-1.01094	1.49721e-05	5.38448	3.1365e-06	186	98	141	1235	1070	1485	50.839	32.034	40.616	79.729	60.323	71.747
Rv2641	-1.01118	0.000121432	6.08818	3.52465e-05	105	95	112	945	977	901	28.699	31.054	32.263	61.007	55.08	43.531
Rv2331	-1.01126	7.39086e-05	6.97129	1.99042e-05	418	224	234	2123	2232	3466	114.25	73.221	67.406	137.056	125.832	167.457
Rv2346c	-1.01163	4.55116e-05	8.22303	1.14526e-05	795	642	824	6335	7050	6789	217.294	209.857	237.361	408.972	397.453	328.005
Rv0649	-1.01372	0.000714329	2.66656	0.000267738	24	9	15	123	114	193	6.56	2.942	4.321	7.941	6.427	9.325
Rv2134c	-1.01431	5.10405e-08	8.6504	3.37522e-09	1222	870	1104	8756	9276	10532	334.004	284.386	318.017	565.266	522.946	508.846
Rv1019	-1.02089	1.18759e-07	7.56251	9.41197e-09	529	426	525	4240	4497	4571	144.589	139.251	151.231	273.724	253.524	220.844
Rv2846c	-1.02153	1.38709e-07	11.2533	1.13782e-08	9610	8624	10141	72207	88664	97317	2626.66	2819.02	2921.21	4661.51	4998.55	4701.8
Rv0821c	-1.02168	1.50906e-06	9.41143	2.06439e-07	1852	1635	1954	15913	17854	15263	506.199	534.45	562.867	1027.31	1006.54	737.421
Rv0827c	-1.02323	1.41272e-05	6.98976	2.9249e-06	493	355	417	3770	3806	3787	134.75	116.043	120.121	243.382	214.568	182.966
Rv2026c	-1.02368	5.28596e-06	4.80723	9.21907e-07	80	59	68	592	614	689	21.866	19.286	19.588	38.218	34.615	33.289
Rv3477	-1.02394	1.08961e-06	8.02118	1.37233e-07	872	706	683	5693	6076	9071	238.34	230.778	196.744	367.526	342.542	438.259
Rv1994c	-1.02545	0.000587182	5.05931	0.000212672	89	47	81	570	694	691	24.326	15.363	23.333	36.798	39.125	33.385
Rv2410c	-1.02774	9.04559e-08	6.81907	6.68652e-09	227	239	233	1790	2093	2491	62.045	78.124	67.118	115.558	117.996	120.351
Rv3500c	-1.02847	1.23376e-06	5.40655	1.6037e-07	131	107	104	894	966	1283	35.806	34.976	29.958	57.714	54.459	61.987
Rv2459	-1.02859	4.30596e-10	7.67204	9.23792e-12	560	439	487	3431	4719	5582	153.062	143.501	140.285	221.497	266.04	269.69
Rv2124c	-1.02927	2.32077e-09	10.6965	8.14203e-11	3725	3193	3477	25899	32430	37015	1018.14	1043.73	1001.58	1671.98	1828.28	1788.35
Rv0870c	-1.0297	7.28799e-06	7.58411	1.34649e-06	457	330	439	3145	4112	3875	124.91	107.871	126.458	203.034	231.819	187.218
Rv2008c	-1.0338	5.73601e-05	5.2861	1.48395e-05	99	74	83	738	730	889	27.059	24.189	23.909	47.643	41.155	42.951
Rv3654c	-1.03682	0.00174619	4.22983	0.000739994	46	35	51	445	368	415	12.573	11.441	14.691	28.728	20.746	20.05
Rv0765c	-1.03828	3.45299e-05	4.79428	8.26629e-06	81	56	70	470	718	745	22.139	18.305	20.164	30.342	40.478	35.994
Rv0230c	-1.04234	0.000145888	7.84291	4.30816e-05	1010	598	640	5483	7063	7811	276.059	195.475	184.358	353.969	398.186	377.383
Rv2312	-1.04545	0.00393237	2.74512	0.00183319	25	11	19	134	146	230	6.833	3.596	5.473	8.651	8.231	11.112
Rv0257	-1.04646	6.47084e-06	5.72291	1.17266e-06	193	99	123	1004	1339	1434	52.752	32.361	35.431	64.816	75.488	69.283
Rv0343	-1.04751	6.78407e-06	7.66905	1.23798e-06	667	593	667	5912	6176	5576	182.308	193.84	192.135	381.664	348.18	269.4
Rv3872	-1.04779	0.000154799	6.94297	4.60647e-05	446	283	332	3547	3173	2939	121.903	92.507	95.636	228.986	178.882	141.996
Rv1134	-1.05125	0.0473893	0.531829	0.0293641	2	7	3	19	41	53	0.547	2.288	0.864	1.227	2.311	2.561
Rv1286	-1.05471	2.40753e-05	7.08081	5.45675e-06	343	264	267	2524	3101	2454	93.751	86.296	76.912	162.943	174.823	118.563
Rv0034	-1.05583	0.00227647	2.32771	0.000992865	13	10	13	117	86	151	3.553	3.269	3.745	7.553	4.848	7.295
Rv0188	-1.05868	4.17183e-05	7.87007	1.03295e-05	710	505	592	5538	5863	5218	194.061	165.075	170.531	357.52	330.534	252.104
Rv3228	-1.06288	4.64894e-07	7.4136	4.97514e-08	422	329	352	2697	3288	4476	115.344	107.544	101.397	174.112	185.365	216.255
Rv2021c	-1.0644	6.94104e-06	4.99089	1.27539e-06	102	59	80	723	682	843	27.879	19.286	23.045	46.675	38.449	40.729
Rv1930c	-1.06485	0.00653808	2.16648	0.0032262	7	15	8	85	96	95	1.913	4.903	2.304	5.487	5.412	4.59
Rv0331	-1.06986	9.17439e-07	5.1923	1.13001e-07	90	86	92	784	762	985	24.599	28.112	26.501	50.613	42.959	47.59
Rv0172	-1.07062	7.2857e-09	9.06363	3.07095e-10	1583	1453	1613	11182	15488	17568	432.675	474.957	464.639	721.883	873.156	848.785
Rv0118c	-1.07648	1.98536e-06	7.24568	2.8663e-07	324	297	366	2788	3308	3144	88.558	97.084	105.43	179.987	186.493	151.9
Rv2340c	-1.08313	1.48193e-07	6.87839	1.22309e-08	327	224	268	2403	2448	2847	89.378	73.221	77.2	155.132	138.009	137.551
Rv0824c	-1.08696	2.7378e-07	11.4504	2.6535e-08	11076	8060	10219	89430	92739	93187	3027.36	2634.66	2943.68	5773.39	5228.28	4502.26
Rv2711	-1.08783	1.50804e-07	9.73784	1.24846e-08	2653	1962	2433	21525	21076	23550	725.133	641.34	700.848	1389.6	1188.19	1137.8
Rv0869c	-1.09018	1.12228e-07	8.92609	8.78107e-09	1308	1006	1179	10062	11342	11557	357.51	328.842	339.622	649.578	639.42	558.368
Rv0550c	-1.09061	0.00129732	3.4046	0.000526196	41	13	24	241	232	239	11.206	4.249	6.913	15.558	13.079	11.547
Rv1167c	-1.09102	4.36958e-10	7.15753	9.81556e-12	447	343	365	3052	3742	4209	122.177	112.12	105.142	197.03	210.96	203.355
Rv3862c	-1.0938	0.0231326	6.1694	0.0131957	171	125	129	1490	1671	990	46.739	40.86	37.16	96.191	94.205	47.831
Rv2386A	-1.09425	0.0036814	2.58474	0.00169761	22	10	10	145	109	147	6.013	3.269	2.881	9.361	6.145	7.102
Rv1834	-1.09471	1.81895e-06	5.09229	2.56344e-07	77	71	66	620	665	770	21.046	23.209	19.012	40.026	37.49	37.202
Rv3487c	-1.09562	9.23808e-10	10.376	2.68142e-11	3863	3137	2970	24808	31632	39677	1055.86	1025.42	855.535	1601.55	1783.3	1916.96
Rv0530Ac	-1.10126	0.00455154	4.0396	0.002154	68	29	49	486	464	430	18.586	9.48	14.115	31.375	26.159	20.775
Rv2595	-1.10181	0.000155421	5.81716	4.62888e-05	208	119	129	1577	1326	1403	56.852	38.899	37.16	101.807	74.755	67.785
Rv3489	-1.1019	0.000658164	6.74465	0.000243531	603	232	344	4140	2811	3764	164.815	75.836	99.092	267.268	158.474	181.855
Rv2146c	-1.10901	3.95409e-05	5.00266	9.6507e-06	81	58	82	646	647	850	22.139	18.959	23.621	41.704	36.475	41.067
Rv1808	-1.11063	0.000200065	6.59124	6.18072e-05	279	138	189	1839	1782	2073	76.258	45.11	54.443	118.721	100.463	100.155
Rv0458	-1.1113	1.8819e-07	8.19204	1.69961e-08	783	716	778	6102	7941	7975	214.014	234.046	224.11	393.93	447.684	385.306
Rv2584c	-1.11196	3.37263e-08	8.7639	1.99191e-09	953	801	858	7795	8025	9307	260.48	261.831	247.155	503.226	452.42	449.661
Rv0744c	-1.1147	5.01919e-07	5.73455	5.46005e-08	140	115	139	1125	1338	1356	38.266	37.591	40.04	72.627	75.431	65.514
Rv1974	-1.11597	0.0114375	2.11644	0.00595025	9	8	10	74	106	98	2.46	2.615	2.881	4.777	5.976	4.735
Rv1065	-1.12037	1.01994e-05	7.49585	2.01877e-06	341	309	343	3395	2989	3208	93.204	101.006	98.804	219.173	168.509	154.992
Rv3295	-1.12054	5.18736e-09	9.19151	2.02938e-10	2025	1718	1880	16112	18409	19975	553.485	561.581	541.551	1040.15	1037.83	965.077
Rv0371c	-1.12588	0.013204	1.21531	0.00704523	4	3	5	32	46	52	1.093	0.981	1.44	2.066	2.593	2.512
Rv1331	-1.12606	6.69763e-06	8.65007	1.21714e-06	1959	976	1300	13319	12595	13623	535.445	319.035	374.477	859.843	710.059	658.185
Rv1969	-1.13229	0.00192532	3.75075	0.000822708	26	17	18	171	207	232	7.106	5.557	5.185	11.039	11.67	11.209
Rv3416	-1.14174	6.08837e-05	5.52726	1.593e-05	80	61	63	629	676	720	21.866	19.94	18.148	40.607	38.11	34.786
Rv0251c	-1.1439	1.13518e-06	6.74295	1.44977e-07	186	136	170	1517	1588	1737	50.839	44.456	48.97	97.934	89.526	83.922
Rv0660c	-1.14762	1.41984e-05	8.36964	2.94934e-06	1718	1188	1227	11607	14010	14799	469.574	388.334	353.448	749.32	789.832	715.003
Rv3675	-1.14797	3.33578e-07	6.43179	3.36777e-08	240	203	236	2263	2010	2433	65.598	66.357	67.982	146.094	113.316	117.549
Rv0047c	-1.15313	2.04516e-06	7.65199	2.97938e-07	399	355	398	2680	3513	5853	109.057	116.043	114.647	173.014	198.05	282.783
Rv3505	-1.1548	0.000133624	7.18282	3.91226e-05	386	267	329	3054	2952	3714	105.504	87.277	94.771	197.159	166.423	179.439
Rv3060c	-1.15685	1.19377e-10	8.13629	1.59692e-12	1043	733	782	7167	8019	10255	285.079	239.603	225.262	462.684	452.081	495.463
Rv1970	-1.15706	0.000923258	3.85743	0.000359796	30	30	32	284	309	339	8.2	9.806	9.218	18.334	17.42	16.379
Rv1670	-1.15765	0.0005354	4.38842	0.000191755	55	40	47	396	527	514	15.033	13.075	13.539	25.565	29.71	24.834
Rv0622	-1.16132	0.000123509	4.12254	3.59118e-05	39	37	51	346	468	464	10.66	12.095	14.691	22.337	26.384	22.418
Rv2323c	-1.16288	0.000360914	6.08275	0.000122809	120	103	119	1248	1182	1020	32.799	33.669	34.279	80.568	66.637	49.281
Rv2705c	-1.164	3.76697e-07	5.55867	3.89818e-08	112	65	87	678	887	1093	30.612	21.247	25.061	43.77	50.006	52.807
Rv3752c	-1.16493	5.65221e-07	5.71624	6.27707e-08	160	136	152	1443	1287	1790	43.732	44.456	43.785	93.157	72.556	86.483
Rv0299	-1.16541	1.62486e-07	6.31299	1.39543e-08	373	225	269	2774	2646	3137	101.951	73.548	77.488	179.083	149.172	151.562
Rv1463	-1.16754	5.81279e-06	7.95798	1.03433e-06	471	416	515	4832	4992	4143	128.736	135.982	148.35	311.942	281.43	200.166
Rv0083	-1.16912	0.000616554	5.65265	0.000225333	121	113	100	993	1244	1126	33.072	36.937	28.806	64.106	70.132	54.402
Rv0307c	-1.16952	5.15881e-05	5.95854	1.3203e-05	114	123	145	1158	1446	1218	31.159	40.206	41.769	74.758	81.52	58.847
Rv3098c	-1.17124	2.08714e-06	4.97348	3.0535e-07	62	68	65	505	676	802	16.946	22.228	18.724	32.602	38.11	38.748
Rv0268c	-1.1736	2.30246e-07	7.37179	2.13858e-08	455	262	334	2615	3256	4881	124.363	85.643	96.212	168.818	183.561	235.822
Rv0340	-1.17409	2.23422e-05	6.4049	4.99063e-06	255	170	170	2222	1886	1824	69.698	55.57	48.97	143.447	106.326	88.125
Rv1636	-1.18175	1.87063e-07	7.61617	1.67744e-08	779	424	520	5645	4973	6421	212.921	138.597	149.791	364.428	280.359	310.226
Rv2578c	-1.18307	5.97391e-07	5.14184	6.73987e-08	111	96	116	987	1117	1180	30.339	31.381	33.415	63.718	62.972	57.011
Rv1804c	-1.18402	0.00555409	2.39709	0.00268172	13	7	8	84	96	114	3.553	2.288	2.304	5.423	5.412	5.508
Rv1103c	-1.18505	5.01277e-05	6.24626	1.27913e-05	219	155	180	2180	1703	1743	59.858	50.666	51.851	140.736	96.009	84.212
Rv0314c	-1.18906	1.61338e-10	8.15234	2.36184e-12	810	674	766	6114	8048	8907	221.394	220.317	220.653	394.705	453.716	430.335
Rv2077c	-1.18967	1.45324e-07	9.69358	1.19575e-08	2042	1332	1539	14516	16453	18366	558.131	435.405	443.323	937.118	927.559	887.34
Rv1462	-1.1963	1.86879e-07	9.06435	1.66974e-08	1051	966	1130	10268	11059	10642	287.265	315.767	325.507	662.877	623.465	514.16
Rv2347c	-1.19631	0.000237905	5.89404	7.63194e-05	104	112	142	1187	1179	1256	28.426	36.611	40.904	76.63	66.468	60.683
Rv2799	-1.19692	3.5124e-10	7.61574	7.18082e-12	520	407	448	4123	4550	5397	142.129	133.04	129.05	266.171	256.512	260.752
Rv2516c	-1.19942	5.49014e-07	6.37556	6.08322e-08	187	157	163	1482	1835	1894	51.112	51.32	46.954	95.674	103.45	91.507
Rv0289	-1.20342	8.90234e-08	10.1212	6.5161e-09	3161	2502	3201	28261	28707	33546	863.983	817.855	922.077	1824.46	1618.39	1620.75
Rv2485c	-1.20453	2.39808e-07	6.33509	2.25765e-08	191	217	189	1557	1994	2676	52.205	70.933	54.443	100.516	112.414	129.289
Rv2036	-1.20651	2.21353e-07	4.92564	2.04481e-08	77	48	51	504	578	739	21.046	15.69	14.691	32.537	32.585	35.704
Rv3181c	-1.20707	0.000234054	4.2245	7.47887e-05	60	33	38	416	462	469	16.4	10.787	10.946	26.856	26.046	22.659
Rv1113	-1.21221	0.00982562	1.72437	0.00504673	6	5	15	101	73	88	1.64	1.634	4.321	6.52	4.115	4.252
Rv3241c	-1.21264	7.14363e-08	7.7002	5.01244e-09	446	401	484	4137	4995	4574	121.903	131.079	139.421	267.075	281.6	220.989
Rv3687c	-1.21266	3.77961e-06	5.81547	6.11491e-07	192	148	142	1635	1465	1883	52.479	48.378	40.904	105.552	82.591	90.976
Rv3749Ac	-1.21391	2.33497e-06	5.03946	3.47122e-07	94	76	71	756	798	954	25.693	24.843	20.452	48.806	44.988	46.092
Rv2740	-1.2169	1.65882e-07	6.41918	1.44538e-08	199	157	214	1489	2250	2235	54.392	51.32	61.645	96.126	126.847	107.982
Rv1033c	-1.21879	1.96372e-08	6.0635	1.0458e-09	231	146	169	1391	1851	2539	63.138	47.725	48.682	89.8	104.352	122.67
Rv0277Ac	-1.22349	0.00231839	4.59249	0.00101232	124	43	66	975	558	833	33.892	14.056	19.012	62.944	31.458	40.246
Rv1489A	-1.22626	1.92519e-05	4.13112	4.18371e-06	51	30	28	364	346	423	13.94	9.806	8.066	23.499	19.506	20.437
Rv1951c	-1.2281	7.78612e-05	4.38775	2.11849e-05	46	33	41	319	362	623	12.573	10.787	11.81	20.594	20.408	30.1
Rv3491	-1.23574	2.43034e-10	7.94153	4.23255e-12	668	571	537	5209	6446	7026	182.582	186.649	154.688	336.28	363.402	339.456
Rv0275c	-1.2375	9.55116e-10	7.50945	2.7964e-11	495	379	502	4402	4726	5257	135.296	123.888	144.606	284.183	266.434	253.988
Rv1690	-1.23782	5.51871e-08	5.08533	3.71907e-09	96	100	87	935	863	1199	26.239	32.688	25.061	60.361	48.653	57.929
Rv3617	-1.24081	4.09533e-08	6.76966	2.58413e-09	326	250	230	2371	2991	3106	89.104	81.72	66.254	153.066	168.621	150.064
Rv3084	-1.24126	0.0322249	6.17676	0.019008	154	152	179	1037	1257	3707	42.092	49.686	51.563	66.946	70.865	179.101
Rv3749c	-1.24378	4.27043e-05	5.25395	1.06599e-05	76	61	61	547	744	834	20.773	19.94	17.572	35.313	41.944	40.294
Rv2094c	-1.25513	6.88079e-06	8.09254	1.25911e-06	753	435	631	6053	6765	6128	205.814	142.193	181.765	390.767	381.386	296.07
Rv0174	-1.25954	8.01356e-10	9.86079	2.16894e-11	2966	2421	2745	23600	31459	32159	810.684	791.378	790.722	1523.56	1773.54	1553.74
Rv2319c	-1.26113	0.00198458	5.21571	0.000851537	72	75	58	754	805	653	19.679	24.516	16.707	48.676	45.383	31.549
Rv3110	-1.26153	0.000352051	2.51094	0.000119335	17	13	22	155	163	251	4.647	4.249	6.337	10.006	9.189	12.127
Rv3893c	-1.26699	1.49721e-05	5.01747	3.13489e-06	111	48	68	774	728	873	30.339	15.69	19.588	49.968	41.042	42.178
Rv0186Ac	-1.27143	0.0119914	5.16815	0.00630392	77	37	60	708	536	628	21.046	12.095	17.284	45.707	30.218	30.341
Rv2035	-1.27368	4.25172e-05	4.18472	1.0602e-05	52	22	27	297	346	420	14.213	7.191	7.778	19.174	19.506	20.292
Rv0085	-1.27578	0.00357183	4.31231	0.00164438	49	44	55	536	537	545	13.393	14.383	15.843	34.603	30.274	26.331
Rv0171	-1.27774	1.12158e-10	9.75919	1.47203e-12	2914	2391	2563	21730	29750	34897	796.471	781.571	738.295	1402.84	1677.19	1686.02
Rv1087	-1.27835	7.26267e-09	7.82974	3.04065e-10	510	409	493	4545	5016	5693	139.396	133.694	142.013	293.414	282.783	275.053
Rv1442	-1.28042	1.18862e-08	9.31576	5.70011e-10	1542	1415	1551	15066	17137	16488	421.468	462.536	446.78	972.625	966.12	796.605
Rv2630	-1.28255	0.0172346	5.76049	0.00944379	114	97	106	1371	1299	873	31.159	31.707	30.534	88.508	73.233	42.178
Rv1989c	-1.28413	2.51313e-06	6.10322	3.78548e-07	152	89	105	1160	1287	1278	41.546	29.092	30.246	74.887	72.556	61.746
Rv2644c	-1.28524	0.0100376	2.72059	0.00515812	7	12	12	127	128	97	1.913	3.923	3.457	8.199	7.216	4.686
Rv0142	-1.28538	1.53985e-07	6.71033	1.30588e-08	227	223	262	2395	2446	2867	62.045	72.894	75.471	154.615	137.896	138.517
Rv0173	-1.29012	2.54531e-09	8.28755	8.99402e-11	853	792	906	7493	10033	10478	233.147	258.889	260.981	483.73	565.623	506.237
Rv2489c	-1.29309	0.000360914	2.63474	0.000122886	9	12	10	93	101	160	2.46	3.923	2.881	6.004	5.694	7.73
Rv2376c	-1.29528	7.76738e-11	8.58325	8.03793e-13	960	744	925	8084	10259	10408	262.393	243.199	266.455	521.884	578.364	502.855
Rv1144	-1.30156	1.24807e-07	7.47371	9.98583e-09	469	317	317	3423	4045	4561	128.19	103.621	91.315	220.981	228.042	220.361
Rv1687c	-1.30559	4.04689e-08	5.1996	2.52292e-09	110	109	130	1150	1304	1389	30.066	35.63	37.448	74.241	73.515	67.109
Rv1184c	-1.30854	7.34581e-10	9.35898	1.89115e-11	1462	1244	1250	11836	16253	15833	399.602	406.639	360.074	764.104	916.284	764.96
Rv1154c	-1.31922	9.76445e-10	6.11478	2.8835e-11	202	178	179	1848	1995	2397	55.212	58.185	51.563	119.302	112.471	115.809
Rv1489	-1.32901	1.88557e-06	6.3103	2.66988e-07	215	135	161	1655	1994	2044	58.765	44.129	46.377	106.843	112.414	98.754
Rv2396	-1.33724	4.54281e-10	9.57789	1.0434e-11	1764	1286	1436	13554	17041	20156	482.147	420.368	413.653	875.014	960.708	973.822
Rv0455c	-1.33951	2.01746e-07	8.47982	1.83313e-08	1313	722	782	6848	10857	14596	358.877	236.008	225.262	442.09	612.077	705.195
Rv0968	-1.3396	0.000287289	5.8438	9.45781e-05	141	83	113	1551	1152	1129	38.539	27.131	32.551	100.129	64.945	54.547
Rv1893	-1.33968	0.000113403	4.19662	3.26297e-05	52	30	36	433	466	443	14.213	9.806	10.37	27.953	26.271	21.403
Rv0961	-1.346	3.40174e-08	6.07871	2.01769e-09	194	163	171	1537	1750	2938	53.025	53.282	49.258	99.225	98.658	141.947
Rv1829	-1.35344	6.06006e-09	8.31428	2.47787e-10	764	546	598	6691	7080	7787	208.821	178.477	172.259	431.955	399.144	376.223
Rv1740	-1.35351	1.8291e-05	3.65969	3.91027e-06	46	30	35	376	377	534	12.573	9.806	10.082	24.274	21.254	25.8
Rv1960c	-1.35881	1.37343e-07	5.57212	1.12314e-08	146	76	97	1011	1030	1620	39.906	24.843	27.942	65.268	58.068	78.269
Rv3705c	-1.35925	2.12378e-09	6.2256	7.29009e-11	160	162	190	1684	2024	2132	43.732	52.955	54.731	108.715	114.106	103.006
Rv3313c	-1.36151	2.86648e-09	6.68716	1.03459e-10	345	334	298	3266	3484	4490	94.297	109.178	85.842	210.845	196.415	216.931
Rv1812c	-1.36355	0.000382636	7.48073	0.000131054	286	260	342	3601	3447	3053	78.171	84.989	98.516	232.472	194.329	147.503
Rv2115c	-1.36698	1.64121e-07	11.2063	1.41921e-08	5001	3790	4414	51993	53635	44986	1366.9	1238.88	1271.49	3356.54	3023.74	2173.47
Rv0854	-1.36904	2.55731e-09	5.70291	9.16552e-11	144	113	124	1133	1446	1898	39.359	36.937	35.719	73.144	81.52	91.7
Rv1162	-1.37184	1.6823e-09	10.6471	5.39252e-11	3536	2488	2952	30382	36776	35392	966.48	813.279	850.35	1961.39	2073.29	1709.94
Rv1871c	-1.38004	2.55355e-09	10.9223	9.08761e-11	6010	4179	4252	44377	55637	67422	1642.69	1366.03	1224.83	2864.87	3136.61	3257.44
Rv3332	-1.38054	7.50646e-10	9.53628	1.96028e-11	2142	1725	1796	18682	21376	25919	585.464	563.869	517.354	1206.07	1205.1	1252.26
Rv0624	-1.38383	5.44696e-09	5.52222	2.15844e-10	153	94	105	1142	1271	1695	41.819	30.727	30.246	73.725	71.654	81.893
Rv1461	-1.38653	1.70766e-08	10.5365	8.87881e-10	2763	2237	2781	27574	34459	28333	755.199	731.232	801.092	1780.11	1942.67	1368.89
Rv1117	-1.38891	1.11248e-10	7.61473	1.43202e-12	588	448	498	5336	5593	7004	160.716	146.442	143.453	344.479	315.313	338.393
Rv2720	-1.39086	4.46508e-09	9.33868	1.70173e-10	2762	2590	2898	27407	36206	33179	754.926	846.62	834.795	1769.33	2041.16	1603.02
Rv2156c	-1.39102	3.17169e-08	8.33083	1.85722e-09	782	674	713	7653	9180	8465	213.741	220.317	205.386	494.059	517.534	408.98
Rv3197	-1.3937	1.51087e-08	10.5763	7.67516e-10	3408	2726	3142	32950	39858	35369	931.494	891.076	905.081	2127.17	2247.05	1708.83
Rv3514	-1.39438	5.83893e-07	6.51029	6.54337e-08	204	199	207	1985	2059	3280	55.758	65.049	59.628	128.147	116.079	158.471
Rv2302	-1.39872	9.39001e-05	5.73056	2.62124e-05	170	71	108	1303	1383	1273	46.465	23.209	31.11	84.119	77.968	61.504
Rv2638	-1.40004	2.52739e-06	5.12547	3.82107e-07	66	43	60	533	721	758	18.04	14.056	17.284	34.409	40.647	36.622
Rv2663	-1.40634	1.90031e-05	4.24351	4.11046e-06	66	27	33	352	478	627	18.04	8.826	9.506	22.724	26.948	30.293
Rv0834c	-1.41468	1.54964e-09	8.48822	4.88907e-11	713	635	733	7403	7681	9737	194.881	207.569	211.147	477.92	433.026	470.436
Rv1222	-1.41734	1.08801e-08	8.14543	5.1627e-10	782	558	767	8175	8218	8388	213.741	182.399	220.941	527.758	463.3	405.26
Rv3508	-1.42007	1.33367e-07	8.8417	1.07717e-08	983	933	1160	10321	10604	16472	268.679	304.98	334.148	666.299	597.814	795.832
Rv0969	-1.42517	5.53982e-08	9.32333	3.74728e-09	1189	1029	1309	13754	14526	13599	324.984	336.36	377.069	887.925	818.922	657.026
Rv3098A	-1.42729	1.51052e-07	5.76929	1.26576e-08	152	86	114	1120	1406	1699	41.546	28.112	32.839	72.304	79.265	82.086
Rv3572	-1.43647	1.98126e-08	6.00203	1.06014e-09	140	122	129	1356	1592	1799	38.266	39.879	37.16	87.54	89.751	86.917
Rv3126c	-1.44346	0.0148579	3.42198	0.00800644	21	11	16	222	206	179	5.74	3.596	4.609	14.332	11.614	8.648
Rv3237c	-1.4549	3.95214e-08	5.83039	2.4439e-09	121	129	124	1211	1661	1731	33.072	42.168	35.719	78.179	93.641	83.632
Rv1984A	-1.45944	9.98819e-06	4.56404	1.97142e-06	100	35	57	634	776	835	27.333	11.441	16.419	40.93	43.748	40.342
Rv1972	-1.45961	0.000287289	2.80013	9.46268e-05	12	11	8	129	142	129	3.28	3.596	2.304	8.328	8.005	6.233
Rv2632c	-1.46486	1.51087e-08	5.43876	7.70305e-10	124	84	93	1140	1085	1506	33.892	27.458	26.789	73.596	61.168	72.761
Rv3705A	-1.47195	4.46267e-06	5.01833	7.55077e-07	61	49	73	706	816	751	16.673	16.017	21.028	45.578	46.003	36.284
Rv0287	-1.4721	1.3865e-06	6.94672	1.84774e-07	352	242	331	3835	3690	3796	96.211	79.105	95.348	247.578	208.028	183.401
Rv2169c	-1.47476	5.80762e-08	6.92091	3.95774e-09	332	181	217	2847	2730	3292	90.744	59.165	62.509	183.795	153.907	159.051
Rv2660c	-1.47748	0.00198946	2.71525	0.000854134	14	5	8	116	108	115	3.827	1.634	2.304	7.489	6.089	5.556
Rv0167	-1.47897	4.39066e-11	8.78852	3.24632e-13	1390	1121	1220	12413	14937	19694	379.923	366.433	351.432	801.353	842.093	951.501
Rv0166	-1.4828	8.48141e-10	9.16884	2.37617e-11	1631	1745	1510	16183	20288	25277	445.794	570.406	434.969	1044.73	1143.76	1221.24
Rv1598c	-1.48599	5.10382e-07	6.93779	5.56499e-08	386	264	294	4051	4030	3589	105.504	86.296	84.689	261.523	227.196	173.4
Rv2322c	-1.49312	0.000427843	5.57369	0.000148913	83	62	75	886	1130	804	22.686	20.267	21.604	57.198	63.705	38.845
Rv1831	-1.49343	2.49162e-07	7.0467	2.38345e-08	411	203	280	3427	3501	3980	112.337	66.357	80.657	221.239	197.373	192.291
Rv0169	-1.49575	2.08342e-11	8.88687	1.15687e-13	1403	1346	1350	13911	17384	20882	383.476	439.981	388.88	898.061	980.045	1008.9
Rv1786	-1.50248	4.08542e-05	2.38534	1.0064e-05	16	6	12	128	145	157	4.373	1.961	3.457	8.263	8.175	7.585
Rv2395B	-1.50303	2.22315e-05	6.3208	4.94905e-06	225	117	121	2015	1755	1902	61.498	38.245	34.855	130.084	98.94	91.894
Rv0082	-1.50725	0.000251703	4.80193	8.13176e-05	67	58	52	701	809	755	18.313	18.959	14.979	45.255	45.608	36.477
Rv0748	-1.50917	4.06042e-06	4.11317	6.71271e-07	60	26	48	550	521	600	16.4	8.499	13.827	35.507	29.372	28.989
Rv0168	-1.51038	7.76738e-11	7.35282	7.81579e-13	414	447	465	4648	5589	6692	113.157	146.116	133.947	300.064	315.087	323.319
Rv3354	-1.51105	1.1856e-06	5.13225	1.53213e-07	54	51	64	613	748	804	14.76	16.671	18.436	39.574	42.169	38.845
Rv1163	-1.51326	3.24807e-07	7.11855	3.24531e-08	278	207	267	3183	3385	2948	75.985	67.664	76.912	205.487	190.834	142.43
Rv0574c	-1.51558	9.97028e-06	6.34569	1.96537e-06	185	113	127	1676	1752	1935	50.565	36.937	36.583	108.199	98.771	93.488
Rv2158c	-1.5162	7.26267e-09	10.0089	3.04292e-10	2025	1743	1831	21033	24468	25890	553.485	569.753	527.436	1357.84	1379.41	1250.86
Rv1394c	-1.51656	8.01356e-10	6.88529	2.18441e-11	225	176	204	2169	2742	2835	61.498	57.531	58.764	140.025	154.584	136.971
Rv1161	-1.51697	6.49731e-09	12.1498	2.67305e-10	7889	6701	7327	82073	107257	91333	2156.27	2190.43	2110.61	5298.44	6046.75	4412.69
Rv2590	-1.51767	2.83304e-08	12.0899	1.61602e-09	7436	7038	7939	84643	108691	93998	2032.45	2300.59	2286.9	5464.35	6127.59	4541.44
Rv1975	-1.52194	3.17637e-06	4.73598	4.97861e-07	58	39	44	543	635	647	15.853	12.748	12.675	35.055	35.799	31.259
Rv2636	-1.52767	1.65882e-07	4.50329	1.44864e-08	32	31	39	333	433	575	8.746	10.133	11.234	21.498	24.411	27.781
Rv3087	-1.53046	2.88175e-06	6.79282	4.42955e-07	206	206	226	2184	2291	4057	56.305	67.337	65.101	140.994	129.158	196.011
Rv0297	-1.53376	1.54819e-09	8.9386	4.84541e-11	965	767	983	10018	11208	13923	263.759	250.717	283.162	646.738	631.865	672.679
Rv3734c	-1.53756	2.62371e-10	8.39519	4.75005e-12	785	690	756	8296	10219	10390	214.561	225.548	217.773	535.57	576.109	501.985
Rv2517c	-1.54699	3.07425e-06	5.53479	4.79528e-07	123	61	80	891	1205	1313	33.619	19.94	23.045	57.521	67.933	63.437
Rv3169	-1.55136	1.00406e-07	5.98333	7.65335e-09	141	103	117	1383	1614	1733	38.539	33.669	33.703	89.283	90.991	83.729
Rv1397c	-1.56249	1.94506e-09	8.45228	6.54931e-11	808	584	684	8939	9189	8933	220.847	190.898	197.032	577.08	518.042	431.591
Rv2157c	-1.57515	2.13795e-09	8.4527	7.39271e-11	761	718	842	9279	10657	10778	208.001	234.7	242.546	599.03	600.802	520.731
Rv2004c	-1.57638	0.0013237	7.32079	0.000539568	326	200	267	3640	3767	3027	89.104	65.376	76.912	234.99	212.369	146.247
Rv3633	-1.57666	4.33363e-10	8.36117	9.58618e-12	605	469	544	6068	7378	8107	165.362	153.307	156.704	391.735	415.944	391.684
Rv1393c	-1.57903	1.26126e-08	7.08225	6.3031e-10	276	204	218	2894	3281	3073	75.438	66.684	62.797	186.83	184.971	148.47
Rv3065	-1.58621	3.10713e-06	3.92415	4.86225e-07	43	22	33	390	442	482	11.753	7.191	9.506	25.177	24.918	23.287
Rv3753c	-1.60934	7.34581e-10	7.346	1.88144e-11	509	360	375	5152	5120	6593	139.123	117.677	108.022	332.601	288.647	318.536
Rv3706c	-1.61015	1.52284e-05	5.56026	3.19789e-06	94	55	86	1142	1063	991	25.693	17.978	24.773	73.725	59.928	47.879
Rv1439c	-1.61628	8.62857e-06	5.38475	1.64862e-06	56	58	58	728	811	830	15.306	18.959	16.707	46.998	45.721	40.101
Rv2111c	-1.6207	0.000210938	5.35508	6.60713e-05	194	61	88	1871	1095	1461	53.025	19.94	25.349	120.787	61.732	70.587
Rv1469	-1.63542	8.70963e-10	7.09459	2.50605e-11	420	355	423	5375	5405	5726	114.797	116.043	121.849	346.997	304.714	276.647
Rv0276	-1.63611	1.44277e-08	8.6858	7.28304e-10	1085	755	897	11656	13490	12387	296.559	246.795	258.389	752.483	760.516	598.469
Rv0868c	-1.6368	2.28192e-07	4.81645	2.11374e-08	92	47	58	859	823	1020	25.146	15.363	16.707	55.455	46.398	49.281
Rv1954c	-1.64019	1.79752e-06	6.86309	2.52114e-07	123	144	141	1752	2164	1724	33.619	47.071	40.616	113.105	121.998	83.294
Rv1815	-1.64227	1.73281e-08	6.2756	9.05332e-10	188	169	210	2031	2929	3011	51.385	55.243	60.492	131.116	165.126	145.474
Rv2557	-1.65134	9.42739e-09	9.05692	4.29635e-10	993	747	899	11030	13649	12098	271.413	244.18	258.965	712.07	769.48	584.506
Rv3733c	-1.65283	1.03983e-06	6.02997	1.30175e-07	179	106	122	1897	1866	1866	48.925	34.649	35.143	122.466	105.198	90.154
Rv0516c	-1.65454	6.24087e-06	7.3494	1.12783e-06	396	256	246	3279	4451	4803	108.237	83.681	70.863	211.684	250.931	232.053
Rv3089	-1.66319	5.20817e-07	7.14721	5.7182e-08	283	209	283	2769	3099	5578	77.351	68.318	81.521	178.76	174.71	269.497
Rv0572c	-1.6817	0.00299419	3.99467	0.00133763	29	14	28	362	359	304	7.926	4.576	8.066	23.37	20.239	14.688
Rv3861	-1.68645	0.00145507	6.9258	0.000601564	482	233	271	6322	4806	3001	131.743	76.163	78.064	408.133	270.944	144.991
Rv1991A	-1.69062	0.000385915	4.12986	0.000132275	44	24	39	567	538	459	12.026	7.845	11.234	36.604	30.33	22.176
Rv0749A	-1.69365	0.0221535	-0.765758	0.0125641	1	0	3	18	18	23	0.273	0	0.864	1.162	1.015	1.111
Rv2034	-1.69573	9.83656e-05	3.86506	2.76111e-05	14	14	18	246	197	248	3.827	4.576	5.185	15.881	11.106	11.982
Rv3085	-1.70111	0.00611421	6.20706	0.0029892	119	124	159	1198	1374	4299	32.526	40.533	45.801	77.34	77.461	207.703
Rv0579	-1.71171	1.76e-09	7.8809	5.81928e-11	606	426	435	6214	7715	7307	165.635	139.251	125.306	401.161	434.943	353.032
Rv1646	-1.71762	1.40846e-10	8.22426	2.0263e-12	810	542	625	9078	9361	10202	221.394	177.169	180.037	586.054	527.738	492.902
Rv0081	-1.72805	0.003457	4.1675	0.00157668	35	27	34	537	516	416	9.566	8.826	9.794	34.667	29.09	20.099
Rv1721c	-1.74347	2.1189e-07	4.00087	1.93745e-08	68	36	40	660	669	802	18.586	11.768	11.522	42.608	37.716	38.748
Rv1171	-1.75114	8.67528e-10	6.36794	2.45238e-11	210	154	150	2450	2398	2824	57.398	50.34	43.209	158.166	135.19	136.439
Rv1182	-1.75227	2.84824e-08	9.75015	1.63907e-09	1115	854	932	12067	15474	16069	304.758	279.156	268.471	779.016	872.367	776.362
Rv1398c	-1.7658	1.33114e-07	11.8269	1.07177e-08	6233	4666	6027	75930	102081	78643	1703.64	1525.22	1736.13	4901.86	5754.95	3799.58
Rv1144Ac	-1.76635	0.00113853	3.98682	0.000453457	68	17	26	534	500	481	18.586	5.557	7.49	34.474	28.188	23.239
Rv1772	-1.76828	5.21429e-08	6.34011	3.46128e-09	169	132	170	2090	2640	2424	46.192	43.148	48.97	134.925	148.833	117.114
Rv3583c	-1.78053	9.56485e-09	12.4526	4.41789e-10	14783	9317	12995	205401	181269	171961	4040.58	3045.55	3743.33	13260.2	10219.3	8308.17
Rv2137c	-1.78631	6.68215e-08	10.4457	4.62118e-09	3563	1998	2533	30097	47715	45468	973.86	653.107	729.653	1942.99	2689.99	2196.75
Rv3083	-1.78829	0.000631637	7.83331	0.000231324	404	381	458	3560	4721	15597	110.424	124.541	131.931	229.825	266.152	753.557
Rv0847	-1.79061	3.77498e-07	8.00225	3.916e-08	227	182	281	2926	3280	4464	62.045	59.492	80.945	188.896	184.914	215.675
Rv3086	-1.7956	2.40108e-08	7.97773	1.32136e-09	458	397	458	5116	6078	9970	125.183	129.772	131.931	330.277	342.655	481.693
Rv1883c	-1.79587	1.53209e-09	8.68319	4.75635e-11	1305	1005	1099	17300	17525	17482	356.69	328.515	316.577	1116.85	987.994	844.63
Rv0342	-1.79609	2.31593e-07	8.32101	2.15693e-08	746	586	640	10458	11683	8383	203.901	191.552	184.358	675.143	658.644	405.018
Rv3088	-1.81052	4.17204e-06	6.75105	6.92883e-07	197	152	188	1937	2475	4561	53.845	49.686	54.155	125.048	139.531	220.361
Rv3611	-1.81251	0.00231874	-0.0244173	0.00101354	3	1	4	40	41	56	0.82	0.327	1.152	2.582	2.311	2.706
Rv1164	-1.81376	7.97089e-09	7.58852	3.47274e-10	360	256	344	4550	5548	4853	98.397	83.681	99.092	293.737	312.776	234.469
Rv0079	-1.81701	1.94506e-09	10.2666	6.57844e-11	4131	2188	2982	48246	44385	48132	1129.11	715.215	858.992	3114.64	2502.26	2325.46
Rv2640c	-1.82336	6.09643e-11	5.42037	5.40726e-13	123	70	96	1322	1488	1729	33.619	22.882	27.654	85.345	83.888	83.535
Rv1365c	-1.83497	2.12378e-09	4.75471	7.25028e-11	58	47	36	636	675	946	15.853	15.363	10.37	41.059	38.054	45.705
Rv0967	-1.84207	7.85825e-06	6.27655	1.47169e-06	107	84	92	1738	1457	1368	29.246	27.458	26.501	112.201	82.14	66.094
Rv3824c	-1.84527	2.33081e-10	8.73379	3.83652e-12	540	489	474	6211	8661	9520	147.596	159.845	136.54	400.967	488.275	459.952
Rv3618	-1.86219	2.95796e-08	5.73021	1.71714e-09	98	77	88	1194	1605	1505	26.786	25.17	25.349	77.082	90.484	72.713
Rv1990c	-1.8664	4.32327e-06	6.37408	7.25008e-07	138	74	113	1747	1788	1667	37.719	24.189	32.551	112.782	100.801	80.54
Rv3288c	-1.86787	3.51172e-07	6.79567	3.57674e-08	180	148	179	2877	2959	2408	49.199	48.378	51.563	185.732	166.817	116.341
Rv0807	-1.87973	3.62321e-07	5.11153	3.72198e-08	79	56	67	1040	1197	1101	21.593	18.305	19.3	67.14	67.482	53.194
Rv3686c	-1.87983	3.08938e-10	8.31135	6.08208e-12	711	539	559	7631	10347	12034	194.335	176.189	161.025	492.639	583.325	581.414
Rv3612c	-1.91001	8.22215e-10	5.77982	2.26202e-11	120	87	91	1194	1628	2344	32.799	28.439	26.213	77.082	91.781	113.249
Rv1908c	-1.91119	1.22258e-12	8.90244	4.62866e-15	887	797	873	12563	14972	15334	242.44	260.524	251.476	811.037	844.066	740.851
Rv2629	-1.93015	8.13231e-07	9.45461	9.81132e-08	1105	816	976	19071	18122	12267	302.025	266.734	281.146	1231.18	1021.65	592.671
Rv3064c	-1.94425	3.81063e-06	4.21935	6.17473e-07	35	29	32	482	622	582	9.566	9.48	9.218	31.117	35.066	28.119
Rv0571c	-1.9575	2.93105e-05	7.28187	6.88745e-06	214	141	212	3483	3673	2629	58.492	46.09	61.069	224.854	207.07	127.018
Rv1183	-1.95969	7.55009e-10	10.1071	2.00091e-11	1720	1604	1620	23495	31365	31472	470.12	524.316	466.656	1516.78	1768.24	1520.55
Rv0839	-1.96335	7.34581e-10	6.83469	1.87563e-11	216	162	192	3183	3299	3385	59.038	52.955	55.307	205.487	185.985	163.544
Rv1639c	-1.96876	1.51558e-11	10.4009	8.03312e-14	2318	2126	2232	31752	42101	43592	633.569	694.948	642.948	2049.83	2373.5	2106.11
Rv1904	-1.97061	1.04492e-10	7.81058	1.26593e-12	445	305	316	5000	5838	7941	121.63	99.699	91.027	322.788	329.125	383.664
Rv2161c	-1.97917	2.38937e-10	11.3703	4.04058e-12	4734	3710	4373	71605	73291	79365	1293.92	1212.73	1259.68	4622.65	4131.87	3834.46
Rv3112	-1.99704	0.0112163	0.344715	0.0058233	9	1	3	62	55	89	2.46	0.327	0.864	4.003	3.101	4.3
Rv3825c	-2.00871	1.77307e-12	12.7435	8.33637e-15	9241	7977	8506	127939	166779	169619	2525.8	2607.53	2450.23	8259.43	9402.38	8195.02
Rv2406c	-2.0111	2.11945e-11	8.08662	1.23037e-13	569	418	392	7278	8634	8611	155.522	136.636	112.919	469.85	486.753	416.034
Rv3823c	-2.04189	4.81211e-11	10.079	3.76516e-13	1689	1526	1539	24227	31702	31779	461.647	498.82	443.323	1564.04	1787.24	1535.38
Rv1285	-2.04338	7.30919e-07	6.54764	8.55998e-08	172	127	182	2820	3377	2612	47.012	41.514	52.427	182.052	190.383	126.197
Rv2633c	-2.0468	9.77967e-11	6.54004	1.08608e-12	177	117	137	2049	2567	3463	48.379	38.245	39.464	132.278	144.718	167.312
Rv3371	-2.05775	8.34763e-09	7.83432	3.72925e-10	309	240	229	4746	5116	4459	84.458	78.451	65.966	306.39	288.421	215.433
Rv2159c	-2.09978	2.93032e-11	9.63894	1.92297e-13	894	907	1078	16504	19619	18581	244.353	296.481	310.528	1065.46	1106.05	897.727
Rv0229Ac	-2.10149	1.51392e-07	4.01956	1.27625e-08	82	30	46	737	982	1208	22.413	9.806	13.251	47.579	55.362	58.364
Rv0280	-2.10573	9.55255e-13	9.34775	3.37546e-15	1887	1487	1614	23521	33497	40707	515.766	486.071	464.927	1518.46	1888.44	1966.73
Rv1638A	-2.12052	1.70733e-07	5.64336	1.50393e-08	111	55	71	1478	1354	1688	30.339	17.978	20.452	95.416	76.333	81.554
Rv0476	-2.1274	6.71309e-08	6.56252	4.65951e-09	281	157	187	4743	3481	3787	76.805	51.32	53.867	306.197	196.246	182.966
Rv2160A	-2.13759	9.4527e-08	8.18788	7.12691e-09	454	273	344	7320	6730	6591	124.09	89.238	99.092	472.562	379.412	318.439
Rv0157A	-2.22485	0.000662048	0.73477	0.000245636	8	1	1	42	51	82	2.187	0.327	0.288	2.711	2.875	3.962
Rv0440	-2.23414	8.21223e-09	9.14967	3.64804e-10	1425	1065	1580	28017	31372	24868	389.489	348.128	455.133	1808.71	1768.64	1201.48
Rv3613c	-2.26556	8.61649e-06	3.78146	1.64207e-06	38	21	10	402	406	543	10.386	6.864	2.881	25.952	22.889	26.235
Rv3662c	-2.28396	1.74917e-09	9.24738	5.73931e-11	711	734	886	12989	18485	19523	194.335	239.93	255.22	838.539	1042.12	943.239
Rv0570	-2.28646	6.73414e-06	8.50137	1.22547e-06	452	366	392	10290	10484	6058	123.543	119.638	112.919	664.298	591.049	292.688
Rv3614c	-2.32741	2.92512e-13	9.31513	7.38295e-16	579	513	507	10454	12197	13128	158.256	167.69	146.046	674.885	687.622	634.27
Rv1181	-2.33844	1.23916e-12	11.4501	5.00419e-15	3391	3194	3316	66199	81395	76415	926.848	1044.06	955.204	4273.65	4588.75	3691.93
Rv0755A	-2.34132	5.09073e-06	5.08406	8.78864e-07	76	38	27	746	842	1523	20.773	12.421	7.778	48.16	47.469	73.583
Rv0080	-2.34186	1.88985e-05	7.51471	4.08306e-06	361	186	263	7488	6647	4159	98.671	60.8	75.76	483.407	374.733	200.939
Rv0623	-2.34222	1.61694e-07	5.86926	1.38225e-08	162	104	128	3374	2864	2633	44.279	33.996	36.872	217.817	161.462	127.211
Rv1460	-2.34513	1.25868e-10	8.23736	1.73754e-12	480	358	450	10080	9573	9265	131.196	117.023	129.627	650.74	539.69	447.632
Rv3616c	-2.38534	8.07542e-13	11.6898	2.64968e-15	4419	2897	3554	76915	85991	86696	1207.83	946.973	1023.76	4965.45	4847.85	4188.65
Rv1552	-2.45505	3.22396e-05	5.0091	7.65326e-06	43	45	44	828	1249	1213	11.753	14.71	12.675	53.454	70.414	58.605
Rv2558	-2.47361	4.56973e-10	9.43771	1.06112e-11	971	658	785	20956	21047	17126	265.399	215.087	226.126	1352.87	1186.55	827.43
Rv3132c	-2.47774	1.92038e-06	9.41807	2.74339e-07	724	608	731	20656	20435	11379	197.888	198.743	210.571	1333.5	1152.05	549.768
Rv1553	-2.4936	5.15637e-06	3.4494	8.94101e-07	15	15	16	312	462	431	4.1	4.903	4.609	20.142	26.046	20.823
Rv0738	-2.50488	1.68711e-09	5.98971	5.45052e-11	106	109	98	2736	2553	2589	28.973	35.63	28.23	176.63	143.929	125.086
Rv0108c	-2.52468	1.69829e-09	7.02996	5.52951e-11	393	198	214	6259	6449	7197	107.417	64.722	61.645	404.066	363.571	347.718
Rv1555	-2.55231	0.000257056	2.1634	8.33065e-05	5	10	9	204	224	212	1.367	3.269	2.593	13.17	12.628	10.243
Rv2005c	-2.60862	1.66395e-06	8.2852	2.29885e-07	287	225	259	8326	6833	5849	78.445	73.548	74.607	537.506	385.219	282.59
Rv1554	-2.64203	0.000458019	1.50147	0.000161266	5	4	4	131	151	129	1.367	1.308	1.152	8.457	8.513	6.233
Rv1735c	-2.67463	0.0219752	3.61214	0.0124518	12	6	10	339	351	193	3.28	1.961	2.881	21.885	19.788	9.325
Rv1884c	-2.69798	5.43472e-10	8.15142	1.30313e-11	522	546	706	14861	20959	15309	142.676	178.477	203.37	959.39	1181.59	739.643
Rv3290c	-2.73772	4.59535e-09	9.48816	1.76421e-10	632	685	643	19863	21476	16701	172.742	223.913	185.222	1282.31	1210.74	806.896
Rv3133c	-2.74031	4.90006e-06	8.45935	8.42237e-07	358	243	356	11742	11431	6032	97.851	79.432	102.549	758.035	644.437	291.432
Rv3230c	-2.90861	5.32353e-14	9.72606	1.07492e-16	989	755	827	27168	28919	29303	270.319	246.795	238.225	1753.9	1630.35	1415.75
Rv1739c	-3.18676	3.8226e-08	8.54746	2.33543e-09	330	214	271	11747	13124	8313	90.198	69.952	78.064	758.358	739.882	401.636
Rv3615c	-3.28318	9.2735e-11	8.23448	1.00646e-12	267	168	212	8912	10035	8823	72.978	54.916	61.069	575.337	565.736	426.277
Rv3289c	-3.31184	9.81487e-06	5.71987	1.92958e-06	46	34	29	1872	1688	1316	12.573	11.114	8.354	120.852	95.163	63.582
Rv2007c	-3.35174	8.88574e-11	8.45781	9.41952e-13	530	264	430	17558	19352	16991	144.863	86.296	123.865	1133.5	1090.99	820.908
Rv3229c	-3.46632	1.53979e-15	10.8052	1.9432e-18	1357	1172	1115	50971	61557	67430	370.903	383.104	321.186	3290.57	3470.36	3257.83
Rv2028c	-3.69106	0.0119294	5.7834	0.00625976	43	40	45	3504	3357	1260	11.753	13.075	12.963	226.21	189.255	60.876
Rv3127	-3.70972	4.94189e-11	10.6275	4.22032e-13	1496	873	1319	75945	80610	56173	408.895	285.367	379.95	4902.83	4544.49	2713.96
Rv3134c	-3.74959	2.33081e-10	9.91216	3.88272e-12	874	568	904	55058	48861	35542	238.887	185.668	260.405	3554.41	2754.6	1717.18
Rv3130c	-3.78587	1.07662e-09	11.3609	3.23366e-11	2872	1686	3369	178877	192770	109709	784.992	551.121	970.471	11547.9	10867.7	5300.51
Rv3131	-3.82482	1.71081e-10	10.4554	2.59082e-12	1394	992	1609	98051	96586	59370	381.016	324.265	463.487	6329.94	5445.16	2868.42
Rv2626c	-3.90642	6.26993e-07	6.95982	7.15298e-08	80	55	129	6123	6965	4031	21.866	17.978	37.16	395.286	392.661	194.755
Rv2032	-3.97059	3.47989e-10	8.30686	7.02653e-12	202	142	281	15033	15761	11632	55.212	46.417	80.945	970.494	888.547	561.991
Rv1813c	-3.9899	3.63322e-09	8.79195	1.35718e-10	247	125	221	15795	14965	10526	67.511	40.86	63.661	1019.69	843.671	508.556
Rv2625c	-4.00663	0.000190409	7.30808	5.8354e-05	71	57	92	6951	6207	3159	19.406	18.632	26.501	448.74	349.928	152.625
Rv1997	-4.03823	9.99878e-08	8.04309	7.57101e-09	131	102	126	10096	10262	6341	35.806	33.342	36.295	651.773	578.533	306.361
Rv1996	-4.08628	4.39066e-11	9.90924	3.32458e-13	907	475	874	62657	62874	41765	247.907	155.268	251.764	4044.99	3544.6	2017.85
Rv0569	-4.11441	1.04484e-06	7.49648	1.31066e-07	116	89	115	11999	8798	5116	31.706	29.092	33.127	774.626	495.999	247.176
Rv1736c	-4.13066	6.55077e-07	8.38872	7.57258e-08	213	160	208	19584	19393	8732	58.218	52.301	59.916	1264.3	1093.31	421.88
Rv2031c	-4.16954	4.66013e-09	9.83551	1.81136e-10	723	446	964	63797	69934	35881	197.615	145.789	277.689	4118.58	3942.62	1733.56
Rv1737c	-4.2802	1.06924e-09	8.6066	3.1845e-11	269	222	355	28272	27484	17394	73.525	72.567	102.261	1825.17	1549.45	840.378
Rv1733c	-4.28411	5.56685e-10	8.01081	1.34886e-11	132	104	215	13045	14532	10149	36.079	33.996	61.933	842.154	819.26	490.341
Rv3129	-4.53746	0.000457244	6.42352	0.000160863	29	13	29	2755	3166	1548	7.926	4.249	8.354	177.856	178.487	74.79
Rv0341	-4.7222	1.71175e-10	8.4515	2.63546e-12	306	247	296	35258	41785	24333	83.638	80.739	85.265	2276.17	2355.68	1175.63
Rv2624c	-4.82019	0.000352345	6.44634	0.000119523	22	31	34	4603	4511	2190	6.013	10.133	9.794	297.159	254.313	105.808
Rv2030c	-4.90772	1.21355e-08	10.2107	6.00791e-10	481	362	779	95978	89591	37919	131.47	118.331	224.398	6196.11	5050.81	1832.03
Rv2029c	-4.92418	0.000642669	6.5246	0.000236824	40	32	50	7789	7455	2748	10.933	10.46	14.403	502.839	420.285	132.768
Rv1738	-4.95297	6.02013e-10	8.85944	1.48908e-11	500	204	393	77217	43907	31535	136.663	66.684	113.207	4984.94	2475.31	1523.59
Rv2628	-5.14457	8.36863e-07	7.28253	1.01598e-07	69	31	73	11547	10732	5210	18.859	10.133	21.028	745.446	605.03	251.717
Rv2623	-5.15774	5.39993e-09	9.36358	2.12617e-10	238	155	391	52576	47333	23141	65.052	50.666	112.631	3394.18	2668.46	1118.04
Rv1734c	-5.28338	3.45759e-06	5.69906	5.48921e-07	42	12	18	4314	4266	2999	11.48	3.923	5.185	278.501	240.501	144.894
Rv2627c	-5.78344	3.25222e-11	9.53524	2.2163e-13	266	155	294	62817	70751	41192	72.705	50.666	84.689	4055.31	3988.68	1990.16

## Sheet: ∆prpR glc vs chol
gene	Log2 Fold-change	FDR	AveExpr	P value	∆prpR_glc_1	∆prpR_glc_2	∆prpR_glc_3	∆prpR_chol_1	∆prpR_chol_2	∆prpR_chol_3	∆prpR_glc_1 CPM	∆prpR_glc_2 CPM	∆prpR_glc_3 CPM	∆prpR_chol_1 CPM	∆prpR_chol_2 CPM	∆prpR_chol_3 CPM
Rv2353c	5.21216	6.64149e-07	-0.275263	9.5046e-08	3	5	3	11	13	60	0.209	0.309	0.191	5.743	6.145	25.788
Rv3161c	4.58134	2.95315e-17	8.4773	2.98147e-20	1777	1902	2246	6222	6970	7670	123.921	117.424	143.191	3248.45	3294.41	3296.59
Rv3553	4.53828	1.45777e-16	6.73063	2.20763e-19	548	528	536	1720	2006	1790	38.215	32.597	34.172	897.996	948.149	769.348
Rv3160c	4.39737	1.70032e-19	6.61579	4.29157e-23	543	625	593	1597	1847	2037	37.867	38.586	37.806	833.778	872.996	875.509
Rv3552	4.30639	6.43774e-17	5.97272	8.12435e-20	369	417	389	1103	1079	1244	25.733	25.744	24.8	575.866	509.996	534.675
Rv0620	4.19916	7.87734e-09	0.987009	5.7062e-10	8	14	17	31	24	54	0.558	0.864	1.084	16.185	11.344	23.209
Rv3529c	4.10955	2.95315e-17	5.25762	2.78721e-20	315	334	327	740	901	849	21.967	20.62	20.848	386.347	425.863	364.903
Rv3515c	4.05958	3.54759e-16	6.05416	8.95404e-19	401	423	531	963	1175	1187	27.964	26.115	33.853	502.773	555.371	510.176
Rv1169c	3.95412	1.08538e-15	4.01109	3.01341e-18	140	143	147	304	342	339	9.763	8.828	9.372	158.715	161.648	145.703
Rv3530c	3.78428	1.38928e-17	5.12631	7.01302e-21	258	313	284	513	532	698	17.992	19.324	18.106	267.832	251.453	300.003
Rv3551	3.68836	7.79385e-14	6.07943	7.27845e-16	487	599	432	926	847	1091	33.961	36.981	27.542	483.456	400.34	468.915
Rv3538	3.58635	1.10139e-14	5.10236	5.83778e-17	263	380	253	433	519	616	18.341	23.46	16.13	226.065	245.309	264.759
Rv0619	3.49354	3.47872e-07	-0.24209	4.50424e-08	7	3	7	8	7	13	0.488	0.185	0.446	4.177	3.309	5.587
Rv3564	3.41856	3.48592e-13	4.97804	4.73299e-15	232	259	189	319	366	375	16.179	15.99	12.049	166.547	172.992	161.176
Rv3563	3.3402	2.19892e-13	5.77706	2.77501e-15	419	431	382	558	618	660	29.219	26.609	24.354	291.326	292.102	283.67
Rv3562	3.32333	1.763e-14	6.34839	1.15694e-16	636	719	584	934	915	998	44.352	44.389	37.232	487.632	432.481	428.944
Rv3550	3.31275	2.49731e-15	6.04597	8.1941e-18	446	557	568	690	756	852	31.102	34.388	36.212	360.242	357.328	366.192
Rv0676c	3.28261	4.97844e-15	9.27746	2.13613e-17	3893	4607	4038	5305	6144	6542	271.482	284.424	257.438	2769.69	2904	2811.77
Rv0677c	3.27263	1.06913e-13	7.21049	1.13336e-15	962	1130	846	1183	1310	1698	67.086	69.763	53.936	617.633	619.18	729.806
Rv3549c	3.22811	1.46834e-14	6.86054	9.26517e-17	1054	1135	863	1290	1387	1507	73.502	70.072	55.02	673.497	655.574	647.713
Rv3516	3.22534	4.11582e-14	6.19882	3.42812e-16	424	583	546	611	704	822	29.568	35.993	34.81	318.997	332.75	353.298
Rv3560c	3.22179	1.17817e-14	6.1856	6.54206e-17	527	587	604	767	772	823	36.751	36.24	38.507	400.443	364.891	353.728
Rv3559c	3.21491	5.31097e-15	5.8141	2.41286e-17	354	349	338	452	448	524	24.687	21.546	21.549	235.985	211.75	225.217
Rv3178	3.19952	0.000214778	0.565283	7.2424e-05	5	1	10	4	5	8	0.349	0.062	0.638	2.088	2.363	3.438
Rv3159c	3.17384	2.289e-16	6.58083	5.19964e-19	659	735	873	860	1070	1084	45.956	45.377	55.657	448.998	505.742	465.907
Rv2812	3.17021	1.01509e-06	1.87419	1.5808e-07	27	24	48	32	18	112	1.883	1.482	3.06	16.707	8.508	48.138
Rv1980c	3.08451	4.19655e-15	7.77006	1.69472e-17	1275	1453	1974	1629	1954	2244	88.913	89.704	125.85	850.485	923.571	964.478
Rv3021c	3.07164	9.60752e-06	0.800794	2.11453e-06	9	16	27	21	8	43	0.628	0.988	1.721	10.964	3.781	18.482
Rv3548c	3.03028	3.44724e-14	6.42602	2.61023e-16	606	713	701	777	797	856	42.26	44.019	44.691	405.664	376.707	367.912
Rv3545c	3.02159	1.10139e-14	7.77223	5.64645e-17	1736	2132	1882	2066	2195	2628	121.062	131.624	119.985	1078.64	1037.48	1129.52
Rv1038c	3.00253	0.000249373	-1.23077	8.57259e-05	1	4	2	5	1	3	0.07	0.247	0.128	2.61	0.473	1.289
Rv1758	2.9955	1.3706e-05	0.419332	3.20684e-06	10	12	11	11	8	23	0.697	0.741	0.701	5.743	3.781	9.885
Rv3565	2.94218	8.08137e-14	5.71065	7.75093e-16	368	398	355	405	416	447	25.663	24.571	22.633	211.447	196.625	192.122
Rv0849	2.93651	4.33165e-11	5.89373	1.36662e-12	397	659	477	454	608	648	27.685	40.685	30.411	237.029	287.375	278.513
Rv2270	2.93271	3.14526e-06	1.7579	5.80309e-07	13	13	24	19	8	36	0.907	0.803	1.53	9.92	3.781	15.473
Rv1219c	2.92771	1.90498e-12	6.09254	3.65418e-14	381	492	755	567	608	595	26.569	30.375	48.134	296.025	287.375	255.733
Rv3536c	2.91308	1.78821e-14	6.54354	1.21862e-16	545	660	794	662	697	850	38.006	40.747	50.621	345.624	329.441	365.333
Rv3544c	2.90453	8.82678e-15	6.75826	4.23293e-17	995	1115	946	987	1181	1204	69.387	68.837	60.311	515.303	558.207	517.483
Rv3533c	2.89467	2.1874e-13	4.43597	2.6822e-15	158	203	233	180	184	293	11.018	12.533	14.855	93.976	86.969	125.932
Rv3188	2.82076	6.7153e-12	4.30556	1.55933e-13	169	156	159	135	174	196	11.785	9.631	10.137	70.482	82.242	84.241
Rv3546	2.77801	2.55793e-12	7.5798	5.22949e-14	1440	1530	1309	1311	1467	1543	100.42	94.458	83.454	684.461	693.387	663.186
Rv3556c	2.75428	1.03215e-13	8.18051	1.0681e-15	2429	2769	2424	2436	2672	2455	169.389	170.951	154.539	1271.81	1262.94	1055.17
Rv0678	2.7504	9.24911e-11	6.96761	3.22155e-12	1212	1411	934	1064	1151	1263	84.52	87.111	59.546	555.504	544.027	542.841
Rv3537	2.74107	1.23895e-14	7.33981	7.19227e-17	1176	1291	1174	1100	1169	1321	82.01	79.703	74.847	574.299	552.535	567.77
Rv0848	2.72692	4.31835e-11	6.73236	1.34063e-12	741	1362	948	830	1064	1011	51.674	84.086	60.439	433.335	502.906	434.531
Rv2653c	2.71576	0.000584704	0.505371	0.000220186	13	13	4	4	4	29	0.907	0.803	0.255	2.088	1.891	12.464
Rv2643A	2.71023	0.00496279	0.605315	0.0024125	6	9	7	6	7	8	0.418	0.556	0.446	3.133	3.309	3.438
Rv3270	2.68949	3.85349e-14	9.85585	3.11236e-16	6165	6964	7086	5641	6405	7221	429.922	429.939	451.76	2945.11	3027.36	3103.61
Rv3561	2.67491	1.89387e-14	6.56182	1.33843e-16	846	984	844	754	831	930	58.997	60.749	53.808	393.656	392.777	399.717
Rv2422	2.62942	0.00192086	-1.14964	0.000825652	3	2	4	1	1	11	0.209	0.123	0.255	0.522	0.473	4.728
Rv3535c	2.62333	2.68844e-15	5.82629	1.01784e-17	506	565	638	481	517	552	35.286	34.882	40.675	251.125	244.363	237.251
Rv1735c	2.5668	3.53387e-06	3.61214	6.65388e-07	337	494	143	262	242	243	23.501	30.498	9.117	136.788	114.383	104.442
Rv3531c	2.55882	1.91601e-16	7.75917	3.86878e-19	1504	1690	1828	1307	1426	1629	104.883	104.336	116.542	682.372	674.008	700.149
Rv1034c	2.53734	0.000102574	-0.0318894	3.09638e-05	4	12	15	7	5	13	0.279	0.741	0.956	3.655	2.363	5.587
Rv3447c	2.53425	2.74637e-09	4.78695	1.60124e-10	184	204	209	154	106	281	12.831	12.594	13.325	80.402	50.102	120.775
Rv3513c	2.52481	2.91373e-05	0.533487	7.67778e-06	13	18	10	12	6	18	0.907	1.111	0.638	6.265	2.836	7.736
Rv0467	2.51476	8.80163e-13	8.49581	1.37734e-14	2436	2453	2966	1988	2324	2285	169.877	151.442	189.094	1037.92	1098.45	982.1
Rv1813c	2.51325	7.44525e-08	8.79195	7.61062e-09	10794	22987	9652	9493	11547	13012	752.73	1419.15	615.353	4956.2	5457.76	5592.6
Rv3054c	2.48332	3.41169e-09	2.73843	2.07526e-10	65	68	63	44	49	69	4.533	4.198	4.016	22.972	23.16	29.656
Rv3424c	2.43411	2.27606e-06	2.01613	3.98684e-07	16	27	26	15	18	21	1.116	1.667	1.658	7.831	8.508	9.026
Rv0601c	2.43229	5.75639e-06	1.12885	1.18411e-06	11	30	25	16	9	28	0.767	1.852	1.594	8.353	4.254	12.034
Rv2807	2.41616	2.65952e-09	3.20712	1.49797e-10	67	76	118	53	50	106	4.672	4.692	7.523	27.671	23.633	45.559
Rv3568c	2.38415	5.88225e-13	7.76702	8.90801e-15	2360	2863	2363	1660	2062	2120	164.577	176.754	150.65	866.67	974.617	911.183
Rv1587c	2.37922	0.00785413	-0.426007	0.00402817	4	9	6	1	2	27	0.279	0.556	0.383	0.522	0.945	11.605
Rv3567c	2.36588	1.70512e-13	5.75396	1.9797e-15	610	598	529	389	493	439	42.539	36.919	33.726	203.093	233.02	188.684
Rv2624c	2.34084	4.30822e-05	6.44634	1.17873e-05	4154	6790	1510	2221	3086	2594	289.683	419.196	96.268	1159.56	1458.62	1114.91
Rv0745	2.33934	2.38916e-06	1.81387	4.22976e-07	26	21	19	20	9	22	1.813	1.296	1.211	10.442	4.254	9.456
Rv0699	2.32943	0.0113936	-1.32926	0.00612265	1	3	1	2	0	2	0.07	0.185	0.064	1.044	0	0.86
Rv3541c	2.29975	5.55561e-10	3.73928	2.43987e-11	180	183	125	106	117	123	12.552	11.298	7.969	55.342	55.301	52.866
Rv3573c	2.28831	1.85317e-13	6.00196	2.19836e-15	558	596	551	361	379	492	38.913	36.795	35.128	188.475	179.137	211.463
Rv2641	2.28158	1.21923e-11	6.08818	3.04653e-13	734	854	715	426	579	658	51.186	52.724	45.584	222.411	273.668	282.811
Rv1995	2.27882	3.02019e-07	3.54843	3.78857e-08	72	112	84	50	61	79	5.021	6.915	5.355	26.105	28.832	33.954
Rv0395	2.26839	0.000735163	0.890404	0.00028334	6	23	16	11	4	17	0.418	1.42	1.02	5.743	1.891	7.307
Rv2310	2.26519	0.000844683	0.00790544	0.000330454	13	9	7	7	4	9	0.907	0.556	0.446	3.655	1.891	3.868
Rv1706A	2.25585	0.0385636	-0.877125	0.0241582	1	8	1	3	4	0	0.07	0.494	0.064	1.566	1.891	0
Rv3527	2.23798	4.26666e-13	5.4187	6.03062e-15	494	581	503	313	363	422	34.45	35.869	32.068	163.414	171.574	181.377
Rv3448	2.22941	1.22298e-06	3.21472	1.96936e-07	77	60	111	37	37	111	5.37	3.704	7.077	19.317	17.488	47.708
Rv3571	2.22365	5.60985e-13	6.43093	8.35389e-15	767	772	808	491	499	631	53.487	47.661	51.513	256.346	235.856	271.206
Rv0551c	2.2224	2.008e-14	7.20009	1.46977e-16	1147	1298	1257	795	828	924	79.987	80.135	80.139	415.062	391.359	397.138
Rv1371	2.22146	0.00020481	1.62586	6.84939e-05	31	23	37	17	7	59	2.162	1.42	2.359	8.876	3.309	25.358
Rv2961	2.22034	0.00957235	1.70256	0.0050302	15	21	30	12	14	18	1.046	1.296	1.913	6.265	6.617	7.736
Rv3518c	2.21366	4.45712e-11	7.41272	1.41746e-12	1572	1724	1737	1024	1171	1252	109.625	106.435	110.741	534.621	553.481	538.114
Rv3543c	2.20952	4.40255e-14	7.01495	3.77806e-16	1489	1757	1571	979	1190	1118	103.837	108.472	100.157	511.127	562.461	480.52
Rv0846c	2.19474	1.96598e-11	6.2	5.35907e-13	447	649	678	378	396	410	31.172	40.068	43.225	197.35	187.172	176.219
Rv3557c	2.18938	3.51639e-14	7.0617	2.75134e-16	1243	1537	1341	871	910	982	86.682	94.89	85.494	454.741	430.117	422.067
Rv0096	2.1711	9.72646e-07	2.88842	1.49868e-07	81	74	85	42	28	111	5.649	4.569	5.419	21.928	13.234	47.708
Rv1968	2.16867	5.59742e-09	3.21838	3.72973e-10	135	116	113	62	71	109	9.414	7.162	7.204	32.37	33.559	46.849
Rv1218c	2.16367	4.23823e-11	6.40439	1.30506e-12	646	768	1037	467	567	565	45.049	47.414	66.113	243.816	267.996	242.839
Rv3352c	2.15725	0.0015572	0.717551	0.000652435	17	5	17	3	8	14	1.186	0.309	1.084	1.566	3.781	6.017
Rv3542c	2.15672	1.85284e-12	5.82578	3.5074e-14	661	798	645	415	474	489	46.095	49.266	41.121	216.668	224.039	210.174
Rv1971	2.13616	7.21034e-09	3.91489	5.04105e-10	246	268	176	131	117	194	17.155	16.546	11.221	68.394	55.301	83.382
Rv0261c	2.13197	2.11497e-07	3.86331	2.589e-08	93	73	110	57	35	94	6.485	4.507	7.013	29.759	16.543	40.402
Rv1518	2.12914	1.60707e-08	3.05601	1.32804e-09	69	65	85	39	37	67	4.812	4.013	5.419	20.362	17.488	28.797
Rv0223c	2.12787	1.96902e-12	7.07293	3.82671e-14	1221	1446	1476	823	880	962	85.148	89.272	94.101	429.68	415.938	413.471
Rv3569c	2.12432	4.40379e-13	7.281	6.33558e-15	1957	2354	1992	1273	1268	1506	136.473	145.33	126.998	664.621	599.328	647.284
Rv3540c	2.12205	9.8722e-13	6.0455	1.5947e-14	843	963	736	460	533	634	58.787	59.453	46.923	240.162	251.926	272.495
Rv1806	2.11861	0.00054181	0.383654	0.000201572	11	12	7	4	5	10	0.767	0.741	0.446	2.088	2.363	4.298
Rv3554	2.11629	2.26871e-12	6.80291	4.46642e-14	739	822	1014	492	544	602	51.535	50.748	64.646	256.868	257.125	258.742
Rv0451c	2.11591	1.75088e-11	5.78313	4.64015e-13	373	443	520	277	289	285	26.012	27.35	33.152	144.619	136.598	122.494
Rv3473c	2.10942	6.85222e-06	2.28647	1.44239e-06	38	33	51	20	15	49	2.65	2.037	3.251	10.442	7.09	21.06
Rv1628c	2.10731	1.15807e-13	7.38548	1.25687e-15	1408	1847	1822	976	1080	1151	98.188	114.029	116.16	509.56	510.469	494.704
Rv3506	2.10428	2.1552e-09	4.44137	1.18585e-10	168	185	242	90	115	178	11.716	11.421	15.428	46.988	54.355	76.505
Rv1051c	2.07843	0.000213282	1.27812	7.18116e-05	31	22	22	9	10	33	2.162	1.358	1.403	4.699	4.727	14.184
Rv3189	2.06519	6.04123e-11	4.14527	1.98223e-12	146	182	174	75	99	140	10.181	11.236	11.093	39.157	46.793	60.172
Rv3526	2.05934	9.10686e-13	8.51935	1.44809e-14	4456	5054	4396	2470	2797	3319	310.743	312.02	280.262	1289.56	1322.02	1426.52
Rv1969	2.05098	4.77087e-09	3.75075	3.09469e-10	167	198	145	79	79	161	11.646	12.224	9.244	41.245	37.34	69.198
Rv1168c	2.05084	7.53853e-10	8.28322	3.50098e-11	4336	4350	3957	2522	2658	2530	302.375	268.557	252.274	1316.71	1256.32	1087.4
Rv3521	2.03779	8.11741e-12	5.24917	1.9054e-13	291	334	420	185	209	235	20.293	20.62	26.777	96.587	98.785	101.004
Rv0847	2.02096	1.99935e-09	8.00225	1.08496e-10	2401	3941	2809	1544	1960	1874	167.436	243.307	179.085	806.108	926.406	805.451
Rv0571c	2.01778	5.63862e-07	7.28187	7.84169e-08	2899	4529	1899	1441	1880	1956	202.165	279.608	121.069	752.332	888.594	840.695
Rv3566A	2.01217	0.000109184	3.85569	3.34002e-05	133	135	120	79	73	78	9.275	8.335	7.65	41.245	34.504	33.525
Rv3353c	2	0.00182355	-0.0744907	0.00077508	5	6	5	3	2	4	0.349	0.37	0.319	1.566	0.945	1.719
Rv3862c	1.99289	9.51733e-06	6.1694	2.09228e-06	1296	1517	601	626	568	662	90.378	93.655	38.316	326.829	268.469	284.53
Rv1997	1.99079	5.48294e-06	8.04309	1.10858e-06	8821	14708	5050	4417	5463	5472	615.141	908.032	321.957	2306.07	2582.12	2351.88
Rv0452	1.99041	5.72762e-10	4.92605	2.54432e-11	173	277	306	121	161	155	12.064	17.101	19.509	63.173	76.098	66.62
Rv1739c	1.98149	1.84183e-06	8.54746	3.13325e-07	10451	16500	6104	4992	5849	7141	728.811	1018.66	389.154	2606.28	2764.57	3069.22
Rv2544	1.97733	2.41225e-06	2.27506	4.28627e-07	38	60	56	26	17	52	2.65	3.704	3.57	13.574	8.035	22.35
Rv2963	1.96773	3.49392e-10	7.98009	1.40215e-11	1996	2827	2713	1386	1600	1323	139.193	174.531	172.964	723.617	756.25	568.63
Rv3428c	1.96734	0.000136298	2.60792	4.33113e-05	39	45	76	33	10	69	2.72	2.778	4.845	17.229	4.727	29.656
Rv3129	1.96643	7.18886e-05	6.42352	2.08481e-05	2680	4649	1220	1299	1450	1545	186.892	287.017	77.78	678.195	685.352	664.046
Rv1217c	1.96528	8.0858e-10	7.70576	3.79596e-11	1979	1945	2894	1194	1292	1374	138.007	120.079	184.504	623.376	610.672	590.55
Rv0679c	1.95875	9.89709e-14	5.99974	9.99202e-16	642	694	644	336	356	445	44.77	42.846	41.058	175.422	168.266	191.262
Rv1812c	1.95793	7.6512e-07	7.48073	1.12972e-07	2846	5961	2356	1685	2419	1837	198.469	368.016	150.204	879.722	1143.36	789.549
Rv3638	1.95522	1.83881e-06	2.56584	3.12348e-07	55	46	60	31	23	38	3.835	2.84	3.825	16.185	10.871	16.333
Rv3504	1.95521	5.28998e-14	6.45168	4.67312e-16	885	1049	1040	504	544	654	61.716	64.762	66.304	263.134	257.125	281.091
Rv0570	1.9549	1.20016e-05	8.50137	2.74443e-06	9107	15176	5088	4197	5556	5646	635.085	936.925	324.38	2191.21	2626.08	2426.67
Rv2623	1.94011	0.000168672	9.36358	5.50462e-05	42177	65516	19902	18328	23013	23719	2941.25	4044.78	1268.83	9568.87	10877.2	10194.5
Rv3637	1.93892	0.000282937	1.51033	9.86924e-05	18	17	37	17	5	22	1.255	1.05	2.359	8.876	2.363	9.456
Rv3446c	1.93008	8.38854e-06	2.48252	1.81448e-06	66	66	73	33	23	67	4.603	4.075	4.654	17.229	10.871	28.797
Rv1216c	1.92776	6.69016e-12	6.9866	1.53533e-13	1113	1197	1405	651	674	753	77.616	73.9	89.574	339.881	318.57	323.642
Rv3534c	1.92739	1.4026e-12	6.3418	2.5135e-14	980	1061	1027	489	650	592	68.341	65.503	65.475	255.302	307.227	254.444
Rv3848	1.90392	7.78943e-11	6.46394	2.63449e-12	703	772	711	416	385	406	49.024	47.661	45.329	217.19	181.973	174.5
Rv1972	1.89331	2.29031e-08	2.80013	1.97122e-09	91	119	111	52	49	75	6.346	7.347	7.077	27.149	23.16	32.235
Rv3640c	1.89224	1.09126e-06	2.95976	1.72145e-07	68	73	102	30	31	81	4.742	4.507	6.503	15.663	14.652	34.814
Rv1999c	1.89065	1.26871e-05	2.81604	2.94602e-06	66	78	84	39	21	78	4.603	4.816	5.355	20.362	9.926	33.525
Rv3517	1.88888	1.04187e-09	4.63431	5.10155e-11	198	189	270	102	123	131	13.808	11.668	17.214	53.253	58.137	56.304
Rv3340	1.8787	3.27825e-12	7.31333	6.95035e-14	1367	1400	1580	748	834	776	95.329	86.432	100.731	390.524	394.195	333.527
Rv2629	1.86788	1.0868e-06	9.45461	1.71167e-07	14868	23023	10507	7117	8542	9225	1036.83	1421.38	669.862	3715.72	4037.43	3964.93
Rv3486	1.86582	4.01971e-07	7.0011	5.28589e-08	924	1101	1550	636	654	598	64.436	67.973	98.819	332.05	309.117	257.022
Rv3570c	1.86361	2.77143e-11	8.94459	8.04428e-13	5962	7254	5866	2967	3391	3887	415.766	447.842	373.98	1549.04	1602.78	1670.64
Rv1954c	1.86202	1.85523e-09	6.86309	9.92705e-11	1933	1808	1733	874	965	1101	134.8	111.621	110.486	456.307	456.113	473.213
Rv2811	1.84486	6.95872e-06	2.68307	1.47183e-06	48	63	59	23	20	52	3.347	3.889	3.761	12.008	9.453	22.35
Rv0850	1.84255	0.000824385	3.83239	0.000321889	136	168	178	80	81	93	9.484	10.372	11.348	41.767	38.285	39.972
Rv3860	1.8407	2.71018e-06	6.32907	4.87038e-07	654	774	666	347	366	390	45.607	47.785	42.46	181.165	172.992	167.623
Rv0378	1.83594	0.00467287	-1.03549	0.00225623	4	6	5	4	1	3	0.279	0.37	0.319	2.088	0.473	1.289
Rv2277c	1.82609	3.41294e-05	2.97833	9.1138e-06	50	47	73	28	15	53	3.487	2.902	4.654	14.619	7.09	22.78
Rv1528c	1.81642	5.90728e-07	2.87912	8.27496e-08	52	60	84	27	27	48	3.626	3.704	5.355	14.096	12.762	20.631
Rv0797	1.81374	0.034761	-0.339942	0.021469	3	4	9	3	4	1	0.209	0.247	0.574	1.566	1.891	0.43
Rv1928c	1.80794	2.02219e-08	5.51662	1.72514e-09	306	334	343	153	155	200	21.339	20.62	21.868	79.88	73.262	85.961
Rv1790	1.80363	1.93767e-11	4.38776	5.18409e-13	210	218	236	99	120	123	14.645	13.459	15.046	51.687	56.719	52.866
Rv1970	1.80331	5.22413e-08	3.85743	5.02371e-09	231	271	172	106	87	150	16.109	16.731	10.966	55.342	41.121	64.47
Rv1817	1.80311	1.70512e-13	5.99569	1.97795e-15	586	675	669	282	341	372	40.865	41.673	42.651	147.23	161.176	159.887
Rv2642	1.77865	1.27277e-07	4.41655	1.42109e-08	230	213	230	116	120	106	16.039	13.15	14.663	60.562	56.719	45.559
Rv3502c	1.77449	1.48161e-10	7.19698	5.38495e-12	1571	1855	1563	745	864	906	109.555	114.523	99.647	388.957	408.375	389.402
Rv3294c	1.76561	1.97307e-07	3.82732	2.39039e-08	118	121	176	56	58	94	8.229	7.47	11.221	29.237	27.414	40.402
Rv0260c	1.75841	1.01588e-05	3.52599	2.25637e-06	115	99	81	32	32	95	8.02	6.112	5.164	16.707	15.125	40.831
Rv1374c	1.75783	0.000110075	1.4247	3.37558e-05	11	28	24	9	9	11	0.767	1.729	1.53	4.699	4.254	4.728
Rv3269	1.75745	1.57917e-07	7.12806	1.84143e-08	1038	1519	1190	575	559	719	72.386	93.779	75.867	300.202	264.215	309.029
Rv1778c	1.75237	1.14861e-07	5.01975	1.2495e-08	225	254	338	111	147	146	15.691	15.681	21.549	57.952	69.48	62.751
Rv2490c	1.74634	1.19709e-06	5.50216	1.91056e-07	326	404	558	182	118	389	22.734	24.942	35.575	95.02	55.773	167.193
Rv1733c	1.74599	1.35874e-06	8.01081	2.24223e-07	11800	17993	11041	5804	6803	7162	822.884	1110.84	703.907	3030.21	3215.48	3078.25
Rv1358	1.74489	2.718e-09	5.28095	1.57093e-10	360	362	431	161	135	295	25.105	22.349	27.478	84.057	63.809	126.792
Rv1966	1.74067	3.79707e-10	4.046	1.5909e-11	169	213	197	77	81	130	11.785	13.15	12.56	40.201	38.285	55.874
Rv2451	1.74063	0.000581726	3.46262	0.000218478	56	92	117	45	39	43	3.905	5.68	7.459	23.494	18.434	18.482
Rv0940c	1.7289	3.48592e-13	6.14684	4.75112e-15	567	703	778	297	343	357	39.54	43.401	49.601	155.061	162.121	153.44
Rv2005c	1.72818	2.30538e-05	8.2852	5.89436e-06	7024	15250	4882	3188	4415	4330	489.825	941.494	311.247	1664.42	2086.78	1861.05
Rv3574	1.72141	1.4749e-12	6.42393	2.7175e-14	935	1102	1184	445	491	635	65.203	68.034	75.485	232.33	232.074	272.925
Rv3402c	1.70632	0.00293504	5.31374	0.00132825	267	271	334	140	117	163	18.62	16.731	21.294	73.093	55.301	70.058
Rv0105c	1.70026	0.0217552	-1.29894	0.0126731	2	1	4	1	0	2	0.139	0.062	0.255	0.522	0	0.86
Rv0252	1.69927	8.22068e-09	9.01485	5.99641e-10	5121	5064	3990	2117	2075	2584	357.118	312.638	254.378	1105.27	980.762	1110.61
Rv0022c	1.68985	0.00462637	0.99348	0.00222677	19	17	22	7	5	18	1.325	1.05	1.403	3.655	2.363	7.736
Rv0687	1.68963	1.25796e-12	5.95297	2.0638e-14	587	736	813	305	328	378	40.935	45.439	51.832	159.238	155.031	162.466
Rv0090	1.68434	6.19286e-07	3.228	8.73753e-08	66	110	88	36	33	55	4.603	6.791	5.61	18.795	15.598	23.639
Rv3249c	1.68117	1.22755e-08	7.84745	9.80711e-10	1077	1254	1123	512	608	519	75.106	77.419	71.596	267.31	287.375	223.068
Rv2424c	1.67603	4.31603e-08	3.1765	4.04152e-09	89	81	90	36	35	51	6.207	5.001	5.738	18.795	16.543	21.92
Rv2626c	1.66748	3.26993e-05	6.95982	8.70717e-06	5440	9184	4055	2371	3119	2810	379.364	566.995	258.522	1237.88	1474.21	1207.75
Rv3252c	1.65643	5.54718e-07	8.01764	7.67253e-08	1489	1462	1124	628	626	626	103.837	90.26	71.659	327.873	295.883	269.057
Rv3126c	1.65574	9.66202e-05	3.42198	2.89958e-05	153	249	100	68	76	72	10.67	15.373	6.375	35.502	35.922	30.946
Rv2628	1.65075	0.00018457	7.28253	6.12127e-05	7118	11386	4310	2679	3228	4019	496.381	702.941	274.779	1398.68	1525.73	1727.38
Rv2928	1.6474	1.161e-07	6.71284	1.26884e-08	520	695	934	328	339	308	36.263	42.907	59.546	171.246	160.231	132.379
Rv0011c	1.64089	5.6345e-10	5.75471	2.48874e-11	456	720	689	247	284	315	31.8	44.451	43.926	128.956	134.234	135.388
Rv0602c	1.63205	1.89404e-05	3.17209	4.64189e-06	67	72	95	31	20	64	4.672	4.445	6.057	16.185	9.453	27.507
Rv2891	1.63011	3.62352e-06	2.54858	6.87756e-07	54	64	73	24	25	38	3.766	3.951	4.654	12.53	11.816	16.333
Rv0479c	1.62875	7.58555e-14	8.13823	6.89247e-16	2591	2898	3456	1199	1396	1464	180.686	178.915	220.334	625.986	659.828	629.232
Rv0789c	1.62334	1.3544e-09	5.55993	6.83693e-11	461	445	462	195	202	224	32.148	27.473	29.454	101.808	95.477	96.276
Rv0371c	1.62314	4.27176e-05	1.21531	1.16444e-05	47	30	31	14	10	25	3.278	1.852	1.976	7.309	4.727	10.745
Rv1471	1.6105	4.49715e-06	4.80573	8.86489e-07	243	241	266	102	110	125	16.946	14.879	16.959	53.253	51.992	53.725
Rv3744	1.61005	1.3697e-10	5.6908	4.90907e-12	458	590	587	228	260	247	31.939	36.425	37.424	119.037	122.891	106.161
Rv1894c	1.59043	1.70265e-11	8.17048	4.46934e-13	2510	3319	3102	1145	1226	1601	175.037	204.906	197.765	597.794	579.477	688.115
Rv1967	1.58818	1.69946e-07	3.58222	2.00744e-08	154	181	152	63	52	105	10.739	11.174	9.691	32.892	24.578	45.129
Rv2386c	1.58717	6.74617e-07	4.01365	9.68847e-08	153	145	197	60	59	102	10.67	8.952	12.56	31.325	27.887	43.84
Rv2432c	1.58715	5.53288e-06	3.43785	1.12417e-06	68	94	98	33	39	42	4.742	5.803	6.248	17.229	18.434	18.052
Rv2646	1.5809	2.00057e-09	5.06363	1.09572e-10	250	309	406	120	126	176	17.434	19.077	25.884	62.651	59.555	75.645
Rv1964	1.57738	2.66144e-08	4.02811	2.33766e-09	157	192	201	72	62	111	10.949	11.854	12.815	37.591	29.305	47.708
Rv0572c	1.57705	2.30074e-05	3.99467	5.8709e-06	254	462	216	121	131	135	17.713	28.523	13.771	63.173	61.918	58.023
Rv3133c	1.57295	0.000432418	8.45935	0.000157928	10590	17625	5219	3871	4695	4534	738.504	1088.12	332.732	2021.01	2219.12	1948.73
Rv0372c	1.56649	0.000359325	1.99257	0.000129056	42	42	50	21	8	38	2.929	2.593	3.188	10.964	3.781	16.333
Rv2491	1.56638	1.84862e-05	1.97656	4.52124e-06	40	45	51	18	16	25	2.789	2.778	3.251	9.398	7.563	10.745
Rv0963c	1.56115	9.19558e-05	2.85113	2.73871e-05	63	73	121	33	21	62	4.393	4.507	7.714	17.229	9.926	26.648
Rv0943c	1.5604	6.60114e-06	3.30371	1.38621e-06	92	134	125	41	31	91	6.416	8.273	7.969	21.406	14.652	39.112
Rv1973	1.55707	7.95043e-07	2.87496	1.18193e-07	73	91	82	30	29	48	5.091	5.618	5.228	15.663	13.707	20.631
Rv3539	1.55212	3.61351e-10	5.52919	1.46839e-11	425	507	476	177	170	267	29.638	31.301	30.347	92.41	80.352	114.757
Rv2630	1.54597	0.000253361	5.76049	8.72888e-05	1183	1825	637	464	537	441	82.498	112.671	40.611	242.25	253.816	189.543
Rv2450c	1.54386	6.08697e-05	4.46156	1.72377e-05	109	86	128	48	31	61	7.601	5.309	8.161	25.06	14.652	26.218
Rv2032	1.53237	5.02223e-06	8.30686	1.00633e-06	12489	19360	9749	5100	5880	6089	870.933	1195.23	621.537	2662.66	2779.22	2617.07
Rv2627c	1.5308	0.000110615	9.53524	3.39494e-05	52833	78124	31731	17813	20790	27492	3684.36	4823.16	2022.97	9300	9826.53	11816.2
Rv3566c	1.53032	3.73626e-08	6.15809	3.46089e-09	730	675	724	293	310	304	50.907	41.673	46.158	152.972	146.523	130.66
Rv2415c	1.52833	5.02104e-09	3.84689	3.28231e-10	134	152	170	66	54	74	9.345	9.384	10.838	34.458	25.523	31.805
Rv3639c	1.52717	4.05074e-05	2.45509	1.09908e-05	47	58	60	17	24	29	3.278	3.581	3.825	8.876	11.344	12.464
Rv2730	1.51636	0.000711509	1.55001	0.000273326	20	26	29	8	6	20	1.395	1.605	1.849	4.177	2.836	8.596
Rv3555c	1.51297	3.63975e-10	6.50822	1.48824e-11	874	895	1022	371	413	391	60.949	55.255	65.156	193.696	195.207	168.053
Rv2086	1.5124	1.15604e-05	2.57705	2.62312e-06	46	65	76	23	15	45	3.208	4.013	4.845	12.008	7.09	19.341
Rv2382c	1.50417	0.00390348	5.62127	0.00182662	326	373	348	127	136	175	22.734	23.028	22.186	66.305	64.281	75.216
Rv2438A	1.50307	0.000466942	0.909972	0.000171361	19	14	18	4	8	9	1.325	0.864	1.148	2.088	3.781	3.868
Rv1517	1.50238	1.53945e-07	4.10275	1.78346e-08	180	158	152	63	52	90	12.552	9.754	9.691	32.892	24.578	38.682
Rv3167c	1.50097	7.40215e-07	3.05561	1.08893e-07	87	76	111	31	35	47	6.067	4.692	7.077	16.185	16.543	20.201
Rv2466c	1.49975	1.30479e-07	4.2297	1.46221e-08	174	194	205	67	85	87	12.134	11.977	13.07	34.98	40.176	37.393
Rv2116	1.49667	0.000225982	3.35344	7.67153e-05	64	88	117	26	36	49	4.463	5.433	7.459	13.574	17.016	21.06
Rv0575c	1.4948	9.72646e-07	5.41215	1.50255e-07	162	198	240	70	63	120	11.297	12.224	15.301	36.546	29.777	51.576
Rv3124	1.4896	1.98969e-09	3.8317	1.07469e-10	141	193	191	64	74	78	9.833	11.915	12.177	33.414	34.977	33.525
Rv3532	1.48674	1.60707e-08	4.44087	1.33043e-09	173	194	202	68	67	101	12.064	11.977	12.878	35.502	31.668	43.41
Rv2975A	1.48655	0.000245823	3.51071	8.43194e-05	79	63	132	32	34	42	5.509	3.889	8.416	16.707	16.07	18.052
Rv1937	1.48269	1.37011e-12	6.54573	2.38611e-14	800	910	966	322	331	455	55.789	56.181	61.586	168.113	156.449	195.56
Rv2011c	1.479	2.22332e-05	3.98419	5.62283e-06	133	133	146	60	57	53	9.275	8.211	9.308	31.325	26.941	22.78
Rv3395A	1.47157	0.00940125	4.80828	0.00493079	149	171	189	57	66	85	10.391	10.557	12.049	29.759	31.195	36.533
Rv2370c	1.46764	8.48339e-05	4.16573	2.50947e-05	199	197	207	85	36	161	13.877	12.162	13.197	44.378	17.016	69.198
Rv3839	1.46371	1.02242e-05	4.50424	2.28134e-06	162	193	237	65	75	100	11.297	11.915	15.11	33.936	35.449	42.98
Rv1532c	1.46322	6.73188e-09	5.57175	4.66351e-10	298	409	480	145	144	188	20.781	25.251	30.602	75.703	68.063	80.803
Rv1726	1.46285	5.80836e-05	1.89925	1.63901e-05	35	62	63	18	15	32	2.441	3.828	4.016	9.398	7.09	13.754
Rv2274A	1.44863	0.00315361	2.07011	0.00144547	25	25	32	16	10	8	1.743	1.543	2.04	8.353	4.727	3.438
Rv3523	1.44805	1.32464e-11	8.33064	3.41022e-13	3688	3793	3579	1439	1470	1539	257.186	234.17	228.175	751.288	694.805	661.467
Rv2384	1.44783	1.35874e-06	4.20194	2.23742e-07	213	251	213	80	62	139	14.854	15.496	13.58	41.767	29.305	59.743
Rv2660c	1.4451	0.000177382	2.71525	5.84709e-05	66	84	55	18	34	30	4.603	5.186	3.506	9.398	16.07	12.894
Rv2281	1.44013	1.31818e-07	5.4864	1.48054e-08	294	354	363	143	112	151	20.502	21.855	23.143	74.659	52.938	64.9
Rv1873	1.42936	1.62674e-05	3.00268	3.91699e-06	69	68	93	22	33	36	4.812	4.198	5.929	11.486	15.598	15.473
Rv2813	1.42841	0.000105732	3.39244	3.21111e-05	73	104	91	39	20	52	5.091	6.421	5.802	20.362	9.453	22.35
Rv0322	1.42517	2.22369e-06	4.70054	3.88949e-07	217	257	273	94	75	130	15.133	15.866	17.405	49.077	35.449	55.874
Rv2177c	1.42437	0.000317701	2.49065	0.000112502	53	52	49	27	11	26	3.696	3.21	3.124	14.096	5.199	11.175
Rv0061c	1.42401	2.67532e-08	6.33439	2.35902e-09	498	787	831	237	282	304	34.729	48.587	52.979	123.735	133.289	130.66
Rv2012	1.42175	0.000108323	2.44922	3.30547e-05	50	47	74	30	14	25	3.487	2.902	4.718	15.663	6.617	10.745
Rv2013	1.41981	0.0165974	1.53619	0.00937533	25	30	53	19	12	11	1.743	1.852	3.379	9.92	5.672	4.728
Rv3469c	1.41946	3.25313e-05	3.50538	8.64599e-06	127	88	114	42	26	65	8.856	5.433	7.268	21.928	12.289	27.937
Rv2863	1.41698	0.00352701	1.5418	0.00163353	25	25	52	15	10	13	1.743	1.543	3.315	7.831	4.727	5.587
Rv1897c	1.41614	5.8366e-08	4.21149	5.6716e-09	139	153	169	46	61	75	9.693	9.446	10.774	24.016	28.832	32.235
Rv2352c	1.40332	0.000156141	5.13972	5.0405e-05	271	384	317	128	63	225	18.898	23.707	20.21	66.828	29.777	96.706
Rv1089	1.39803	0.0139706	0.129322	0.00767998	10	17	11	6	3	5	0.697	1.05	0.701	3.133	1.418	2.149
Rv2856A	1.39704	0.0042629	2.50468	0.00202601	39	31	46	12	13	19	2.72	1.914	2.933	6.265	6.145	8.166
Rv2007c	1.3959	2.61183e-06	8.45781	4.68046e-07	15490	23825	12545	5519	6770	7232	1080.21	1470.89	799.793	2881.42	3199.88	3108.34
Rv0213c	1.39252	6.64384e-11	6.65458	2.2135e-12	980	1065	1102	372	421	426	68.341	65.75	70.257	194.218	198.988	183.096
Rv2006	1.39165	7.88332e-06	9.10963	1.68928e-06	8998	14266	6274	3124	4224	3528	627.484	880.744	399.992	1631.01	1996.5	1516.35
Rv0212c	1.39114	1.00642e-10	5.58719	3.53084e-12	534	545	546	184	192	254	37.239	33.647	34.81	96.065	90.75	109.17
Rv1120c	1.39012	0.000336667	1.82274	0.000119983	34	34	50	13	8	28	2.371	2.099	3.188	6.787	3.781	12.034
Rv0488	1.38945	0.000556036	2.52185	0.000207706	42	44	81	21	13	30	2.929	2.716	5.164	10.964	6.145	12.894
Rv0323c	1.38806	0.000746781	5.23404	0.00028876	261	285	319	101	108	124	18.201	17.595	20.337	52.731	51.047	53.296
Rv0711	1.38783	1.43469e-11	8.96368	3.72977e-13	6541	7342	7373	2498	2815	2880	456.143	453.275	470.058	1304.18	1330.53	1237.83
Rv2487c	1.38515	0.000398268	4.10988	0.000144148	136	198	259	73	35	145	9.484	12.224	16.512	38.113	16.543	62.321
Rv1137c	1.38208	0.0021224	1.39817	0.000922458	24	18	33	10	5	14	1.674	1.111	2.104	5.221	2.363	6.017
Rv0453	1.37681	1.22755e-08	4.96962	9.82168e-10	263	269	360	96	105	139	18.341	16.607	22.951	50.121	49.629	59.743
Rv0569	1.37228	0.00131317	7.49648	0.000538591	6610	11510	4209	1971	2324	3903	460.955	710.596	268.34	1029.04	1098.45	1677.52
Rv1936	1.3681	4.20049e-09	5.12876	2.67169e-10	360	405	405	126	127	196	25.105	25.004	25.82	65.783	60.027	84.241
Rv3000	1.36785	3.28597e-06	4.02034	6.10417e-07	127	137	196	51	45	79	8.856	8.458	12.496	26.627	21.27	33.954
Rv1542c	1.36423	1.32357e-05	3.94157	3.08677e-06	123	131	153	51	44	59	8.578	8.088	9.754	26.627	20.797	25.358
Rv2874	1.36421	1.19709e-06	5.2256	1.91257e-07	314	368	439	137	93	209	21.897	22.719	27.988	71.526	43.957	89.829
Rv1574	1.35815	4.17616e-06	4.70362	8.16892e-07	179	219	280	70	87	97	12.483	13.52	17.851	36.546	41.121	41.691
Rv2607	1.35776	1.01449e-05	3.65816	2.25073e-06	84	111	136	33	31	63	5.858	6.853	8.671	17.229	14.652	27.078
Rv1788	1.35354	0.000225769	3.9811	7.65291e-05	158	181	191	69	66	65	11.018	11.174	12.177	36.024	31.195	27.937
Rv0253	1.35186	7.13807e-06	5.15278	1.51337e-06	327	290	245	107	100	113	22.804	17.904	15.62	55.864	47.266	48.568
Rv0739	1.35152	2.34431e-06	3.19833	4.13005e-07	98	100	102	28	33	53	6.834	6.174	6.503	14.619	15.598	22.78
Rv3468c	1.33478	9.02712e-07	4.35525	1.36478e-07	159	162	201	48	56	93	11.088	10.001	12.815	25.06	26.469	39.972
Rv0224c	1.33367	5.59124e-07	5.33063	7.74855e-08	338	356	564	144	157	157	23.571	21.978	35.957	75.181	74.207	67.479
Rv0194	1.33281	2.83583e-08	5.91495	2.51947e-09	593	671	793	225	184	376	41.353	41.426	50.557	117.47	86.969	161.606
Rv0370c	1.33194	9.89498e-05	3.17693	2.97948e-05	85	91	135	32	22	69	5.928	5.618	8.607	16.707	10.398	29.656
Rv0304c	1.33131	5.59124e-07	6.60488	7.76169e-08	1062	1150	1306	358	289	754	74.06	70.998	83.263	186.908	136.598	324.072
Rv3427c	1.3272	4.47599e-07	4.8236	5.96498e-08	216	188	291	77	67	112	15.063	11.607	18.552	40.201	31.668	48.138
Rv2787	1.32526	1.88472e-08	5.60118	1.58408e-09	464	502	594	167	178	231	32.357	30.992	37.87	87.189	84.133	99.285
Rv1482c	1.32494	6.28903e-05	3.78764	1.79052e-05	108	106	172	53	37	51	7.531	6.544	10.966	27.671	17.488	21.92
Rv2271	1.32387	4.0958e-05	3.63901	1.11337e-05	76	89	135	23	44	44	5.3	5.495	8.607	12.008	20.797	18.911
Rv1755c	1.32233	0.0482655	-0.302234	0.0309791	6	10	5	3	1	3	0.418	0.617	0.319	1.566	0.473	1.289
Rv0560c	1.32182	4.33184e-09	5.95463	2.76616e-10	833	915	1013	305	331	381	58.09	56.49	64.583	159.238	156.449	163.755
Rv0254c	1.3206	0.00268273	5.16315	0.0012012	225	281	226	77	95	96	15.691	17.348	14.408	40.201	44.902	41.261
Rv0712	1.32022	3.46253e-11	6.79844	1.03998e-12	1039	1157	1199	378	421	451	72.456	71.43	76.441	197.35	198.988	193.841
Rv2930	1.31312	5.5569e-09	10.3463	3.6887e-10	13534	15291	15969	5175	5395	5791	943.807	944.025	1018.09	2701.82	2549.98	2488.99
Rv1534	1.31273	3.09849e-08	7.00081	2.79974e-09	1419	1399	1741	535	572	558	98.955	86.37	110.996	279.318	270.359	239.83
Rv0368c	1.30728	7.42384e-06	3.33798	1.57958e-06	138	116	134	38	33	75	9.624	7.162	8.543	19.839	15.598	32.235
Rv2645	1.29767	1.23389e-06	5.03652	1.99035e-07	227	265	385	108	99	106	15.83	16.36	24.545	56.386	46.793	45.559
Rv1979c	1.29499	6.36545e-10	7.83602	2.85979e-11	2239	2551	2899	842	907	1023	156.139	157.492	184.823	439.6	428.699	439.689
Rv1065	1.29222	3.21873e-07	7.49585	4.11887e-08	2105	2436	2256	710	774	983	146.794	150.392	143.829	370.684	365.836	422.497
Rv2030c	1.29092	0.0136104	10.2107	0.00745788	89512	148313	35729	23843	33326	27859	6242.21	9156.44	2277.86	12448.2	15751.7	11973.9
Rv3767c	1.288	3.41406e-09	7.94488	2.09393e-10	3001	3736	4466	1272	1405	1305	209.278	230.651	284.725	664.099	664.082	560.893
Rv3090	1.28394	5.68406e-07	4.04806	7.91923e-08	115	150	174	41	49	67	8.02	9.261	11.093	21.406	23.16	28.797
Rv0232	1.28343	3.93578e-09	6.83625	2.47352e-10	864	856	1244	315	323	415	60.252	52.847	79.31	164.458	152.668	178.368
Rv0396	1.28113	0.00205095	1.81827	0.000887778	29	32	45	9	10	19	2.022	1.976	2.869	4.699	4.727	8.166
Rv1956	1.28006	5.39639e-07	4.15357	7.4231e-08	194	247	251	66	91	91	13.529	15.249	16.002	34.458	43.012	39.112
Rv1935c	1.27719	7.40215e-07	3.71195	1.08921e-07	139	144	167	48	40	75	9.693	8.89	10.647	25.06	18.906	32.235
Rv2647	1.27612	0.000403653	2.96303	0.000146403	66	59	95	20	28	29	4.603	3.643	6.057	10.442	13.234	12.464
Rv1048c	1.27184	2.86139e-09	5.382	1.70441e-10	510	562	570	190	176	219	35.565	34.696	36.34	99.197	83.188	94.127
Rv1493	1.26584	1.32464e-11	7.91305	3.38903e-13	2936	3281	3739	953	1281	1308	204.745	202.56	238.376	497.552	605.473	562.183
Rv1917c	1.2654	1.81993e-05	5.39355	4.4368e-06	445	436	585	146	100	319	31.033	26.917	37.296	76.225	47.266	137.107
Rv0080	1.26137	0.00132369	7.51471	0.000543576	6109	9079	3090	1758	1989	2169	426.017	560.513	197	917.835	940.113	932.243
Rv0661c	1.25865	0.0167633	2.04827	0.00948171	45	39	30	11	10	18	3.138	2.408	1.913	5.743	4.727	7.736
Rv2897c	1.25677	0.000798155	4.18542	0.000311043	157	144	308	65	36	122	10.949	8.89	19.636	33.936	17.016	52.436
Rv0373c	1.25494	0.000781278	5.68478	0.000303283	603	581	566	201	155	268	42.051	35.869	36.085	104.94	73.262	115.187
Rv2917	1.25068	6.15919e-08	4.97736	6.10945e-09	277	335	383	88	101	165	19.317	20.682	24.418	45.944	47.738	70.918
Rv1801	1.25058	1.95229e-06	3.88828	3.35073e-07	174	151	157	50	45	74	12.134	9.322	10.009	26.105	21.27	31.805
Rv1949c	1.24524	0.000107676	3.39126	3.28027e-05	99	111	140	31	28	69	6.904	6.853	8.926	16.185	13.234	29.656
Rv1068c	1.24492	0.000501327	3.564	0.000185752	98	87	141	26	39	48	6.834	5.371	8.989	13.574	18.434	20.631
Rv3745c	1.2393	0.01417	1.09431	0.00780511	18	19	24	9	9	4	1.255	1.173	1.53	4.699	4.254	1.719
Rv2008c	1.2367	1.77842e-07	5.2861	2.11867e-08	586	875	580	219	226	251	40.865	54.02	36.977	114.338	106.82	107.881
Rv2971	1.23659	3.79707e-10	7.12154	1.58247e-11	1253	1460	1784	452	533	567	87.379	90.136	113.737	235.985	251.926	243.698
Rv3706c	1.23527	3.69385e-06	5.56026	7.05767e-07	788	851	956	296	262	344	54.952	52.538	60.949	154.539	123.836	147.852
Rv0616c	1.23507	0.00185693	2.49507	0.00079114	46	90	62	27	19	21	3.208	5.556	3.953	14.096	8.98	9.026
Rv1014c	1.23335	3.65859e-05	4.90076	9.82539e-06	251	272	310	86	90	112	17.504	16.793	19.764	44.9	42.539	48.138
Rv0836c	1.23294	2.1809e-05	4.08269	5.49904e-06	186	207	166	66	46	83	12.971	12.78	10.583	34.458	21.742	35.674
Rv2123	1.23047	2.69117e-06	5.13507	4.82944e-07	346	440	419	128	110	182	24.129	27.164	26.713	66.828	51.992	78.224
Rv3471c	1.22525	0.00226353	1.23775	0.000995224	24	41	28	7	12	12	1.674	2.531	1.785	3.655	5.672	5.158
Rv1957	1.22434	1.59622e-06	4.50879	2.66914e-07	214	282	297	91	89	92	14.923	17.41	18.935	47.51	42.066	39.542
Rv3132c	1.22418	0.0021805	9.41807	0.00095321	18220	29253	9180	4983	6683	6017	1270.59	1806	585.261	2601.58	3158.76	2586.13
Rv1955	1.22093	5.26828e-07	3.71491	7.18039e-08	219	238	208	78	64	86	15.272	14.693	13.261	40.723	30.25	36.963
Rv2616	1.21927	0.00889456	6.13482	0.00463585	481	579	623	182	187	207	33.543	35.746	39.719	95.02	88.387	88.969
Rv1926c	1.21842	0.00217919	8.72236	0.000952089	3755	4217	3600	1250	1359	1355	261.859	260.346	229.514	652.613	642.34	582.383
Rv3832c	1.21725	7.06469e-07	4.19465	1.02447e-07	211	233	239	75	80	79	14.714	14.385	15.237	39.157	37.813	33.954
Rv0688	1.21253	3.69227e-09	6.66573	2.31116e-10	969	1032	1360	318	383	442	67.574	63.713	86.705	166.025	181.027	189.973
Rv3522	1.20868	1.22755e-08	6.34064	9.79122e-10	877	883	1190	303	344	351	61.158	54.514	75.867	158.193	162.594	150.861
Rv3463	1.20798	8.10923e-08	4.87865	8.51448e-09	388	330	354	111	121	131	27.058	20.373	22.569	57.952	57.191	56.304
Rv1777	1.20794	5.7245e-06	4.1578	1.17177e-06	191	227	210	62	50	108	13.32	14.014	13.388	32.37	23.633	46.419
Rv3033	1.20526	4.07382e-08	4.12761	3.80443e-09	188	211	227	64	69	79	13.11	13.027	14.472	33.414	32.613	33.954
Rv0347	1.20224	4.6742e-09	5.80401	3.02018e-10	481	628	658	172	206	219	33.543	38.771	41.95	89.8	97.367	94.127
Rv1673c	1.20094	5.59774e-06	3.72351	1.14159e-06	119	124	142	35	32	67	8.299	7.655	9.053	18.273	15.125	28.797
Rv3108	1.20018	4.7218e-05	3.80534	1.3038e-05	114	134	158	43	35	60	7.95	8.273	10.073	22.45	16.543	25.788
Rv0820	1.19709	1.58062e-10	7.04416	5.78469e-12	1525	1683	1912	535	606	587	106.347	103.904	121.897	279.318	286.43	252.295
Rv0767c	1.19434	2.05296e-06	4.58411	3.53905e-07	276	255	283	89	92	93	19.247	15.743	18.042	46.466	43.484	39.972
Rv0648	1.19344	5.84826e-06	5.72339	1.21143e-06	613	618	767	184	154	370	42.748	38.154	48.899	96.065	72.789	159.027
Rv2004c	1.18499	0.00284795	7.32079	0.00128309	4232	8407	2084	1182	1727	1373	295.123	519.025	132.863	617.111	816.278	590.12
Rv3416	1.18426	1.28567e-06	5.52726	2.08978e-07	451	552	595	163	156	216	31.451	34.079	37.934	85.101	73.734	92.838
Rv1965	1.17617	7.40215e-07	3.64618	1.08325e-07	150	208	173	52	57	66	10.46	12.841	11.029	27.149	26.941	28.367
Rv3914	1.17617	2.02992e-05	5.66918	5.06711e-06	478	593	491	142	193	186	33.334	36.61	31.303	74.137	91.223	79.943
Rv0190	1.1761	2.19305e-06	6.76957	3.83036e-07	1229	1759	1412	402	510	547	85.706	108.596	90.021	209.88	241.055	235.102
Rv1993c	1.17204	1.51437e-05	3.17786	3.60054e-06	117	135	112	40	33	47	8.159	8.335	7.14	20.884	15.598	20.201
Rv3345c	1.17173	5.72591e-06	5.766	1.17495e-06	550	572	830	181	149	338	38.355	35.314	52.916	94.498	70.426	145.273
Rv1675c	1.17035	2.14119e-05	2.87725	5.38269e-06	93	89	117	28	32	38	6.485	5.495	7.459	14.619	15.125	16.333
Rv1531	1.16913	6.95079e-05	5.85446	2.00875e-05	425	548	599	154	173	191	29.638	33.832	38.189	80.402	81.77	82.092
Rv0573c	1.16694	9.54695e-07	5.36018	1.46265e-07	464	659	461	145	179	194	32.357	40.685	29.391	75.703	84.605	83.382
Rv0326	1.15969	0.0039401	2.32225	0.00185071	38	40	70	15	12	20	2.65	2.469	4.463	7.831	5.672	8.596
Rv0447c	1.15694	5.75884e-05	5.61789	1.62358e-05	380	450	745	158	157	185	26.5	27.782	47.497	82.49	74.207	79.514
Rv1864c	1.15486	3.85355e-05	5.2469	1.04329e-05	295	393	442	101	133	135	20.572	24.263	28.179	52.731	62.863	58.023
Rv3558	1.15416	4.17072e-09	5.79149	2.63904e-10	613	672	777	200	195	284	42.748	41.487	49.537	104.418	92.168	122.064
Rv3470c	1.15093	4.98136e-06	4.94753	9.95768e-07	266	312	429	93	83	156	18.55	19.262	27.35	48.554	39.23	67.049
Rv0089	1.15082	3.23422e-05	3.58065	8.58758e-06	117	126	121	37	32	50	8.159	7.779	7.714	19.317	15.125	21.49
Rv1203c	1.14876	1.19759e-06	3.54837	1.92243e-07	117	133	157	38	44	50	8.159	8.211	10.009	19.839	20.797	21.49
Rv3344c	1.14806	0.000181096	3.78483	5.99691e-05	116	150	166	59	29	58	8.089	9.261	10.583	30.803	13.707	24.929
Rv3341	1.14633	1.74461e-08	7.48326	1.4531e-09	1755	1923	2204	624	650	641	122.387	118.721	140.514	325.784	307.227	275.504
Rv0991c	1.14333	2.74253e-06	4.57159	4.97006e-07	278	283	249	82	94	87	19.387	17.472	15.875	42.811	44.43	37.393
Rv2512c	1.14242	3.77967e-05	3.91348	1.0198e-05	159	219	188	60	62	61	11.088	13.52	11.986	31.325	29.305	26.218
Rv1439c	1.14171	8.73176e-06	5.38475	1.89093e-06	594	613	462	178	191	171	41.423	37.845	29.454	92.932	90.277	73.496
Rv2664	1.13773	0.000105732	3.10113	3.21306e-05	108	146	117	45	32	43	7.531	9.014	7.459	23.494	15.125	18.482
Rv3923c	1.13596	2.32939e-05	6.24866	5.96164e-06	485	618	966	185	219	245	33.822	38.154	61.586	96.587	103.512	105.302
Rv1087A	1.1352	0.0141918	1.62999	0.00782303	21	27	31	10	6	9	1.464	1.667	1.976	5.221	2.836	3.868
Rv0091	1.1306	0.000299871	3.40437	0.000105507	104	108	146	30	30	57	7.253	6.668	9.308	15.663	14.18	24.499
Rv2031c	1.12952	0.00831529	9.83551	0.00429616	62057	94242	35318	16865	20885	19611	4327.6	5818.25	2251.66	8805.06	9871.43	8428.87
Rv2472	1.1293	2.9309e-06	5.16453	5.36321e-07	337	348	393	97	135	118	23.501	21.485	25.055	50.643	63.809	50.717
Rv0851c	1.12834	1.01e-05	5.66847	2.23821e-06	468	538	661	152	188	195	32.636	33.215	42.141	79.358	88.859	83.812
Rv0776c	1.12795	1.57011e-07	4.68879	1.82691e-08	271	261	312	87	89	95	18.898	16.113	19.891	45.422	42.066	40.831
Rv2754c	1.12698	0.00029118	3.8005	0.000102155	98	115	184	35	35	55	6.834	7.1	11.731	18.273	16.543	23.639
Rv3830c	1.12478	1.42399e-05	3.27361	3.36049e-06	101	120	139	31	37	47	7.043	7.408	8.862	16.185	17.488	20.201
Rv3351c	1.11856	0.000290794	3.6353	0.000101947	127	133	194	32	56	58	8.856	8.211	12.368	16.707	26.469	24.929
Rv3366	1.11658	0.00166046	2.88055	0.000698636	88	57	102	26	22	28	6.137	3.519	6.503	13.574	10.398	12.034
Rv2038c	1.11157	3.51488e-06	4.49663	6.60925e-07	250	285	248	84	63	104	17.434	17.595	15.811	43.856	29.777	44.7
Rv1548c	1.11087	3.22657e-06	5.50489	5.97754e-07	448	541	615	150	124	248	31.242	33.4	39.209	78.314	58.609	106.591
Rv2041c	1.10812	1.9018e-08	5.5518	1.60323e-09	446	474	528	129	145	187	31.102	29.263	33.662	67.35	68.535	80.373
Rv2617c	1.10674	0.000713888	5.77422	0.0002746	475	618	617	157	183	201	33.125	38.154	39.336	81.968	86.496	86.39
Rv0465c	1.10486	9.40713e-07	6.63891	1.4341e-07	929	1003	1298	308	351	358	64.785	61.923	82.753	160.804	165.902	153.87
Rv3741c	1.10025	1.23389e-06	5.14368	1.99316e-07	293	346	323	95	107	102	20.433	21.361	20.593	49.599	50.574	43.84
Rv3250c	1.09893	0.00985793	4.42486	0.00520515	115	119	91	36	32	33	8.02	7.347	5.802	18.795	15.125	14.184
Rv0397	1.09817	0.0309864	2.01848	0.018778	32	41	58	15	12	13	2.232	2.531	3.698	7.831	5.672	5.587
Rv2188c	1.09535	1.75873e-06	5.78014	2.97412e-07	438	448	574	149	136	173	30.544	27.658	36.595	77.791	64.281	74.356
Rv2000	1.0922	6.93312e-05	4.98839	2.00186e-05	269	306	434	76	89	156	18.759	18.892	27.669	39.679	42.066	67.049
Rv0186	1.09084	2.82208e-09	9.74917	1.65963e-10	7277	8788	10345	2540	2882	2780	507.469	542.547	659.534	1326.11	1362.2	1194.85
Rv0841	1.09029	0.023263	1.70832	0.0136395	29	27	39	10	5	16	2.022	1.667	2.486	5.221	2.363	6.877
Rv2423	1.08948	1.69818e-06	4.10402	2.85888e-07	182	183	208	43	51	90	12.692	11.298	13.261	22.45	24.105	38.682
Rv2317	1.08709	0.000889041	2.73428	0.000349827	65	100	71	18	17	41	4.533	6.174	4.527	9.398	8.035	17.622
Rv1663	1.08508	4.73882e-07	5.16079	6.37504e-08	366	495	427	120	107	178	25.523	30.56	27.223	62.651	50.574	76.505
Rv3036c	1.08432	2.78779e-08	5.70752	2.46975e-09	519	599	751	187	189	204	36.193	36.981	47.879	97.631	89.332	87.68
Rv0065	1.08137	7.60045e-05	3.80492	2.21376e-05	148	131	166	40	40	58	10.321	8.088	10.583	20.884	18.906	24.929
Rv1895	1.08038	6.09959e-08	5.25887	5.98874e-09	441	447	488	120	129	182	30.754	27.597	31.112	62.651	60.973	78.224
Rv0076c	1.08033	1.02789e-06	5.61831	1.60332e-07	458	449	566	154	144	160	31.939	27.72	36.085	80.402	68.063	68.769
Rv2498c	1.07732	8.94962e-09	6.25872	6.68624e-10	1052	1170	1098	330	325	378	73.362	72.233	70.002	172.29	153.613	162.466
Rv1073	1.0766	5.6201e-11	7.9299	1.81568e-12	2818	3022	3119	833	926	1032	196.516	186.57	198.848	434.901	437.68	443.557
Rv3017c	1.0757	0.00188547	1.95234	0.00080568	31	45	60	14	10	17	2.162	2.778	3.825	7.309	4.727	7.307
Rv2231Ac	1.07475	0.000190495	2.98125	6.32741e-05	90	100	110	23	27	44	6.276	6.174	7.013	12.008	12.762	18.911
Rv0449c	1.07324	0.00519079	5.61646	0.00254223	433	388	893	142	134	230	30.196	23.954	56.932	74.137	63.336	98.855
Rv2529	1.07322	8.33116e-06	4.54187	1.79997e-06	194	255	342	67	72	103	13.529	15.743	21.804	34.98	34.031	44.27
Rv3398c	1.07216	6.07418e-06	5.3758	1.26328e-06	356	345	440	114	100	139	24.826	21.299	28.052	59.518	47.266	59.743
Rv0468	1.06963	1.02673e-08	7.04236	7.90388e-10	1120	1312	1589	376	402	457	78.104	80.999	101.305	196.306	190.008	196.42
Rv0186Ac	1.06941	0.00565631	5.16815	0.00280246	440	675	328	153	151	127	30.684	41.673	20.911	79.88	71.371	54.585
Rv1811	1.06696	6.71815e-08	5.77478	6.71476e-09	505	560	670	175	166	193	35.217	34.573	42.715	91.366	78.461	82.952
Rv1705c	1.06575	2.07894e-06	5.3329	3.58909e-07	338	452	519	122	121	157	23.571	27.905	33.088	63.695	57.191	67.479
Rv1105	1.0605	0.00452728	1.90552	0.00217451	35	28	50	8	8	19	2.441	1.729	3.188	4.177	3.781	8.166
Rv0160c	1.05777	6.99831e-05	3.89323	2.02601e-05	163	179	228	44	40	100	11.367	11.051	14.536	22.972	18.906	42.98
Rv3195	1.05718	2.68766e-09	5.87905	1.52725e-10	652	738	731	199	200	252	45.468	45.562	46.604	103.896	94.531	108.31
Rv2089c	1.0571	5.83499e-06	4.64448	1.20175e-06	217	228	288	69	53	107	15.133	14.076	18.361	36.024	25.051	45.989
Rv2964	1.05688	1.97597e-06	4.80955	3.39636e-07	261	305	388	95	93	102	18.201	18.83	24.737	49.599	43.957	43.84
Rv2625c	1.05554	0.0447815	7.30808	0.0284264	6765	13751	2248	1452	2278	1829	471.764	848.95	143.319	758.075	1076.71	786.11
Rv2998	1.05112	4.30822e-05	3.35175	1.17852e-05	92	103	109	30	28	34	6.416	6.359	6.949	15.663	13.234	14.613
Rv0193c	1.04978	2.85859e-09	5.96673	1.69553e-10	698	719	810	199	199	285	48.676	44.389	51.641	103.896	94.059	122.494
Rv0195	1.04599	0.000138506	2.96291	4.41878e-05	92	115	97	24	28	40	6.416	7.1	6.184	12.53	13.234	17.192
Rv1130	1.0434	0.00013726	7.4072	4.37192e-05	335	420	550	130	98	168	23.362	25.93	35.065	67.872	46.32	72.207
Rv2494	1.04122	5.29495e-09	5.61477	3.48809e-10	521	658	655	182	178	195	36.332	40.623	41.759	95.02	84.133	83.812
Rv3289c	1.04088	0.000731617	5.71987	0.000281789	1896	1761	1205	461	408	589	132.219	108.719	76.823	240.684	192.844	253.154
Rv0828c	1.0395	0.00793214	1.75679	0.00407218	32	45	39	10	12	12	2.232	2.778	2.486	5.221	5.672	5.158
Rv3177	1.0384	8.05329e-06	4.62634	1.73064e-06	255	254	288	70	73	98	17.783	15.681	18.361	36.546	34.504	42.121
Rv2274c	1.03789	0.0132006	2.47146	0.00719334	35	46	74	13	12	20	2.441	2.84	4.718	6.787	5.672	8.596
Rv0348	1.0357	1.14592e-05	5.26553	2.59617e-06	327	347	398	99	124	103	22.804	21.423	25.374	51.687	58.609	44.27
Rv0793	1.03226	0.0462471	1.71183	0.0294501	38	29	21	6	7	12	2.65	1.79	1.339	3.133	3.309	5.158
Rv1963c	1.03214	1.25875e-06	5.11656	2.03967e-07	297	374	442	91	100	144	20.712	23.09	28.179	47.51	47.266	61.892
Rv2203	1.03156	1.53396e-09	7.96519	7.85949e-11	2717	3004	3448	873	891	989	189.473	185.459	219.823	455.785	421.137	425.075
Rv0146	1.0298	2.63871e-09	7.69217	1.47853e-10	2143	2217	2269	647	681	671	149.444	136.872	144.658	337.793	321.879	288.398
Rv0043c	1.02807	0.000167024	5.90201	5.43396e-05	478	584	661	162	153	201	33.334	36.055	42.141	84.579	72.316	86.39
Rv0749	1.02326	2.08686e-05	3.80839	5.21733e-06	149	157	192	41	41	68	10.391	9.693	12.241	21.406	19.379	29.227
Rv2712c	1.02162	7.5397e-09	6.38027	5.3855e-10	970	1042	1075	318	297	311	67.644	64.33	68.535	166.025	140.379	133.669
Rv2501c	1.0199	1.78004e-09	7.40749	9.34644e-11	2460	2736	2609	685	721	942	171.55	168.913	166.334	357.632	340.785	404.875
Rv2975c	1.01871	0.000258941	3.7905	8.93845e-05	139	158	144	41	46	44	9.693	9.754	9.181	21.406	21.742	18.911
Rv1934c	1.01839	0.0201661	4.77326	0.0116609	225	212	323	60	60	108	15.691	13.088	20.593	31.325	28.359	46.419
Rv3863	1.01747	2.69572e-09	8.60053	1.54449e-10	4252	4518	5187	1326	1521	1313	296.517	278.929	330.692	692.292	718.91	564.332
Rv2492	1.01656	0.00029079	3.56074	0.000101798	127	134	161	35	43	47	8.856	8.273	10.264	18.273	20.324	20.201
Rv1348	1.01483	7.73988e-08	6.72356	7.98993e-09	973	1214	1320	273	317	465	67.853	74.949	84.155	142.531	149.832	199.859
Rv0978c	1.01361	0.00410458	3.15561	0.00194558	84	108	115	25	20	50	5.858	6.668	7.332	13.052	9.453	21.49
Rv3127	1.012	0.000739117	10.6275	0.000285051	61744	91953	48105	15714	18969	24061	4305.78	5676.93	3066.88	8204.13	8965.82	10341.5
Rv1450c	1.01156	0.000114945	5.21405	3.54816e-05	376	404	634	114	95	221	26.221	24.942	40.42	59.518	44.902	94.987
Rv1250	1.00361	4.64721e-09	6.47386	2.99101e-10	888	1123	1194	309	290	344	61.926	69.331	76.122	161.326	137.07	147.852
Rv2341	1.00263	0.00033566	2.86649	0.000119455	57	81	85	22	17	26	3.975	5.001	5.419	11.486	8.035	11.175
Rv1838c	1.00235	2.15869e-06	5.88726	3.7649e-07	728	824	734	225	244	210	50.768	50.872	46.795	117.47	115.328	90.259
Rv3912	1.00225	2.54386e-05	3.87805	6.58758e-06	137	212	175	49	42	62	9.554	13.088	11.157	25.582	19.852	26.648
Rv3338	-1.00415	6.19614e-07	7.43723	8.77344e-08	2345	2589	2638	180	193	185	163.531	159.838	168.183	93.976	91.223	79.514
Rv1768	-1.00469	1.21543e-08	6.94742	9.63264e-10	2110	2515	2951	166	161	227	147.143	155.269	188.138	86.667	76.098	97.565
Rv2075c	-1.006	4.47124e-06	8.04174	8.80255e-07	5304	5069	5873	346	381	469	369.88	312.946	374.427	180.643	180.082	201.578
Rv3441c	-1.00634	1.28669e-10	9.25018	4.5791e-12	9175	9924	10512	653	726	796	639.828	612.681	670.181	340.925	343.149	342.123
Rv0288	-1.00745	1.246e-05	8.2063	2.88177e-06	5075	6256	5790	396	396	461	353.91	386.229	369.135	206.748	187.172	198.139
Rv3209	-1.00879	3.54465e-07	6.19359	4.6075e-08	1205	1447	1624	81	102	130	84.032	89.334	103.536	42.289	48.211	55.874
Rv2256c	-1.00968	3.46622e-08	9.14465	3.18452e-09	9344	9789	9849	655	744	728	651.613	604.346	627.912	341.969	351.656	312.897
Rv0609	-1.00979	0.000134484	5.79196	4.26329e-05	878	961	857	67	65	65	61.228	59.33	54.637	34.98	30.723	27.937
Rv0596c	-1.01089	0.0291331	2.686	0.0174857	88	96	96	2	14	8	6.137	5.927	6.12	1.044	6.617	3.438
Rv3414c	-1.01131	5.43148e-08	7.66616	5.23681e-09	3309	4049	3803	234	279	303	230.756	249.974	242.456	122.169	131.871	130.23
Rv1063c	-1.01584	4.88682e-09	7.75268	3.18223e-10	3491	3713	3670	253	248	293	243.448	229.231	233.977	132.089	117.219	125.932
Rv3258c	-1.01716	1.71617e-09	7.32326	8.87974e-11	2524	2882	3218	189	211	226	176.014	177.927	205.16	98.675	99.73	97.136
Rv0598c	-1.0198	1.96828e-05	5.52687	4.86358e-06	836	935	886	56	56	81	58.299	57.724	56.486	29.237	26.469	34.814
Rv0577	-1.02045	2.59974e-07	7.38554	3.22178e-08	3176	3620	3599	222	228	308	221.481	223.489	229.45	115.904	107.766	132.379
Rv0530Ac	-1.02703	0.0314608	4.0396	0.0191131	299	419	272	32	21	19	20.851	25.868	17.341	16.707	9.926	8.166
Rv1590	-1.02753	0.00021459	5.38448	7.23062e-05	806	975	825	59	62	66	56.207	60.194	52.597	30.803	29.305	28.367
Rv1984A	-1.03031	0.0019173	4.56404	0.00082315	519	566	473	38	40	34	36.193	34.943	30.156	19.839	18.906	14.613
Rv0527	-1.03034	7.75248e-07	7.08209	1.14663e-07	1698	2028	2292	122	141	169	118.412	125.203	146.124	63.695	66.645	72.637
Rv3005c	-1.03345	3.24948e-10	8.84365	1.27125e-11	8010	9610	9984	585	656	744	558.585	593.295	636.519	305.423	310.063	319.774
Rv1033c	-1.03689	1.07634e-06	6.0635	1.68977e-07	1474	1525	1478	108	94	120	102.791	94.149	94.228	56.386	44.43	51.576
Rv3705c	-1.038	1.82801e-07	6.2256	2.18235e-08	1717	1954	1994	124	119	164	119.737	120.635	127.125	64.739	56.246	70.488
Rv0333	-1.0413	1.23523e-07	5.8953	1.36555e-08	990	1041	1077	65	76	81	69.039	64.269	68.663	33.936	35.922	34.814
Rv2154c	-1.04132	1.12924e-08	8.81042	8.82683e-10	8834	9396	9161	586	643	739	616.048	580.084	584.05	305.945	303.918	317.625
Rv0634A	-1.04288	0.000886806	6.85502	0.0003485	1885	1963	1718	114	161	128	131.452	121.19	109.529	59.518	76.098	55.015
Rv2337c	-1.0449	1.81993e-05	6.73697	4.44187e-06	2095	2267	2288	135	164	177	146.097	139.958	145.869	70.482	77.516	76.075
Rv2153c	-1.0517	1.42251e-07	8.17011	1.61208e-08	5599	5377	6138	366	413	439	390.452	331.961	391.321	191.085	195.207	188.684
Rv2111c	-1.0529	0.0214977	5.35508	0.0125014	824	896	926	71	52	66	57.462	55.317	59.036	37.068	24.578	28.367
Rv0626	-1.05338	6.93312e-05	5.18462	2.00189e-05	606	617	618	36	46	48	42.26	38.092	39.4	18.795	21.742	20.631
Rv0084	-1.05506	0.000133883	6.17047	4.24087e-05	1597	2093	1423	91	119	151	111.368	129.216	90.722	47.51	56.246	64.9
Rv0854	-1.05538	3.16695e-07	5.70291	4.02863e-08	1192	1387	1292	89	91	94	83.125	85.63	82.37	46.466	43.012	40.402
Rv1287	-1.05728	6.88733e-06	5.98221	1.45414e-06	881	981	1203	66	72	77	61.437	60.564	76.696	34.458	34.031	33.095
Rv3601c	-1.05905	0.000764388	6.275	0.000295954	877	1014	1564	71	75	91	61.158	62.602	99.711	37.068	35.449	39.112
Rv3865	-1.05979	0.000153575	7.27101	4.93826e-05	3249	4104	2823	201	246	267	226.572	253.37	179.977	104.94	116.273	114.757
Rv0876c	-1.06096	4.76913e-10	8.47817	2.05836e-11	6517	7157	7012	441	486	537	454.469	441.854	447.042	230.242	229.711	230.804
Rv0500A	-1.06109	0.000149834	6.66768	4.81422e-05	1785	1866	1788	137	119	130	124.479	115.202	113.992	71.526	56.246	55.874
Rv0833	-1.06416	9.22767e-05	6.35808	2.75293e-05	1151	1368	1827	84	83	138	80.266	84.457	116.478	43.856	39.23	59.313
Rv0284	-1.06736	1.7277e-10	11.3573	6.41019e-12	44628	48476	46539	2908	3260	3689	3112.18	2992.78	2967.04	1518.24	1540.86	1585.54
Rv1154c	-1.06941	1.7741e-07	6.11478	2.10008e-08	1427	1484	1482	105	90	114	99.513	91.618	94.483	54.819	42.539	48.998
Rv2347c	-1.07008	0.00205506	5.89404	0.000890077	1087	1257	1120	64	75	105	75.803	77.604	71.404	33.414	35.449	45.129
Rv2908c	-1.071	0.00542574	3.55813	0.00267726	180	218	246	10	22	14	12.552	13.459	15.683	5.221	10.398	6.017
Rv1908c	-1.07331	2.72362e-09	8.90244	1.5811e-10	12289	12827	11971	795	840	970	856.985	791.904	763.198	415.062	397.031	416.909
Rv3224B	-1.07342	0.00241895	4.31345	0.00107271	318	291	346	30	16	22	22.176	17.966	22.059	15.663	7.563	9.456
Rv0120c	-1.0744	4.77326e-08	7.82016	4.54195e-09	3912	4337	4108	227	288	358	272.807	267.755	261.901	118.515	136.125	153.87
Rv3583c	-1.07494	5.72591e-06	12.4526	1.1737e-06	141654	155081	117641	8942	9276	10635	9878.38	9574.28	7500.07	4668.53	4384.36	4570.96
Rv0455c	-1.07528	4.10305e-06	8.47982	8.00631e-07	8187	9023	10336	589	676	658	570.928	557.056	658.96	307.511	319.516	282.811
Rv0996	-1.07738	7.46497e-09	7.8083	5.2756e-10	3184	3875	4872	275	246	302	222.039	239.232	310.609	143.575	116.273	129.801
Rv2010	-1.07869	1.97307e-07	6.91785	2.38796e-08	1701	1714	2049	122	122	136	118.621	105.818	130.632	63.695	57.664	58.453
Rv1882c	-1.08082	1.49992e-08	6.76645	1.22325e-09	2249	2357	2452	152	161	179	156.836	145.515	156.325	79.358	76.098	76.935
Rv0730	-1.08108	7.17114e-06	8.20628	1.52219e-06	4968	5755	5110	383	366	357	346.448	355.298	325.782	199.961	172.992	153.44
Rv2946c	-1.08241	6.43113e-09	11.0843	4.39888e-10	38253	41361	47465	2704	2807	3325	2667.61	2553.52	3026.08	1411.73	1326.75	1429.1
Rv2800	-1.08608	3.43395e-09	8.15538	2.1168e-10	5540	6077	6242	378	437	427	386.337	375.178	397.952	197.35	206.551	183.526
Rv2737c	-1.08623	5.6436e-08	8.77483	5.46982e-09	7592	8664	10755	537	574	758	529.435	534.892	685.673	280.363	271.305	325.791
Rv3617	-1.08832	9.27905e-07	6.76966	1.40989e-07	2469	2492	2211	159	146	193	172.178	153.849	140.96	83.012	69.008	82.952
Rv2193	-1.0897	5.7053e-09	9.02662	3.83041e-10	6773	8469	10061	549	592	591	472.322	522.853	641.428	286.628	279.813	254.014
Rv1425	-1.09159	1.01569e-08	8.54132	7.76763e-10	6442	7741	7167	444	453	583	449.239	477.908	456.924	231.808	214.113	250.575
Rv3857c	-1.09312	0.00177277	5.89536	0.000751259	1157	1310	1337	84	85	93	80.685	80.876	85.239	43.856	40.176	39.972
Rv2530A	-1.09544	0.00990813	4.25612	0.00523892	337	391	319	15	21	38	23.501	24.139	20.337	7.831	9.926	16.333
Rv2142A	-1.09582	0.00484067	5.91837	0.00234703	792	926	1035	84	57	54	55.231	57.169	65.985	43.856	26.941	23.209
Rv2137c	-1.09851	2.29187e-05	10.4457	5.84249e-06	35142	35626	26158	2162	2186	2261	2450.66	2199.45	1667.67	1128.76	1033.23	971.785
Rv0734	-1.10012	1.08423e-08	7.53185	8.40129e-10	3125	3346	4178	214	238	276	217.925	206.573	266.364	111.727	112.492	118.626
Rv3049c	-1.10321	9.87718e-09	9.8765	7.50386e-10	14084	15707	16103	960	1065	1124	982.161	969.708	1026.63	501.207	503.379	483.099
Rv3413c	-1.10375	1.66081e-07	8.37201	1.95341e-08	5923	6168	6065	356	407	489	413.046	380.796	386.667	185.864	192.371	210.174
Rv3662c	-1.10475	1.56899e-05	9.24738	3.74332e-06	15535	16613	22646	1141	1293	1272	1083.35	1025.64	1443.77	595.705	611.145	546.71
Rv1468c	-1.1128	2.5325e-08	7.05081	2.19244e-09	2052	2249	2497	143	161	159	143.098	138.847	159.194	74.659	76.098	68.339
Rv0367c	-1.11318	3.15817e-07	5.17855	4.00948e-08	620	738	751	38	50	55	43.236	45.562	47.879	19.839	23.633	23.639
Rv3144c	-1.11386	3.43395e-09	7.70193	2.12346e-10	4190	4916	4727	312	296	334	292.194	303.501	301.365	162.892	139.906	143.554
Rv2349c	-1.1177	1.92524e-07	6.62265	2.31364e-08	1906	2178	2524	119	142	188	132.917	134.464	160.915	62.129	67.117	80.803
Rv1552	-1.11968	0.0100342	5.0091	0.0053185	1038	1058	856	49	40	131	72.386	65.318	54.573	25.582	18.906	56.304
Rv1133c	-1.12143	3.08555e-08	11.379	2.78027e-09	56250	61090	76970	4058	4360	4629	3922.65	3771.53	4907.14	2118.64	2060.78	1989.56
Rv0229c	-1.12161	8.69556e-07	5.52447	1.30367e-07	1077	1242	1221	74	72	93	75.106	76.678	77.844	38.635	34.031	39.972
Rv0495c	-1.1219	2.17835e-08	7.74457	1.86386e-09	3001	3421	3669	185	230	270	209.278	211.203	233.913	96.587	108.711	116.047
Rv3612c	-1.12257	9.07727e-07	5.77982	1.37465e-07	1517	1456	1528	106	84	116	105.789	89.889	97.416	55.342	39.703	49.857
Rv3633	-1.1235	4.75348e-08	8.36117	4.51113e-09	6726	7634	6317	449	438	511	469.044	471.302	402.733	234.419	207.023	219.629
Rv3477	-1.12429	6.86449e-07	8.02118	9.89305e-08	5373	5925	6336	386	420	388	374.691	365.793	403.945	201.527	198.516	166.764
Rv2829c	-1.12494	4.60463e-05	6.28765	1.27028e-05	1270	1430	1166	78	79	103	88.565	88.284	74.337	40.723	37.34	44.27
Rv3316	-1.13222	0.000515904	4.06641	0.000191413	236	333	299	15	20	22	16.458	20.559	19.062	7.831	9.453	9.456
Rv3800c	-1.13407	1.07168e-10	12.6012	3.78686e-12	110016	116039	123923	7314	7647	8535	7672.07	7163.93	7900.58	3818.57	3614.4	3668.37
Rv3230c	-1.13492	2.0001e-08	9.72606	1.70124e-09	23490	26678	22386	1476	1697	1692	1638.1	1647.03	1427.19	770.605	802.098	727.227
Rv2164c	-1.13754	3.30102e-08	7.62952	3.01608e-09	3350	3546	4168	218	265	258	233.615	218.92	265.726	113.816	125.254	110.889
Rv0107c	-1.13802	7.68977e-10	9.29422	3.59063e-11	12607	14244	16126	875	856	1153	879.161	879.386	1028.1	456.829	404.594	495.563
Rv2165c	-1.14213	7.25264e-09	6.77347	5.10724e-10	1983	1959	2056	109	136	157	138.286	120.943	131.078	56.908	64.281	67.479
Rv1599	-1.14348	1.49227e-09	8.64727	7.60825e-11	7078	7544	8428	475	495	567	493.591	465.746	537.318	247.993	233.965	243.698
Rv0608	-1.14542	2.608e-05	7.0566	6.77342e-06	2358	2555	2114	154	153	161	164.437	157.739	134.776	80.402	72.316	69.198
Rv0410c	-1.14887	2.17123e-11	8.46778	6.02814e-13	6929	7235	7762	448	447	567	483.201	446.669	494.858	233.897	211.277	243.698
Rv3331	-1.15	2.39625e-10	8.83359	9.25358e-12	8925	9940	10215	576	670	688	622.394	613.669	651.246	300.724	316.68	295.705
Rv3464	-1.15229	2.57012e-08	8.5877	2.23799e-09	6179	7112	8074	449	457	504	430.899	439.076	514.749	234.419	216.004	216.621
Rv3869	-1.15262	1.9456e-10	10.0583	7.31686e-12	21575	24818	21953	1355	1471	1715	1504.55	1532.2	1399.59	707.433	695.278	737.113
Rv0286	-1.15405	8.73706e-11	9.66581	2.99909e-12	14998	16833	17397	1028	1075	1154	1045.9	1039.22	1109.13	536.709	508.106	495.993
Rv0025	-1.15433	1.12482e-07	5.84634	1.21793e-08	1015	1128	1091	66	76	72	70.782	69.64	69.556	34.458	35.922	30.946
Rv2195	-1.15678	1.96423e-11	9.68309	5.3047e-13	13453	14767	16219	853	1027	1060	938.158	911.675	1034.03	445.343	485.418	455.591
Rv2828A	-1.15704	0.000572237	4.86869	0.000214481	514	594	570	30	44	37	35.844	36.672	36.34	15.663	20.797	15.903
Rv2157c	-1.17248	1.50191e-07	8.4527	1.729e-08	9058	8987	7967	492	554	662	631.668	554.833	507.927	256.868	261.852	284.53
Rv2579	-1.17317	1.36678e-07	6.26504	1.53857e-08	1434	1585	1822	89	96	131	100.001	97.854	116.16	46.466	45.375	56.304
Rv0230c	-1.17493	0.000138312	7.84291	4.40907e-05	5493	4393	3389	287	277	290	383.06	271.212	216.062	149.84	130.926	124.643
Rv0134	-1.17704	2.85859e-09	8.47585	1.68942e-10	6406	6797	7263	398	442	496	446.729	419.628	463.045	207.792	208.914	213.182
Rv1871c	-1.17873	1.41525e-08	10.9223	1.13949e-09	45083	47848	48827	2989	3204	3024	3143.91	2954.01	3112.91	1560.53	1514.39	1299.72
Rv1077	-1.17961	8.65658e-10	8.71707	4.12946e-11	7551	8788	8225	478	552	570	526.576	542.547	524.376	249.559	260.906	244.988
Rv2049c	-1.18275	0.00243824	3.52936	0.0010825	171	203	255	8	18	15	11.925	12.533	16.257	4.177	8.508	6.447
Rv1740	-1.1862	0.000950121	3.65969	0.000376559	228	310	325	16	22	17	15.9	19.139	20.72	8.353	10.398	7.307
Rv0024	-1.18809	1.47504e-07	6.18193	1.68278e-08	1208	1345	1538	68	86	111	84.241	83.037	98.054	35.502	40.648	47.708
Rv3489	-1.18906	0.00220017	6.74465	0.000963477	1949	2417	2175	154	147	126	135.915	149.219	138.665	80.402	69.48	54.155
Rv2244	-1.19162	2.38916e-06	8.68783	4.23319e-07	5603	6086	8048	360	485	423	390.731	375.733	513.091	187.953	229.238	181.807
Rv0460	-1.1924	0.00470884	4.38046	0.00227598	313	343	297	19	20	21	21.827	21.176	18.935	9.92	9.453	9.026
Rv2493	-1.19354	0.000765706	4.86207	0.000296658	581	549	472	38	35	30	40.517	33.894	30.092	19.839	16.543	12.894
Rv0900	-1.20067	0.0475883	0.485841	0.0304257	21	26	22	1	1	1	1.464	1.605	1.403	0.522	0.473	0.43
Rv3699	-1.20102	3.49957e-09	7.6094	2.17288e-10	2862	3366	3505	191	227	207	199.584	207.808	223.457	99.719	107.293	88.969
Rv2601A	-1.20662	3.90179e-06	4.88466	7.57313e-07	528	580	717	33	40	42	36.821	35.808	45.712	17.229	18.906	18.052
Rv0156	-1.20678	1.94821e-05	5.52771	4.7943e-06	721	764	800	43	50	52	50.28	47.167	51.003	22.45	23.633	22.35
Rv0579	-1.20687	3.18371e-07	7.8809	4.05798e-08	5441	6121	4878	308	347	394	379.433	377.894	310.992	160.804	164.012	169.342
Rv1331	-1.20814	5.55865e-06	8.65007	1.13081e-06	8352	8071	7290	471	482	562	582.435	498.282	464.766	245.905	227.82	241.549
Rv0292	-1.20989	2.51081e-09	8.68035	1.39419e-10	8128	9181	9246	547	526	620	566.814	566.81	589.469	285.583	248.617	266.478
Rv1679	-1.21066	6.88036e-10	7.17739	3.16059e-11	2831	3122	3221	149	203	237	197.423	192.744	205.351	77.791	95.949	101.863
Rv2161c	-1.21323	1.50191e-07	11.3703	1.73239e-08	61778	62653	53940	3517	4067	3737	4308.15	3868.03	3438.89	1836.19	1922.29	1606.17
Rv0440	-1.21324	1.72676e-05	9.14967	4.18833e-06	27976	27917	16079	1346	1425	1688	1950.93	1723.52	1025.1	702.734	673.535	725.508
Rv1211	-1.21484	7.98156e-05	6.90916	2.34088e-05	2010	2277	2171	142	129	140	140.169	140.576	138.41	74.137	60.973	60.172
Rv0898c	-1.21731	2.42722e-05	6.74344	6.24264e-06	2054	2207	2131	134	141	132	143.238	136.254	135.86	69.96	66.645	56.734
Rv3369	-1.21798	8.02457e-07	6.40597	1.19498e-07	1504	1634	1382	81	89	116	104.883	100.879	88.108	42.289	42.066	49.857
Rv2633c	-1.21973	8.5752e-08	6.54004	9.02539e-09	1833	2321	2582	126	155	143	127.826	143.292	164.613	65.783	73.262	61.462
Rv0938	-1.22007	1.75144e-10	9.72594	6.54249e-12	16770	18921	17687	955	1113	1331	1169.47	1168.13	1127.62	498.596	526.067	572.068
Rv0291	-1.22009	0.000168748	10.0591	5.51136e-05	19053	21270	22885	1267	1364	1358	1328.68	1313.15	1459.01	661.489	644.703	583.673
Rv2485c	-1.22135	1.12898e-06	6.33509	1.79235e-07	1589	1974	2197	110	105	147	110.81	121.869	140.067	57.43	49.629	63.181
Rv0281	-1.22725	1.55018e-09	8.65703	7.98176e-11	6364	7080	8324	422	476	467	443.8	437.1	530.688	220.322	224.984	200.718
Rv0458	-1.23243	9.28138e-08	8.19204	9.81549e-09	6383	7051	6200	375	402	456	445.125	435.31	395.274	195.784	190.008	195.99
Rv2990c	-1.23739	6.35055e-05	8.11808	1.81444e-05	5565	5786	5717	370	356	346	388.081	357.212	364.481	193.173	168.266	148.712
Rv2336	-1.24282	2.92181e-09	6.7669	1.75515e-10	2024	2292	2480	131	139	152	141.146	141.502	158.11	68.394	65.699	65.33
Rv0157	-1.25127	7.46922e-10	8.73593	3.44994e-11	6011	6608	7862	380	437	446	419.183	407.96	501.233	198.394	206.551	191.692
Rv3137	-1.25766	7.25078e-09	7.06436	5.08763e-10	2236	2843	3135	153	155	194	155.93	175.519	199.869	79.88	73.262	83.382
Rv2600	-1.26685	2.21611e-05	5.63539	5.59901e-06	1016	1027	1055	61	61	67	70.852	63.404	67.26	31.848	28.832	28.797
Rv1560	-1.27025	0.0022527	4.88877	0.000989893	598	545	420	36	28	30	41.702	33.647	26.777	18.795	13.234	12.894
Rv1695	-1.27225	2.24424e-11	6.94746	6.34414e-13	2339	2583	2948	133	153	194	163.112	159.467	187.947	69.438	72.316	83.382
Rv0039c	-1.27242	1.32272e-06	7.10603	2.16021e-07	1809	1939	2129	107	145	111	126.152	119.709	135.732	55.864	68.535	47.708
Rv1987	-1.27245	9.74346e-10	7.17138	4.72172e-11	2619	3140	3239	157	187	204	182.639	193.855	206.499	81.968	88.387	87.68
Rv1697	-1.27257	1.78474e-09	9.25969	9.45975e-11	12564	14361	14341	792	881	845	876.163	886.609	914.295	413.496	416.41	363.184
Rv1588c	-1.27694	0.00794503	2.90813	0.0040808	122	111	193	8	7	9	8.508	6.853	12.305	4.177	3.309	3.868
Rv3763	-1.27822	1.50191e-07	7.49205	1.73096e-08	3060	3600	3806	196	232	209	213.392	222.254	242.647	102.33	109.656	89.829
Rv3752c	-1.28013	3.5851e-06	5.71624	6.76844e-07	1126	1107	1163	68	78	62	78.523	68.343	74.146	35.502	36.867	26.648
Rv1322A	-1.2823	5.67918e-09	10.7478	3.79854e-10	39557	41712	35117	2105	2324	2635	2758.55	2575.19	2238.85	1099	1098.45	1132.53
Rv2771c	-1.2868	3.21873e-07	5.24508	4.11624e-08	812	943	887	59	43	58	56.626	58.218	56.55	30.803	20.324	24.929
Rv1553	-1.28687	0.00139772	3.4494	0.000576444	391	436	311	23	18	26	27.267	26.917	19.827	12.008	8.508	11.175
Rv0285	-1.28722	6.21061e-07	7.1029	8.81552e-08	2851	3446	2929	151	171	238	198.817	212.747	186.735	78.836	80.824	102.293
Rv2196	-1.28894	4.85429e-12	10.5763	1.07819e-13	27092	29402	28878	1641	1572	1953	1889.29	1815.2	1841.09	856.75	743.016	839.406
Rv3295	-1.29643	5.11759e-10	9.19151	2.23458e-11	14220	15452	14170	806	976	860	991.645	953.965	903.393	420.805	461.313	369.631
Rv3686c	-1.3021	4.47291e-08	8.31135	4.1997e-09	8385	9841	8922	545	543	536	584.736	607.557	568.812	284.539	256.652	230.375
Rv1152	-1.3075	3.57611e-07	7.04926	4.67548e-08	2647	3066	2627	154	155	187	184.591	189.287	167.482	80.402	73.262	80.373
Rv1386	-1.30821	3.14668e-08	6.21125	2.85918e-09	2365	2613	2420	136	131	174	164.926	161.32	154.284	71.004	61.918	74.786
Rv1906c	-1.31024	5.12619e-08	8.04321	4.90365e-09	5794	6836	6262	361	398	366	404.05	422.036	399.227	188.475	188.117	157.308
Rv0889c	-1.31139	6.03199e-10	8.88336	2.69476e-11	7907	8955	8529	485	520	505	551.402	552.857	543.757	253.214	245.781	217.051
Rv1213	-1.31246	2.56382e-09	7.64743	1.4301e-10	4240	5084	4329	251	241	319	295.681	313.872	275.991	131.045	113.91	137.107
Rv1925	-1.31343	7.11345e-11	11.8503	2.38791e-12	72614	80530	74786	4058	4467	5016	5063.81	4971.7	4767.9	2118.64	2111.36	2155.89
Rv2189c	-1.3151	0.00154606	5.62391	0.000645819	813	867	1439	49	49	83	56.695	53.526	91.742	25.582	23.16	35.674
Rv0263c	-1.31731	6.16679e-09	6.46879	4.18694e-10	2175	2051	2048	113	109	150	151.676	126.623	130.568	58.996	51.52	64.47
Rv3759c	-1.31924	1.0927e-09	8.91222	5.46075e-11	8177	9162	8719	434	502	612	570.231	565.637	555.87	226.587	237.273	263.04
Rv2104c	-1.32453	5.68549e-06	4.86984	1.16092e-06	531	586	537	35	32	30	37.03	36.178	34.236	18.273	15.125	12.894
Rv0807	-1.32627	8.06405e-05	5.11153	2.37322e-05	935	880	777	42	53	56	65.203	54.329	49.537	21.928	25.051	24.069
Rv3648c	-1.33044	6.88733e-06	8.68814	1.455e-06	6074	6393	7994	411	387	396	423.576	394.687	509.649	214.579	182.918	170.202
Rv2632c	-1.33266	7.38551e-07	5.43876	1.07744e-07	846	984	992	59	52	54	58.997	60.749	63.244	30.803	24.578	23.209
Rv1234	-1.33467	1.44582e-08	6.9788	1.17505e-09	2569	2959	2472	135	153	179	179.152	182.681	157.6	70.482	72.316	76.935
Rv1554	-1.34088	0.0369352	1.50147	0.0230076	135	120	70	3	4	12	9.414	7.408	4.463	1.566	1.891	5.158
Rv0651	-1.34337	6.55584e-06	7.20736	1.37338e-06	2289	2024	3338	124	164	149	159.626	124.956	212.811	64.739	77.516	64.041
Rv2926c	-1.34371	9.0583e-09	8.72166	6.7903e-10	7575	8563	7449	412	455	504	528.25	528.656	474.903	215.101	215.059	216.621
Rv3678A	-1.34549	0.00583153	3.12326	0.0028981	130	189	154	9	9	8	9.066	11.668	9.818	4.699	4.254	3.438
Rv2682c	-1.34611	3.30825e-10	9.46455	1.30259e-11	16687	17433	16773	925	1006	1024	1163.68	1076.27	1069.34	482.934	475.492	440.119
Rv1387	-1.35021	1.78004e-09	10.262	9.38991e-11	31498	34289	37321	1859	2151	1940	2196.54	2116.91	2379.36	970.566	1016.68	833.818
Rv0106	-1.3511	2.09585e-07	6.12804	2.56031e-08	1246	1414	1258	78	55	96	86.891	87.297	80.202	40.723	25.996	41.261
Rv2927c	-1.35295	6.80377e-10	9.04973	3.08176e-11	8204	10405	10877	464	585	651	572.114	642.377	693.451	242.25	276.504	279.802
Rv1460	-1.35624	1.77723e-07	8.23736	2.11275e-08	6943	7207	7243	406	455	380	484.177	444.941	461.77	211.969	215.059	163.325
Rv2150c	-1.3567	3.48592e-13	9.30248	4.65308e-15	13554	14405	16690	751	845	974	945.201	889.326	1064.05	392.09	399.395	418.628
Rv2346c	-1.36075	3.75076e-06	8.22303	7.2074e-07	6401	6712	5220	334	331	384	446.38	414.381	332.795	174.378	156.449	165.044
Rv0738	-1.36214	3.54617e-06	5.98971	6.68599e-07	2140	1956	1872	111	113	118	149.235	120.758	119.347	57.952	53.41	50.717
Rv2871	-1.36237	2.829e-05	5.05326	7.43309e-06	587	603	651	38	31	36	40.935	37.228	41.504	19.839	14.652	15.473
Rv1690	-1.36529	5.2748e-07	5.08533	7.20259e-08	692	802	792	44	37	49	48.257	49.513	50.493	22.972	17.488	21.06
Rv0617	-1.3659	1.77541e-07	6.25615	2.10612e-08	1617	1801	1889	100	98	105	112.763	111.189	120.431	52.209	46.32	45.129
Rv0290	-1.36661	3.57396e-09	9.98069	2.22809e-10	22625	25473	24943	1282	1374	1521	1577.78	1572.63	1590.21	669.32	649.43	653.731
Rv0157A	-1.37357	0.0307767	0.73477	0.0186198	36	41	34	4	1	1	2.51	2.531	2.168	2.088	0.473	0.43
Rv0695	-1.37591	8.77525e-09	7.59137	6.46737e-10	3124	3253	4196	203	181	213	217.855	200.831	267.511	105.984	85.551	91.548
Rv1187	-1.37911	6.73188e-09	7.67793	4.67101e-10	2947	3537	3670	177	150	254	205.512	218.365	233.977	92.41	70.898	109.17
Rv2392	-1.38136	3.09802e-11	8.68294	9.22682e-13	7183	8124	7925	372	476	472	500.913	501.554	505.25	194.218	224.984	202.867
Rv0289	-1.38378	7.81086e-09	10.1212	5.62571e-10	24454	26397	25733	1318	1469	1544	1705.32	1629.68	1640.58	688.115	694.332	663.616
Rv3753c	-1.39032	1.81974e-08	7.346	1.52487e-09	4081	4010	3924	222	228	228	284.592	247.567	250.17	115.904	107.766	97.995
Rv1378c	-1.39241	6.80377e-10	7.36884	3.09106e-11	3509	3673	4521	195	187	276	244.704	226.761	288.231	101.808	88.387	118.626
Rv2393	-1.39455	2.9425e-07	7.88775	3.66884e-08	4396	4750	4843	241	259	285	306.559	293.252	308.76	125.824	122.418	122.494
Rv3212	-1.39532	9.44313e-12	9.07478	2.24042e-13	10383	10660	13390	587	639	694	724.069	658.12	853.665	306.467	302.027	298.283
Rv3734c	-1.39655	1.28284e-09	8.39519	6.44335e-11	7990	9013	7757	397	486	507	557.19	556.438	494.539	207.27	229.711	217.91
Rv0753c	-1.40236	1.06072e-08	7.04737	8.19236e-10	2205	2404	3281	121	127	189	153.768	148.416	209.177	63.173	60.027	81.233
Rv3711c	-1.40563	3.86803e-10	8.35461	1.63039e-11	6241	6691	7884	345	409	402	435.222	413.084	502.636	180.121	193.316	172.781
Rv2721c	-1.40933	2.1473e-10	9.37646	8.1296e-12	12499	14203	15067	682	765	872	871.63	876.855	960.58	356.066	361.582	374.788
Rv0176	-1.40994	2.97545e-09	7.40309	1.79488e-10	3628	4078	4402	169	242	266	253.002	251.765	280.645	88.233	114.383	114.328
Rv3150	-1.41249	6.69016e-12	8.84564	1.53661e-13	8564	9010	10116	495	459	581	597.219	556.253	644.935	258.435	216.949	249.716
Rv1950c	-1.41315	0.00541009	3.89837	0.00266681	349	269	265	13	17	17	24.338	16.607	16.895	6.787	8.035	7.307
Rv2979c	-1.42002	9.96066e-08	6.73312	1.06427e-08	2074	2336	2218	110	112	143	144.632	144.218	141.406	57.43	52.938	61.462
Rv0309	-1.42207	2.00057e-09	8.17913	1.09159e-10	5266	5744	6104	284	325	333	367.23	354.619	389.154	148.274	153.613	143.124
Rv2640c	-1.423	8.60425e-09	5.42037	6.29791e-10	1063	1190	1149	58	60	68	74.129	73.467	73.253	30.281	28.359	29.227
Rv2550c	-1.43077	0.000292299	4.73105	0.000102769	407	513	433	27	22	24	28.383	31.671	27.605	14.096	10.398	10.315
Rv2593c	-1.43959	2.04827e-07	5.41664	2.48667e-08	756	839	1015	44	38	59	52.72	51.798	64.71	22.972	17.961	25.358
Rv0885	-1.44191	1.7201e-09	9.58138	8.94346e-11	12330	14971	13521	707	725	779	859.845	924.269	862.017	369.118	342.676	334.817
Rv0823c	-1.44625	2.50877e-13	10.1959	3.22937e-15	27409	29737	31111	1461	1606	1706	1911.39	1835.88	1983.45	762.774	759.086	733.244
Rv3190A	-1.45219	0.00101032	4.71439	0.000403923	606	658	519	33	36	27	42.26	40.623	33.088	17.229	17.016	11.605
Rv0242c	-1.45604	2.17673e-11	9.75038	6.09836e-13	15825	18291	22724	886	977	1170	1103.57	1129.24	1448.74	462.572	461.785	502.87
Rv2894c	-1.45887	1.54967e-07	7.96706	1.79921e-08	5347	5617	4886	250	337	272	372.878	346.778	311.502	130.523	159.285	116.906
Rv0525	-1.46391	1.0927e-09	6.56938	5.44456e-11	1733	1758	1881	81	98	108	120.852	108.534	119.921	42.289	46.32	46.419
Rv3237c	-1.4667	2.46443e-07	5.83039	3.04789e-08	1315	1657	1363	68	68	94	91.703	102.299	86.897	35.502	32.141	40.402
Rv3508	-1.48107	1.22803e-07	8.8417	1.35449e-08	8849	9324	11793	467	514	593	617.094	575.639	751.85	243.816	242.945	254.873
Rv3157	-1.48284	3.33139e-10	8.87478	1.32011e-11	9215	10115	11317	545	503	566	642.617	624.473	721.503	284.539	237.746	243.269
Rv3075c	-1.48385	6.53328e-12	8.94271	1.4676e-13	8029	9487	9617	433	474	521	559.91	585.702	613.121	226.065	224.039	223.927
Rv0822c	-1.4907	3.06925e-11	9.23928	9.06366e-13	12884	12966	15530	654	782	734	898.478	800.486	990.098	341.447	369.617	315.476
Rv3095	-1.49146	1.8076e-09	6.75647	9.62655e-11	2890	3089	2828	134	171	159	201.537	190.706	180.296	69.96	80.824	68.339
Rv3158	-1.4922	4.52812e-12	9.03176	9.94312e-14	10902	11590	11962	580	590	637	760.262	715.535	762.624	302.812	278.867	273.785
Rv0276	-1.49315	7.32694e-08	8.6858	7.4342e-09	10311	11713	8101	546	509	512	719.048	723.129	516.47	285.061	240.582	220.059
Rv3154	-1.49358	2.68766e-09	7.45335	1.53309e-10	3487	4140	4314	183	197	244	243.169	255.592	275.034	95.543	93.113	104.872
Rv2779c	-1.49601	1.0927e-09	6.05983	5.45682e-11	1529	1510	1582	82	67	93	106.626	93.223	100.859	42.811	31.668	39.972
Rv2748c	-1.49755	1.16322e-11	9.73937	2.84758e-13	14221	15099	16470	705	735	963	991.715	932.171	1050.03	368.074	347.402	413.901
Rv0959A	-1.50001	0.000572237	3.3538	0.000214398	215	230	210	22	6	10	14.993	14.2	13.388	11.486	2.836	4.298
Rv0343	-1.50184	4.56722e-07	7.66905	6.11036e-08	4431	5394	3640	226	211	257	309	333.011	232.064	117.992	99.73	110.459
Rv0243	-1.50295	1.16034e-11	11.0611	2.78223e-13	41364	43246	46600	2195	2233	2384	2884.56	2669.89	2970.93	1145.99	1055.44	1024.65
Rv2830c	-1.50338	0.00165418	5.9051	0.000695574	872	1177	853	43	40	67	60.81	72.665	54.382	22.45	18.906	28.797
Rv1010	-1.50409	8.875e-09	7.42106	6.58569e-10	3333	3822	5162	186	207	237	232.43	235.96	329.098	97.109	97.84	101.863
Rv2736c	-1.5109	1.08171e-07	6.06442	1.16854e-08	1170	1182	1338	63	60	67	81.591	72.973	85.303	32.892	28.359	28.797
Rv0282	-1.5214	1.26343e-13	10.8157	1.4031e-15	32717	35034	38088	1663	1800	1968	2281.55	2162.9	2428.26	868.236	850.781	845.853
Rv3478	-1.53007	2.29258e-11	11.8161	6.59653e-13	80684	88922	94658	4130	4720	4610	5626.58	5489.8	6034.82	2156.23	2230.94	1981.39
Rv1469	-1.53316	9.69085e-09	7.09459	7.31338e-10	4213	4040	3815	180	188	249	293.798	249.419	243.221	93.976	88.859	107.021
Rv1009	-1.53471	4.41843e-10	8.55862	1.87354e-11	7264	7662	10095	371	412	480	506.562	473.031	643.596	193.696	194.734	206.306
Rv3313c	-1.54578	7.5397e-09	6.68716	5.37612e-10	2579	2340	2981	119	128	150	179.849	144.465	190.05	62.129	60.5	64.47
Rv0320	-1.54915	2.94988e-05	4.47131	7.78047e-06	463	499	734	23	27	33	32.288	30.807	46.795	12.008	12.762	14.184
Rv3136	-1.55401	1.26858e-11	9.68999	3.20187e-13	17304	20752	21191	883	1051	1036	1206.71	1281.17	1351.01	461.006	496.762	445.276
Rv3151	-1.56242	3.73539e-10	10.0538	1.54286e-11	19232	21113	25313	1014	1019	1231	1341.16	1303.46	1613.8	529.4	481.637	529.088
Rv2190c	-1.56445	4.17072e-09	9.91013	2.64223e-10	19559	21297	29210	1093	1189	1157	1363.97	1314.82	1862.25	570.645	561.988	497.282
Rv3153	-1.5667	6.3998e-09	7.33484	4.3613e-10	2845	3686	3927	146	165	206	198.399	227.564	250.362	76.225	77.988	88.539
Rv2348c	-1.57727	7.42601e-08	6.5358	7.57221e-09	1725	2170	2034	97	103	93	120.295	133.97	129.675	50.643	48.684	39.972
Rv3407	-1.58264	1.73002e-09	10.0012	9.0387e-11	16098	20386	16692	799	895	914	1122.61	1258.58	1064.18	417.15	423.027	392.84
Rv3152	-1.58513	2.63111e-12	8.54955	5.51191e-14	7518	8806	8419	357	398	462	524.275	543.659	536.744	186.386	188.117	198.569
Rv0524	-1.58521	4.21308e-12	8.99455	9.14501e-14	7798	8344	10454	371	447	483	543.801	515.136	666.483	193.696	211.277	207.595
Rv1845c	-1.58768	3.73539e-10	8.59335	1.5462e-11	8299	7637	7191	364	374	397	578.739	471.488	458.454	190.041	176.773	170.632
Rv1142c	-1.58982	1.6599e-10	7.98168	6.11676e-12	5051	5708	5890	250	274	291	352.236	352.396	375.511	130.523	129.508	125.073
Rv0659c	-1.59224	4.61757e-09	7.85724	2.96028e-10	6054	6650	5737	290	282	330	422.182	410.553	365.756	151.406	133.289	141.835
Rv3149	-1.5951	2.37224e-12	8.10598	4.76196e-14	5288	5145	6108	255	261	290	368.764	317.638	389.409	133.133	123.363	124.643
Rv3332	-1.59811	6.36739e-11	9.53628	2.10532e-12	17551	17322	16756	819	904	801	1223.94	1069.41	1068.26	427.592	427.281	344.272
Rv1220c	-1.59943	4.91595e-10	6.65464	2.13413e-11	1912	2057	2651	107	97	115	133.335	126.994	169.012	55.864	45.848	49.427
Rv0476	-1.60079	1.44379e-05	6.56252	3.41453e-06	2395	2854	2092	106	118	130	167.018	176.198	133.373	55.342	55.773	55.874
Rv0609A	-1.60288	6.51582e-05	3.80402	1.86495e-05	290	320	281	11	15	16	20.223	19.756	17.915	5.743	7.09	6.877
Rv3173c	-1.60618	1.41208e-07	8.30938	1.59669e-08	5754	6229	8139	274	359	336	401.261	384.562	518.893	143.053	169.684	144.414
Rv3604c	-1.6079	1.42122e-12	7.92457	2.58274e-14	4525	5309	6357	243	237	297	315.555	327.763	405.284	126.868	112.02	127.652
Rv0283	-1.6118	9.41602e-14	10.4513	9.26867e-16	25093	25769	28190	1195	1218	1402	1749.88	1590.91	1797.22	623.898	575.695	602.584
Rv2594c	-1.61699	2.59535e-08	6.54208	2.27306e-09	1686	1875	2510	80	74	140	117.575	115.757	160.022	41.767	34.977	60.172
Rv3094c	-1.63202	8.60085e-11	7.54336	2.93063e-12	3409	3567	3771	145	171	196	237.73	220.217	240.416	75.703	80.824	84.241
Rv1497	-1.63504	2.58055e-12	8.29668	5.34088e-14	5295	5820	6710	264	257	323	369.252	359.311	427.789	137.832	121.473	138.826
Rv0287	-1.64306	2.81029e-06	6.94672	5.10704e-07	3121	3709	2652	141	128	176	217.646	228.984	169.075	73.615	60.5	75.645
Rv3408	-1.65183	2.37224e-12	8.97086	4.78998e-14	9959	12012	11158	472	494	588	694.501	741.588	711.366	246.427	233.492	252.724
Rv1982A	-1.66274	0.000108429	4.62849	3.31145e-05	483	670	576	19	25	36	33.682	41.364	36.722	9.92	11.816	15.473
Rv1646	-1.66389	3.36035e-10	8.22426	1.34007e-11	7145	8337	7313	330	355	375	498.264	514.704	466.232	172.29	167.793	161.176
Rv0581	-1.66686	0.00168353	4.90121	0.00070989	691	653	497	28	21	35	48.188	40.314	31.686	14.619	9.926	15.043
Rv2526	-1.67119	0.00017973	4.30445	5.94713e-05	433	443	340	24	14	18	30.196	27.35	21.676	12.53	6.617	7.736
Rv1566c	-1.67284	2.92181e-09	7.45204	1.75468e-10	2960	3383	4014	160	147	169	206.418	208.857	255.908	83.534	69.48	72.637
Rv0909	-1.69154	8.98532e-05	4.66156	2.66929e-05	563	570	555	26	29	22	39.261	35.19	35.383	13.574	13.707	9.456
Rv1434	-1.69344	0.0487413	0.677287	0.0313337	55	38	38	3	1	1	3.835	2.346	2.423	1.566	0.473	0.43
Rv0047c	-1.70162	1.15862e-07	7.65199	1.26331e-08	3314	3001	4882	164	147	186	231.105	185.274	311.247	85.623	69.48	79.943
Rv1741	-1.70944	3.91847e-06	3.99157	7.62529e-07	348	374	370	15	17	16	24.268	23.09	23.589	7.831	8.035	6.877
Rv3613c	-1.71035	0.000341339	3.78146	0.000121907	385	437	347	15	13	24	26.848	26.979	22.123	7.831	6.145	10.315
Rv0605	-1.71184	8.91608e-11	6.9537	3.08305e-12	2757	3087	2917	114	141	140	192.262	190.583	185.97	59.518	66.645	60.172
Rv1555	-1.72151	0.0101931	2.1634	0.0054207	172	197	103	10	5	5	11.995	12.162	6.567	5.221	2.363	2.149
Rv2719c	-1.72586	6.15115e-07	5.28171	8.64763e-08	666	763	970	39	23	46	46.444	47.106	61.841	20.362	10.871	19.771
Rv2245	-1.74418	8.9274e-09	10.5769	6.6471e-10	20881	22624	36555	1040	1206	1168	1456.16	1396.74	2330.52	542.974	570.024	502.01
Rv2884	-1.74433	1.37848e-10	6.56342	4.97535e-12	1852	2054	2156	76	79	112	129.151	126.808	137.453	39.679	37.34	48.138
Rv3156	-1.74702	1.35131e-12	9.53845	2.29438e-14	15773	18352	20699	741	729	933	1099.94	1133	1319.64	386.869	344.566	401.006
Rv3611	-1.75203	0.0102075	-0.0244173	0.00543353	29	30	25	2	1	0	2.022	1.852	1.594	1.044	0.473	0
Rv1687c	-1.75521	7.68546e-08	5.1996	7.91435e-09	815	1039	1065	33	38	56	56.835	64.145	67.898	17.229	17.961	24.069
Rv3136A	-1.75788	6.84168e-10	6.48262	3.12555e-11	1746	2246	2241	77	95	98	121.759	138.662	142.873	40.201	44.902	42.121
Rv3760	-1.77574	0.00206903	4.27342	0.000896649	324	434	343	24	10	15	22.594	26.794	21.868	12.53	4.727	6.447
Rv3093c	-1.78412	5.24969e-11	7.54263	1.68276e-12	3306	3234	3671	132	134	171	230.547	199.658	234.041	68.916	63.336	73.496
Rv2247	-1.80317	4.42116e-10	10.7043	1.88586e-11	23119	24419	37604	1119	1151	1237	1612.23	1507.56	2397.4	584.219	544.027	531.667
Rv3155	-1.80687	8.76668e-07	4.99268	1.31655e-07	663	742	728	26	23	41	46.235	45.809	46.413	13.574	10.871	17.622
Rv3337	-1.81817	5.96722e-08	7.14775	5.8136e-09	2885	3228	3012	101	132	150	201.188	199.288	192.027	52.731	62.391	64.47
Rv0342	-1.84995	3.57611e-07	8.32101	4.67334e-08	8300	11517	6289	296	333	413	578.809	711.028	400.948	154.539	157.395	177.509
Rv3142c	-1.85163	4.76913e-10	7.7858	2.05279e-11	5290	6488	5249	213	247	235	368.903	400.552	334.644	111.205	116.746	101.004
Rv1477	-1.86856	1.4026e-12	8.72721	2.50712e-14	9648	9960	11791	375	414	477	672.813	614.903	751.722	195.784	195.68	205.016
Rv0824c	-1.88155	4.33165e-11	11.4504	1.36112e-12	72464	82428	72264	2733	2928	3442	5053.35	5088.88	4607.11	1426.87	1383.94	1479.38
Rv3697A	-1.88158	1.89612e-05	5.25088	4.65655e-06	739	792	634	26	25	34	51.535	48.896	40.42	13.574	11.816	14.613
Rv0312	-1.89145	2.26354e-10	7.26674	8.62683e-12	3149	3326	3748	102	108	209	219.599	205.338	238.95	53.253	51.047	89.829
Rv3246c	-1.89919	1.16322e-11	10.0702	2.85961e-13	23115	29220	26035	906	1036	1152	1611.95	1803.96	1659.83	473.014	489.672	495.133
Rv1435c	-1.90486	2.25264e-11	8.94178	6.42474e-13	11208	11721	11155	488	434	428	781.601	723.623	711.175	254.78	205.133	183.956
Rv3074	-1.91726	2.82742e-11	7.51677	8.27816e-13	4591	4564	5303	167	178	219	320.158	281.769	338.087	87.189	84.133	94.127
Rv2525c	-1.92971	1.16322e-11	7.11528	2.87723e-13	3039	3201	3435	114	116	144	211.928	197.621	218.995	59.518	54.828	61.892
Rv0696	-1.96858	2.32874e-10	7.78004	8.93408e-12	5034	5237	5434	170	167	261	351.051	323.318	346.439	88.755	78.934	112.179
Rv1846c	-1.98333	1.01129e-09	9.15997	4.92626e-11	11667	12873	10151	377	406	512	813.61	794.744	647.166	196.828	191.898	220.059
Rv0170	-1.99169	7.10913e-13	8.34135	1.09454e-14	7272	9944	8631	303	272	381	507.12	613.916	550.26	158.193	128.563	163.755
Rv0616A	-1.99251	1.43697e-07	5.45803	1.63209e-08	1077	1266	1216	45	38	48	75.106	78.159	77.525	23.494	17.961	20.631
Rv0174	-2.0024	3.84478e-13	9.86079	5.33727e-15	26505	32251	25552	981	980	1131	1848.35	1991.09	1629.04	512.171	463.203	486.107
Rv0697	-2.05781	1.15223e-08	6.29964	9.05849e-10	2226	2676	2270	80	53	132	155.232	165.209	144.721	41.767	25.051	56.734
Rv2846c	-2.05868	1.5832e-12	11.2533	2.95701e-14	66167	67631	67251	2218	2324	2576	4614.22	4175.35	4287.51	1158	1098.45	1107.17
Rv0172	-2.08384	4.5937e-13	9.06363	6.72475e-15	14507	17222	14314	491	543	565	1011.66	1063.24	912.573	256.346	256.652	242.839
Rv0040c	-2.09281	4.09539e-11	8.62233	1.25074e-12	8727	7362	8829	264	281	315	608.586	454.51	562.883	137.832	132.816	135.388
Rv3321c	-2.10381	1.71862e-05	4.62627	4.16425e-06	406	480	567	12	25	14	28.313	29.634	36.148	6.265	11.816	6.017
Rv1815	-2.10857	6.73536e-09	6.2756	4.69197e-10	2806	3089	2399	87	85	110	195.679	190.706	152.946	45.422	40.176	47.278
Rv0173	-2.1452	3.87499e-12	8.28755	8.31333e-14	8634	10907	8912	292	290	364	602.1	673.369	568.175	152.45	137.07	156.448
Rv3851	-2.17427	2.61624e-05	3.90108	6.80804e-06	254	325	337	12	8	9	17.713	20.065	21.485	6.265	3.781	3.868
Rv1593c	-2.18517	2.07418e-11	8.08582	5.70635e-13	5384	7124	6553	171	203	242	375.458	439.816	417.779	89.277	95.949	104.012
Rv2246	-2.19189	1.42646e-09	10.0506	7.23672e-11	15278	16125	27777	598	585	655	1065.43	995.514	1770.89	312.21	276.504	281.521
Rv0827c	-2.21032	6.13861e-08	6.98976	6.04255e-09	2691	3883	2611	104	86	99	187.659	239.726	166.461	54.297	40.648	42.551
Rv0599c	-2.25477	3.00284e-06	5.2173	5.51001e-07	945	1072	858	33	26	29	65.9	66.182	54.701	17.229	12.289	12.464
Rv0108c	-2.25901	7.34677e-08	7.02996	7.47286e-09	4622	4469	3606	101	128	163	322.32	275.904	229.897	52.731	60.5	70.058
Rv1721c	-2.25982	1.38554e-06	4.00087	2.29408e-07	466	517	490	14	13	17	32.497	31.918	31.239	7.309	6.145	7.307
Rv1478	-2.27956	8.33139e-10	6.92657	3.93228e-11	3142	3509	3983	99	102	120	219.11	216.636	253.932	51.687	48.211	51.576
Rv0166	-2.30498	1.35131e-12	9.16884	2.31925e-14	18222	20136	19946	531	632	582	1270.73	1243.14	1271.63	277.23	298.719	250.145
Rv0168	-2.33571	1.32874e-12	7.35282	2.21345e-14	4591	5411	4772	132	131	168	320.158	334.06	304.234	68.916	61.918	72.207
Rv0623	-2.36347	6.14815e-06	5.86926	1.28177e-06	1990	1966	1571	54	47	56	138.775	121.376	100.157	28.193	22.215	24.069
Rv1883c	-2.38352	5.79795e-11	8.68319	1.88777e-12	14033	14938	10582	318	386	407	978.605	922.232	674.644	166.025	182.445	174.93
Rv0660c	-2.4109	8.82028e-09	8.36964	6.52282e-10	10703	8058	6336	225	239	221	746.384	497.479	403.945	117.47	112.965	94.987
Rv1076	-2.41531	6.08043e-08	5.97691	5.95458e-09	1569	1860	1480	39	29	73	109.416	114.831	94.356	20.362	13.707	31.376
Rv3112	-2.41726	0.0133271	0.344715	0.00726624	51	60	49	2	0	2	3.557	3.704	3.124	1.044	0	0.86
Rv0171	-2.52565	2.52032e-15	9.75919	8.90573e-18	24940	28530	25232	685	618	714	1739.21	1761.37	1608.64	357.632	292.102	306.88
Rv0167	-2.61491	1.24188e-14	8.78852	7.52273e-17	13119	15112	14060	324	353	342	914.866	932.974	896.38	169.157	166.848	146.993
Rv2720	-2.70371	2.1874e-13	9.33868	2.70527e-15	24677	23617	22175	495	532	570	1720.88	1458.05	1413.74	258.435	251.453	244.988
Rv0169	-2.94489	1.48297e-15	8.88687	4.49159e-18	15453	18064	15953	306	284	358	1077.63	1115.22	1017.07	159.76	134.234	153.87
Rv0229Ac	-3.14395	6.88441e-07	4.01956	9.93912e-08	680	654	649	14	15	6	47.42	40.376	41.376	7.309	7.09	2.579
Rv1884c	-3.89977	4.04802e-11	8.15142	1.22605e-12	16432	20125	12895	143	142	198	1145.9	1242.46	822.107	74.659	67.117	85.101
Rv0280	-4.01248	1.89112e-16	9.34775	3.3412e-19	31828	30784	28191	263	283	285	2219.56	1900.52	1797.29	137.31	133.762	122.494
Rv0341	-4.72992	8.35599e-10	8.4515	3.96498e-11	28364	39867	16338	123	122	203	1977.99	2461.28	1041.61	64.217	57.664	87.25

## Sheet: ∆prpR glc vs 7H9
gene	Log2 Fold-change	FDR	AveExpr	P value	∆prpR_7H9_1	∆prpR_7H9_2	∆prpR_7H9_3	∆prpR_glc_1	∆prpR_glc_2	∆prpR_glc_3	∆prpR_7H9_1 CPM	∆prpR_7H9_2 CPM	∆prpR_7H9_3 CPM	∆prpR_glc_1 CPM	∆prpR_glc_2 CPM	∆prpR_glc_3 CPM
Rv2107	5.04561	1.65786e-13	2.43555	3.76595e-16	236	457	164	27	37	24	63.634	84.21	57.488	1.883	2.284	1.53
Rv2108	4.44488	6.85396e-17	5.8767	1.72992e-20	1967	3358	1599	364	343	383	530.369	618.772	560.506	25.384	21.176	24.418
Rv3251c	3.95045	1.76495e-08	2.5481	1.03349e-09	120	321	64	41	40	25	32.356	59.15	22.434	2.859	2.469	1.594
Rv2450c	3.85383	1.24592e-12	4.46156	6.91828e-15	435	637	277	109	86	128	117.291	117.379	97.098	7.601	5.309	8.161
Rv3252c	3.83914	2.27424e-12	8.01764	1.43504e-14	5210	7245	4035	1489	1462	1124	1404.79	1335.02	1414.41	103.837	90.26	71.659
Rv0575c	3.71722	2.37989e-14	5.41215	2.57583e-17	657	1055	557	162	198	240	177.149	194.403	195.248	11.297	12.224	15.301
Rv3250c	3.71689	3.19406e-11	4.42486	2.98285e-13	367	723	203	115	119	91	98.956	133.226	71.159	8.02	7.347	5.802
Rv3249c	3.49044	1.80257e-13	7.84745	4.54965e-16	3527	4813	2704	1077	1254	1123	950.998	886.882	947.848	75.106	77.419	71.596
Rv2451	2.60057	3.04741e-07	3.46262	3.4766e-08	101	318	75	56	92	117	27.233	58.597	26.29	3.905	5.68	7.459
Rv0062	2.46443	4.58398e-09	6.32758	1.87432e-10	1011	1382	807	506	532	1123	272.6	254.658	282.882	35.286	32.844	71.596
Rv3395A	2.34671	8.71132e-06	4.80828	1.90189e-06	236	333	178	149	171	189	63.634	61.361	62.395	10.391	10.557	12.049
Rv1405c	2.27249	7.53613e-12	5.829	5.51609e-14	409	638	350	265	337	410	110.28	117.563	122.687	18.48	20.805	26.139
Rv2928	2.24393	3.95222e-10	6.71284	8.69149e-12	861	1498	592	520	695	934	232.155	276.033	207.517	36.263	42.907	59.546
Rv1799	2.22974	2.39759e-06	1.97364	4.25418e-07	48	90	20	41	32	38	12.942	16.584	7.011	2.859	1.976	2.423
Rv3554	2.18679	1.41681e-12	6.80291	8.22482e-15	1002	1515	831	739	822	1014	270.173	279.166	291.295	51.535	50.748	64.646
Rv3093c	2.14938	4.99264e-14	7.54263	8.82092e-17	3936	5603	3313	3306	3234	3671	1061.28	1032.45	1161.32	230.547	199.658	234.041
Rv2856B	2.13622	0.00929431	0.3451	0.0048489	11	16	2	4	7	9	2.966	2.948	0.701	0.279	0.432	0.574
Rv1779c	2.10093	4.5438e-13	9.23165	2.06432e-15	5473	7527	4607	4313	5048	5195	1475.7	1386.98	1614.92	300.771	311.65	331.202
Rv0867c	2.06609	3.66095e-11	8.0887	3.68635e-13	2996	4416	2374	2147	2447	3815	807.822	813.728	832.171	149.723	151.071	243.221
Rv0699	2.06222	0.0165903	-1.32926	0.00931269	3	2	1	1	3	1	0.809	0.369	0.351	0.07	0.185	0.064
Rv2275	2.05677	5.89728e-09	5.81618	2.709e-10	523	887	380	350	434	751	141.018	163.446	133.203	24.408	26.794	47.879
Rv3178	2.05513	0.00964946	0.565283	0.00505367	3	8	4	5	1	10	0.809	1.474	1.402	0.349	0.062	0.638
Rv2666	2.0283	0.00668258	-0.666527	0.00338346	3	7	4	3	6	3	0.809	1.29	1.402	0.209	0.37	0.191
Rv2276	2.02564	1.78009e-10	5.84391	3.01051e-12	531	833	406	406	444	681	143.175	153.495	142.317	28.313	27.411	43.416
Rv2643A	2.02009	0.0252517	0.605315	0.0148409	9	12	5	6	9	7	2.427	2.211	1.753	0.418	0.556	0.446
Rv3383c	2.01244	6.43004e-09	6.50755	3.00241e-10	746	997	561	569	647	787	201.147	183.715	196.65	39.68	39.944	50.174
Rv1068c	1.95694	7.35303e-08	3.564	5.93884e-09	89	159	119	98	87	141	23.997	29.299	41.714	6.834	5.371	8.989
Rv3553	1.89666	4.6219e-10	6.73063	1.06157e-11	521	770	433	548	528	536	140.479	141.886	151.782	38.215	32.597	34.172
Rv3770c	1.85025	1.77806e-05	5.45239	4.33072e-06	316	445	238	289	291	387	85.204	81.999	83.427	20.154	17.966	24.673
Rv3094c	1.83952	3.47634e-13	7.54336	1.26651e-15	3473	4845	2669	3409	3567	3771	936.437	892.778	935.579	237.73	220.217	240.416
Rv1691	1.80422	4.69009e-09	5.91404	1.92954e-10	664	886	565	597	595	981	179.037	163.261	198.052	41.632	36.734	62.543
Rv3524	1.77844	1.49202e-09	8.63162	4.48134e-11	3975	5876	3152	3591	3910	6093	1071.79	1082.76	1104.89	250.422	241.393	388.453
Rv2956	1.7766	3.78226e-09	7.11388	1.45104e-10	1107	2005	849	1157	1231	1545	298.484	369.457	297.605	80.685	75.999	98.5
Rv3550	1.76222	1.57879e-10	6.04597	2.62998e-12	485	674	369	446	557	568	130.772	124.197	129.348	31.102	34.388	36.212
Rv3923c	1.7441	1.21121e-08	6.24866	6.68568e-10	651	931	383	485	618	966	175.531	171.554	134.255	33.822	38.154	61.586
Rv2274A	1.72223	0.000139675	2.07011	4.47368e-05	20	51	12	25	25	32	5.393	9.398	4.206	1.743	1.543	2.04
Rv0196	1.69937	8.22578e-08	3.0828	6.80224e-09	82	117	51	59	93	120	22.11	21.559	17.877	4.114	5.742	7.65
Rv3012c	1.68272	1.49725e-05	2.37966	3.52205e-06	39	66	30	41	36	74	10.516	12.162	10.516	2.859	2.223	4.718
Rv2270	1.67504	0.00162859	1.7579	0.000697145	11	21	13	13	13	24	2.966	3.87	4.557	0.907	0.803	1.53
Rv2118c	1.6447	1.32433e-09	5.62049	3.77712e-11	482	610	348	429	491	713	129.963	112.403	121.986	29.917	30.313	45.457
Rv1592c	1.64298	1.3425e-09	7.48945	3.8967e-11	1586	2191	1247	1481	1746	2562	427.639	403.731	437.118	103.279	107.793	163.338
Rv0061c	1.63261	1.23212e-09	6.33439	3.38974e-11	548	1003	367	498	787	831	147.759	184.821	128.646	34.729	48.587	52.979
Rv1689	1.61732	1.73154e-09	6.99817	5.53211e-11	1028	1424	791	1070	1153	1499	277.183	262.398	277.273	74.617	71.183	95.567
Rv2069	1.61032	8.25401e-11	6.01005	1.18748e-12	639	864	398	615	652	899	172.296	159.208	139.513	42.888	40.253	57.315
Rv2811	1.59894	7.53489e-06	2.68307	1.59208e-06	56	57	37	48	63	59	15.099	10.503	12.97	3.347	3.889	3.761
Rv2427Ac	1.5928	0.0441461	-0.602264	0.0278114	3	3	4	9	3	2	0.809	0.553	1.402	0.628	0.185	0.128
Rv2934	1.57961	3.49449e-11	8.6396	3.3516e-13	3158	4417	2616	3842	3652	4567	851.503	813.912	917.001	267.926	225.465	291.164
Rv3560c	1.57961	2.54199e-09	6.1856	8.85396e-11	494	615	363	527	587	604	133.199	113.325	127.244	36.751	36.24	38.507
Rv2382c	1.57917	0.000747587	5.62127	0.000293412	311	373	216	326	373	348	83.856	68.732	75.716	22.734	23.028	22.186
Rv3224A	1.57253	2.30267e-07	4.7193	2.49641e-08	228	489	148	302	297	367	61.476	90.107	51.879	21.06	18.336	23.398
Rv1947	1.56973	0.00275356	4.70852	0.00124612	186	272	119	204	209	258	50.152	50.121	41.714	14.226	12.903	16.449
Rv2616	1.56447	0.000333566	6.13482	0.000119047	433	704	311	481	579	623	116.751	129.725	109.017	33.543	35.746	39.719
Rv2398c	1.56144	1.91049e-10	5.36334	3.42365e-12	307	468	218	352	382	427	82.778	86.237	76.417	24.547	23.584	27.223
Rv2791c	1.55253	3.58762e-08	9.91337	2.47204e-09	7329	10659	5352	8931	8608	10061	1976.14	1964.11	1876.07	622.812	531.435	641.428
Rv2897c	1.5459	7.8095e-06	4.18542	1.66361e-06	161	213	115	157	144	308	43.411	39.249	40.312	10.949	8.89	19.636
Rv3552	1.52809	4.82656e-09	5.97272	2.0466e-10	292	455	232	369	417	389	78.733	83.842	81.324	25.733	25.744	24.8
Rv2246	1.52805	2.20258e-07	10.0506	2.36824e-08	14632	20523	11598	15278	16125	27777	3945.28	3781.73	4065.51	1065.43	995.514	1770.89
Rv2933	1.52479	2.07522e-09	8.09984	7.01866e-11	2713	3810	2236	3306	3318	4145	731.516	702.061	783.797	230.547	204.844	264.26
Rv3559c	1.52151	2.8157e-09	5.8141	1.00916e-10	274	423	174	354	349	338	73.88	77.945	60.993	24.687	21.546	21.549
Rv2856A	1.51924	0.00041623	2.50468	0.000152454	31	39	25	39	31	46	8.359	7.186	8.763	2.72	1.914	2.933
Rv3259	1.51911	2.1459e-05	5.66239	5.35122e-06	385	697	261	468	476	651	103.809	128.435	91.49	32.636	29.387	41.504
Rv2390c	1.51366	5.65947e-10	5.824	1.38558e-11	377	613	290	420	514	622	101.652	112.956	101.655	29.289	31.733	39.655
Rv1727	1.49456	4.75358e-07	3.39745	6.03683e-08	73	97	60	83	78	126	19.683	17.874	21.032	5.788	4.816	8.033
Rv1928c	1.4858	1.17401e-07	5.51662	1.09341e-08	237	412	159	306	334	343	63.903	75.918	55.735	21.339	20.62	21.868
Rv0951	1.48139	1.08915e-10	8.52222	1.62191e-12	3451	4907	2468	3838	4168	5616	930.505	904.203	865.121	267.647	257.321	358.042
Rv1934c	1.46946	0.000153511	4.77326	4.97885e-05	177	269	154	225	212	323	47.725	49.568	53.982	15.691	13.088	20.593
Rv3425	1.46406	2.56847e-09	5.2073	9.07585e-11	214	359	169	287	301	339	57.702	66.152	59.24	20.014	18.583	21.613
Rv3394c	1.4597	6.93376e-06	5.32442	1.44905e-06	321	399	291	383	410	491	86.552	73.523	102.006	26.709	25.312	31.303
Rv3551	1.4539	4.21135e-07	6.07943	5.26154e-08	340	512	331	487	599	432	91.675	94.345	116.027	33.961	36.981	27.542
Rv2400c	1.44949	5.75165e-11	6.26583	7.69403e-13	497	765	389	597	657	855	134.008	140.965	136.358	41.632	40.561	54.51
Rv3262	1.4463	0.0031735	7.2582	0.0014666	1105	1561	935	1332	1395	1974	297.945	287.642	327.751	92.888	86.124	125.85
Rv0528	1.44544	8.0425e-11	7.7595	1.13675e-12	2487	3485	1942	3188	3055	4004	670.579	642.174	680.74	222.318	188.607	255.271
Rv3646c	1.44541	3.23875e-10	9.23438	6.78486e-12	5251	7744	4037	6359	6868	8715	1415.85	1426.97	1415.11	443.451	424.012	555.615
Rv0527	1.41509	8.88912e-11	7.08209	1.30129e-12	1431	2001	1124	1698	2028	2292	385.846	368.72	394.002	118.412	125.203	146.124
Rv0197	1.40302	1.79322e-10	6.18925	3.16823e-12	506	819	431	707	766	826	136.435	150.915	151.081	49.303	47.291	52.661
Rv3922c	1.39895	1.44609e-05	6.77396	3.39441e-06	835	1427	547	988	1218	1411	225.144	262.95	191.743	68.899	75.196	89.957
Rv1374c	1.39894	0.000446099	1.4247	0.000165514	14	20	11	11	28	24	3.775	3.685	3.856	0.767	1.729	1.53
Rv3739c	1.39783	0.00112353	1.34639	0.000465632	12	37	15	21	27	33	3.236	6.818	5.258	1.464	1.667	2.104
Rv2885c	1.38882	4.10725e-07	6.57496	5.09e-08	660	1012	559	850	896	1251	177.958	186.479	195.949	59.276	55.317	79.756
Rv3443c	1.3885	4.00681e-08	6.97738	2.86201e-09	848	1322	647	1048	1083	1657	228.649	243.602	226.796	73.083	66.861	105.64
Rv0952	1.38795	3.66095e-11	7.72883	3.7657e-13	1868	2614	1419	2285	2540	3112	503.676	481.677	497.41	159.347	156.813	198.402
Rv0554	1.38646	1.12557e-05	5.29242	2.53125e-06	241	420	196	286	351	515	64.982	77.393	68.705	19.944	21.67	32.833
Rv3741c	1.38632	4.22392e-09	5.14368	1.70577e-10	198	364	170	293	346	323	53.387	67.074	59.591	20.433	21.361	20.593
Rv0526	1.38601	7.06954e-11	6.42312	9.81384e-13	827	1325	629	1135	1148	1388	222.987	244.155	220.487	79.15	70.874	88.49
Rv3563	1.37325	6.00734e-07	5.77706	8.26351e-08	295	405	217	419	431	382	79.542	74.629	76.066	29.219	26.609	24.354
Rv2812	1.37065	0.0113226	1.87419	0.00607284	21	31	19	27	24	48	5.662	5.712	6.66	1.883	1.482	3.06
Rv3379c	1.36608	5.36756e-09	5.04531	2.38438e-10	215	354	143	295	295	358	57.971	65.231	50.127	20.572	18.213	22.824
Rv3564	1.35923	2.1373e-06	4.97804	3.69523e-07	164	211	122	232	259	189	44.22	38.881	42.765	16.179	15.99	12.049
Rv3248c	1.34602	1.03265e-09	10.2625	2.73671e-11	7520	10858	5653	9843	10922	12234	2027.64	2000.78	1981.58	686.411	674.295	779.965
Rv0483	1.34508	5.36629e-11	10.2173	6.63649e-13	9004	12986	6839	12105	13085	14414	2427.78	2392.9	2397.31	844.154	807.832	918.949
Rv2793c	1.33811	5.08179e-10	7.15422	1.20567e-11	1143	1716	959	1473	1600	2287	308.191	316.204	336.163	102.721	98.78	145.805
Rv3424c	1.33651	0.00174354	2.01613	0.000750224	11	29	11	16	27	26	2.966	5.344	3.856	1.116	1.667	1.658
Rv1456c	1.33566	6.56619e-09	5.56871	3.08256e-10	343	528	311	502	516	612	92.484	97.294	109.017	35.007	31.856	39.017
Rv0485	1.3349	1.78287e-07	8.89548	1.82247e-08	3442	4756	2719	4589	5050	5610	928.079	876.379	953.106	320.018	311.773	357.659
Rv2974c	1.33462	5.82612e-09	5.9105	2.64069e-10	516	705	462	688	711	954	139.131	129.909	161.947	47.978	43.895	60.821
Rv3276c	1.32931	1.66225e-09	7.10224	5.07654e-11	1308	1674	1042	1669	1741	2286	352.681	308.465	365.258	116.389	107.485	145.741
Rv3382c	1.32626	2.86497e-07	6.77871	3.25401e-08	667	1018	468	871	1026	1061	179.846	187.585	164.051	60.74	63.342	67.643
Rv2813	1.32326	4.50592e-05	3.39244	1.23509e-05	54	106	36	73	104	91	14.56	19.532	12.619	5.091	6.421	5.802
Rv3352c	1.31392	0.0345979	0.717551	0.0211412	5	14	6	17	5	17	1.348	2.58	2.103	1.186	0.309	1.084
Rv0693	1.30878	9.86658e-05	9.894	2.99832e-05	5461	7712	4226	7278	8722	8644	1472.47	1421.08	1481.36	507.538	538.473	551.089
Rv3426	1.30803	7.64527e-09	5.44616	3.69216e-10	236	356	169	296	360	410	63.634	65.599	59.24	20.642	22.225	26.139
Rv3192	1.30711	8.44624e-05	3.82266	2.51127e-05	92	134	53	109	114	169	24.806	24.692	18.578	7.601	7.038	10.774
Rv1436	1.30357	3.40962e-06	9.28959	6.40273e-07	3913	5427	2869	4743	5585	7171	1055.08	1000.02	1005.69	330.758	344.803	457.179
Rv3430c	1.30306	2.84435e-10	7.52693	5.52788e-12	1171	1725	926	1486	1743	2232	315.741	317.862	324.596	103.628	107.608	142.299
Rv1480	1.30304	1.71023e-09	8.91936	5.35255e-11	4484	6251	3760	6138	6181	8700	1209.04	1151.86	1318.01	428.039	381.598	554.659
Rv1484	1.30117	1.03091e-11	8.69602	8.06615e-14	3350	4851	2472	4482	4926	5685	903.272	893.884	866.523	312.557	304.118	362.441
Rv3402c	1.29817	0.010766	5.31374	0.00574166	185	285	148	267	271	334	49.882	52.516	51.879	18.62	16.731	21.294
Rv3537	1.29213	3.47166e-09	7.33981	1.27931e-10	832	1086	631	1176	1291	1174	224.335	200.115	221.188	82.01	79.703	74.847
Rv1692	1.29052	1.07148e-07	6.61314	9.62763e-09	806	1153	684	1119	1024	1729	217.325	212.461	239.766	78.035	63.219	110.231
Rv2439c	1.28609	0.00087488	7.42421	0.000352646	1192	1581	1066	1726	1707	2158	321.403	291.328	373.671	120.364	105.386	137.581
Rv0418	1.28311	1.27293e-09	7.72756	3.56625e-11	1583	2261	1189	2010	2354	2913	426.83	416.63	416.787	140.169	145.33	185.715
Rv3924c	1.28232	3.57819e-07	7.05938	4.25372e-08	812	1528	564	1141	1152	1774	218.942	281.562	197.702	79.569	71.121	113.099
Rv2817c	1.28014	0.0234021	6.66978	0.0136798	510	837	395	719	715	1071	137.513	154.232	138.461	50.14	44.142	68.28
Rv2245	1.27898	1.11638e-06	10.5769	1.74135e-07	16867	22529	13738	20881	22624	36555	4547.91	4151.37	4815.65	1456.16	1396.74	2330.52
Rv1296	1.27754	2.10325e-10	6.98703	3.82217e-12	1039	1449	751	1352	1553	1756	280.149	267.004	263.252	94.283	95.878	111.952
Rv0234c	1.2756	7.53057e-10	7.43989	1.9007e-11	1239	1651	863	1524	1681	2260	334.076	304.226	302.512	106.278	103.78	144.084
Rv0600c	1.26677	0.000751422	2.3404	0.000295486	40	65	28	46	59	91	10.785	11.977	9.815	3.208	3.643	5.802
Rv2277c	1.25221	0.000803511	2.97833	0.000319823	31	63	23	50	47	73	8.359	11.609	8.062	3.487	2.902	4.654
Rv2271	1.2485	1.17609e-05	3.63901	2.66994e-06	57	102	44	76	89	135	15.369	18.795	15.424	5.3	5.495	8.607
Rv2177c	1.24829	0.000269262	2.49065	9.37184e-05	32	45	28	53	52	49	8.628	8.292	9.815	3.696	3.21	3.124
Rv2506	1.24697	9.05981e-08	5.32879	7.79756e-09	276	422	208	436	468	418	74.419	77.761	72.911	30.405	28.893	26.649
Rv2808	1.24199	0.000769158	2.37777	0.000304013	33	51	23	46	51	60	8.898	9.398	8.062	3.208	3.149	3.825
Rv1361c	1.24094	3.68016e-09	8.71747	1.38762e-10	3169	4672	2424	5022	5117	4937	854.469	860.9	849.698	350.214	315.91	314.753
Rv1201c	1.23074	0.000870818	7.9285	0.000350789	1535	2160	1127	2046	2177	3030	413.888	398.019	395.053	142.68	134.402	193.174
Rv3261	1.22762	1.29436e-05	6.51565	2.98271e-06	637	859	482	850	933	1182	171.757	158.286	168.958	59.276	57.601	75.357
Rv2975A	1.22707	0.000543238	3.51071	0.00020608	49	118	24	79	63	132	13.212	21.744	8.413	5.509	3.889	8.416
Rv3717	1.22673	0.000138385	6.814	4.41587e-05	816	1027	529	1102	1165	1250	220.021	189.243	185.433	76.849	71.924	79.692
Rv3578	1.22069	5.16419e-08	5.82523	3.87119e-09	428	641	336	610	612	896	115.403	118.116	117.78	42.539	37.783	57.124
Rv3562	1.21886	2.82578e-07	6.34839	3.18809e-08	384	546	358	636	719	584	103.539	100.61	125.492	44.352	44.389	37.232
Rv1483	1.21726	5.27214e-09	7.73622	2.28876e-10	1485	2242	1184	2082	2289	3069	400.406	413.129	415.034	145.19	141.317	195.661
Rv3637	1.21513	0.00971592	1.51033	0.00511054	18	22	7	18	17	37	4.853	4.054	2.454	1.255	1.05	2.359
Rv2647	1.2144	0.000128408	2.96303	4.05448e-05	43	77	27	66	59	95	11.594	14.189	9.464	4.603	3.643	6.057
Rv0043c	1.20822	4.56051e-06	5.90201	9.01282e-07	340	550	260	478	584	661	91.675	101.347	91.139	33.334	36.055	42.141
Rv2551c	1.20594	6.06298e-06	5.25202	1.24718e-06	217	308	176	306	367	383	58.51	56.755	61.694	21.339	22.658	24.418
Rv3247c	1.20238	3.81304e-09	6.51837	1.4821e-10	591	891	446	840	932	1143	159.353	164.183	156.339	58.578	57.539	72.871
Rv2273	1.20097	0.00048741	2.44279	0.000182932	42	47	17	44	66	48	11.325	8.661	5.959	3.068	4.075	3.06
Rv1292	1.19802	3.40048e-09	7.40147	1.2445e-10	994	1553	756	1388	1513	2148	268.016	286.168	265.005	96.794	93.409	136.943
Rv2913c	1.19633	7.77907e-08	6.72913	6.30258e-09	728	1001	517	1249	1203	973	196.293	184.452	181.227	87.1	74.27	62.033
Rv3000	1.19555	2.84878e-06	4.02034	5.18001e-07	82	152	69	127	137	196	22.11	28.009	24.187	8.856	8.458	12.496
Rv1403c	1.1918	1.2679e-07	5.71655	1.20646e-08	293	433	216	388	494	554	79.003	79.788	75.716	27.058	30.498	35.32
Rv0462	1.18858	1.13198e-08	8.96692	6.0573e-10	3851	5519	2990	5296	5908	8047	1038.36	1016.98	1048.1	369.322	364.744	513.028
Rv2190Ac	1.18749	0.000169233	3.79478	5.56137e-05	86	166	75	152	125	229	23.188	30.588	26.29	10.6	7.717	14.6
Rv0510	1.18735	9.44316e-08	10.3299	8.19542e-09	10893	16080	8877	18080	18284	18647	2937.12	2963.03	3111.7	1260.83	1128.81	1188.82
Rv1751	1.18503	2.36666e-08	8.82023	1.48738e-09	3115	4308	2453	4423	4871	6098	839.909	793.827	859.863	308.442	300.722	388.771
Rv3102c	1.18305	8.40145e-08	5.62049	7.07782e-09	304	496	235	451	481	653	81.969	91.397	82.376	31.451	29.696	41.631
Rv1887	1.17947	3.86495e-08	9.93208	2.69239e-09	6174	9197	4990	9035	9759	12978	1664.72	1694.71	1749.17	630.064	602.494	827.398
Rv3718c	1.17778	3.68339e-06	4.64671	6.99119e-07	157	289	115	259	260	332	42.332	53.253	40.312	18.062	16.052	21.166
Rv0541c	1.17404	1.16612e-07	7.18405	1.08141e-08	1097	1696	949	1732	1725	2382	295.788	312.519	332.658	120.783	106.497	151.862
Rv3565	1.17322	3.78216e-07	5.71065	4.52903e-08	212	318	198	368	398	355	57.162	58.597	69.406	25.663	24.571	22.633
Rv3353c	1.161	0.0456027	-0.0744907	0.0287866	4	3	3	5	6	5	1.079	0.553	1.052	0.349	0.37	0.319
Rv0620	1.15983	0.0367625	0.987009	0.0226216	5	9	12	8	14	17	1.348	1.658	4.206	0.558	0.864	1.084
Rv3659c	1.15949	2.8596e-07	5.09059	3.24069e-08	279	369	207	397	417	521	75.228	67.995	72.561	27.685	25.744	33.216
Rv3401	1.15515	1.02644e-08	8.59078	5.44048e-10	2702	3511	2129	3925	4063	5382	728.55	646.965	746.29	273.714	250.839	343.124
Rv3561	1.14993	2.30011e-08	6.56182	1.42814e-09	543	750	409	846	984	844	146.411	138.201	143.369	58.997	60.749	53.808
Rv2795c	1.14845	1.61944e-08	7.56868	9.31933e-10	1267	1674	888	1576	1947	2623	341.626	308.465	311.275	109.904	120.203	167.227
Rv1123c	1.14797	5.36629e-11	7.18043	6.15254e-13	1143	1746	892	1855	1855	2214	308.191	321.732	312.678	129.36	114.523	141.151
Rv3428c	1.14086	0.00972219	2.60792	0.0051163	35	41	23	39	45	76	9.437	7.555	8.062	2.72	2.778	4.845
Rv1719	1.12178	9.72197e-09	4.80307	5.07937e-10	211	308	159	325	325	436	56.893	56.755	55.735	22.664	20.065	27.797
Rv0323c	1.12096	0.00171544	5.23404	0.000736398	163	250	130	261	285	319	43.95	46.067	45.57	18.201	17.595	20.337
Rv2645	1.12076	1.43347e-06	5.03652	2.3445e-07	167	232	142	227	265	385	45.029	42.75	49.776	15.83	16.36	24.545
Rv3549c	1.12056	3.78216e-07	6.86054	4.53439e-08	579	866	454	1054	1135	863	156.118	159.576	159.143	73.502	70.072	55.02
Rv2932	1.12016	5.83878e-08	6.78354	4.5095e-09	761	1156	593	1301	1262	1439	205.191	213.014	207.867	90.726	77.912	91.742
Rv3202c	1.11897	9.6764e-07	7.24013	1.47271e-07	1235	1651	999	1807	1884	2699	332.997	304.226	350.185	126.013	116.313	172.072
Rv0634B	1.11808	0.000216051	4.39282	7.29621e-05	133	335	73	234	247	323	35.861	61.73	25.589	16.318	15.249	20.593
Rv0602c	1.11628	0.000409236	3.17209	0.000149461	39	69	38	67	72	95	10.516	12.714	13.32	4.672	4.445	6.057
Rv3546	1.11622	2.80586e-06	7.5798	5.06358e-07	849	1105	686	1440	1530	1309	228.919	203.616	240.467	100.42	94.458	83.454
Rv1728c	1.11565	2.83187e-08	6.25112	1.85837e-09	545	902	363	905	854	1092	146.95	166.21	127.244	63.111	52.724	69.619
Rv0635	1.11421	0.000187416	6.40328	6.23931e-05	574	972	392	741	952	1453	154.77	179.109	137.41	51.674	58.774	92.634
Rv2794c	1.11168	1.85985e-07	6.47224	1.91524e-08	710	894	552	951	1060	1552	191.44	164.736	193.496	66.319	65.442	98.946
Rv1263	1.11135	2.82898e-07	5.485	3.19884e-08	294	386	223	390	437	655	79.272	71.127	78.169	27.197	26.979	41.759
Rv2931	1.10478	8.90639e-08	10.6317	7.64304e-09	10481	14967	8254	17752	19189	17892	2826.03	2757.94	2893.32	1237.95	1184.68	1140.68
Rv0745	1.10049	0.00643478	1.81387	0.00324013	10	20	10	26	21	19	2.696	3.685	3.505	1.813	1.296	1.211
Rv3285	1.09834	1.13925e-06	10.2852	1.78565e-07	8709	12635	7064	13294	14450	19377	2348.24	2328.23	2476.18	927.07	892.104	1235.36
Rv0980c	1.09537	2.14984e-09	8.28388	7.32528e-11	2090	3273	1612	3598	3578	4097	563.534	603.109	565.063	250.91	220.896	261.2
Rv2243	1.09399	0.000117948	8.19961	3.68847e-05	2345	3223	1903	2881	3492	6916	632.291	593.896	667.069	200.909	215.587	440.922
Rv3224B	1.08112	1.99485e-06	4.31345	3.41873e-07	177	305	110	318	291	346	47.725	56.202	38.559	22.176	17.966	22.059
Rv1759c	1.07987	1.93508e-07	5.76285	2.01225e-08	386	584	365	596	686	949	104.079	107.613	127.945	41.563	42.352	60.502
Rv1715	1.07542	8.39701e-09	4.62973	4.19639e-10	191	263	140	296	310	373	51.5	48.462	49.075	20.642	19.139	23.78
Rv3201c	1.07199	2.1444e-07	6.54319	2.28404e-08	653	910	513	995	1110	1358	176.071	167.684	179.825	69.387	68.528	86.578
Rv1752	1.07113	2.04632e-06	4.17549	3.5276e-07	136	229	98	197	260	308	36.67	42.197	34.352	13.738	16.052	19.636
Rv1524	1.07042	8.68734e-07	5.47034	1.27394e-07	307	468	232	466	491	727	82.778	86.237	81.324	32.497	30.313	46.349
Rv0386	1.06563	4.39122e-07	6.62266	5.50842e-08	650	963	535	1055	1186	1340	175.262	177.45	187.536	73.571	73.22	85.43
Rv2335	1.06271	1.57216e-10	6.96184	2.57926e-12	1065	1551	818	1703	1787	2263	287.16	285.8	286.738	118.76	110.325	144.275
Rv2810c	1.06176	8.67285e-07	4.67955	1.26962e-07	163	259	96	245	295	309	43.95	47.725	33.651	17.085	18.213	19.7
Rv2782c	1.05315	1.44485e-07	8.93108	1.40766e-08	4793	6424	3855	7463	7604	11023	1292.35	1183.74	1351.31	520.44	469.45	702.759
Rv2324	1.05236	3.84412e-06	5.03237	7.38358e-07	188	263	134	356	336	292	50.691	48.462	46.972	24.826	20.744	18.616
Rv3027c	1.05132	2.69047e-05	4.29179	6.91291e-06	117	182	100	160	214	309	31.547	33.537	35.054	11.158	13.212	19.7
Rv1946c	1.0508	0.00011773	4.7809	3.6787e-05	140	213	74	210	204	294	37.749	39.249	25.94	14.645	12.594	18.744
Rv1232c	1.05011	9.32855e-09	8.61727	4.80319e-10	3569	5117	2848	6100	6229	7221	962.322	942.899	998.325	425.389	384.562	460.367
Rv0547c	1.04887	2.71691e-08	6.68663	1.77607e-09	748	1032	606	1165	1246	1660	201.686	190.165	212.424	81.242	76.925	105.831
Rv1276c	1.04865	2.49903e-06	3.97653	4.47201e-07	90	128	70	161	142	182	24.267	23.586	24.537	11.227	8.767	11.603
Rv1291c	1.04735	0.0265267	1.45192	0.0157005	19	19	8	13	28	41	5.123	3.501	2.804	0.907	1.729	2.614
Rv0232	1.04596	3.87863e-08	6.83625	2.71172e-09	519	855	387	864	856	1244	139.94	157.549	135.657	60.252	52.847	79.31
Rv2440c	1.04514	0.000539388	7.36338	0.00020421	843	1251	661	1418	1444	1795	227.301	230.519	231.704	98.886	89.149	114.438
Rv1980c	1.04418	1.15708e-07	7.77006	1.06304e-08	865	1343	585	1275	1453	1974	233.233	247.472	205.063	88.913	89.704	125.85
Rv0499	1.04329	8.34245e-08	6.4517	6.98869e-09	670	1068	546	1099	1209	1558	180.654	196.798	191.392	76.64	74.64	99.329
Rv2192c	1.04175	7.50241e-09	7.30055	3.55995e-10	1342	1905	1082	2184	2230	3024	361.848	351.031	379.279	152.303	137.674	192.792
Rv1714	1.0397	2.67978e-08	5.38395	1.74503e-09	305	449	291	500	572	707	82.238	82.736	102.006	34.868	35.314	45.074
Rv0157	1.0384	3.99664e-09	8.73593	1.58373e-10	3731	5264	2938	6011	6608	7862	1006	969.987	1029.87	419.183	407.96	501.233
Rv0390	1.03771	1.98164e-08	6.04972	1.1774e-09	472	662	346	709	806	1005	127.267	121.985	121.285	49.443	49.76	64.073
Rv0524	1.03748	1.36587e-09	8.99455	3.99902e-11	4812	6605	3935	7798	8344	10454	1297.48	1217.09	1379.36	543.801	515.136	666.483
Rv0803	1.03614	4.76954e-09	8.22579	1.99827e-10	2469	3344	1964	4056	4152	5232	665.725	616.192	688.452	282.849	256.333	333.56
Rv3536c	1.03527	4.08429e-07	6.54354	5.04093e-08	377	491	298	545	660	794	101.652	90.476	104.46	38.006	40.747	50.621
Rv1708	1.03498	4.48142e-08	7.01324	3.28019e-09	997	1520	700	1589	1661	2193	268.825	280.087	245.375	110.81	102.546	139.812
Rv0647c	1.03359	3.07422e-09	8.91054	1.10957e-10	3580	5040	2877	6170	6429	7149	965.288	928.711	1008.49	430.271	396.909	455.777
Rv2010	1.0324	2.66524e-09	6.91785	9.48509e-11	1006	1535	705	1701	1714	2049	271.251	282.851	247.127	118.621	105.818	130.632
Rv2733c	1.03068	1.27664e-07	7.61808	1.22122e-08	1189	1713	936	1773	2001	2928	320.594	315.651	328.101	123.642	123.536	186.671
Rv1620c	1.02778	7.7796e-06	6.25083	1.65528e-06	523	764	411	1007	1006	887	141.018	140.781	144.07	70.224	62.108	56.55
Rv3517	1.02541	4.08283e-06	4.63431	7.87301e-07	114	178	91	198	189	270	30.738	32.8	31.899	13.808	11.668	17.214
Rv3400	1.02259	3.26607e-08	7.11623	2.22574e-09	879	1178	685	1328	1431	2040	237.008	217.068	240.117	92.609	88.346	130.058
Rv2902c	1.02055	0.00510995	8.73688	0.00249823	3176	4805	2484	5272	5578	7224	856.356	885.408	870.73	367.648	344.371	460.558
Rv3761c	1.01699	3.8471e-07	6.16637	4.64323e-08	375	622	317	629	698	939	101.113	114.615	111.12	43.864	43.093	59.865
Rv1420	1.01627	4.81526e-09	8.20395	2.02965e-10	1898	2704	1496	3039	3445	4142	511.765	498.261	524.401	211.928	212.685	264.069
Rv3817	1.01356	0.000837631	4.80127	0.000335729	145	209	116	234	237	345	39.097	38.512	40.662	16.318	14.632	21.995
Rv2280	1.01278	1.27305e-06	8.01037	2.04311e-07	1426	2026	1059	2141	2775	2924	384.497	373.327	371.217	149.305	171.321	186.416
Rv1836c	1.01254	0.000244338	9.53569	8.381e-05	5476	8265	4490	9420	10226	12041	1476.51	1522.97	1573.9	656.913	631.326	767.661
Rv1778c	1.00991	7.61115e-05	5.01975	2.24028e-05	126	251	101	225	254	338	33.974	46.251	35.404	15.691	15.681	21.549
Rv3722c	1.00805	8.26079e-09	8.48076	4.06576e-10	2307	3312	1722	3612	4090	5123	622.045	610.296	603.622	251.886	252.506	326.611
Rv2973c	1.00386	8.03632e-07	5.99223	1.16833e-07	466	645	331	731	760	1024	125.649	118.853	116.027	50.977	46.92	65.284
Rv0990c	1.00352	8.4648e-08	5.13534	7.15726e-09	181	289	138	342	360	346	48.804	53.253	48.374	23.85	22.225	22.059
Rv2677c	1.00147	1.74922e-08	8.25808	1.01545e-09	2285	3188	2079	4162	4198	5065	616.113	587.446	728.763	290.241	259.173	322.914
Rv1207	1.00052	3.80018e-09	7.22642	1.46751e-10	1110	1543	925	1835	2063	2409	299.293	284.326	324.245	127.966	127.364	153.583
Rv3366	1.00049	0.000928252	2.88055	0.000376736	49	55	35	88	57	102	13.212	10.135	12.269	6.137	3.519	6.503
Rv1442	-1.0011	2.72007e-07	9.31576	3.02078e-08	1845	2358	1420	13568	13761	12357	497.474	434.504	497.76	946.178	849.567	787.807
Rv0343	-1.00165	1.01746e-05	7.66905	2.26502e-06	592	843	475	4431	5394	3640	159.623	155.338	166.504	309	333.011	232.064
Rv3190A	-1.00387	0.00153787	4.71439	0.000653652	72	160	37	606	658	519	19.414	29.483	12.97	42.26	40.623	33.088
Rv1174c	-1.00521	6.04406e-08	8.58382	4.74433e-09	775	1306	487	5412	6171	5755	208.966	240.654	170.711	377.411	380.981	366.904
Rv0082	-1.00543	0.000946777	4.80193	0.000386167	124	179	82	845	1207	695	33.435	32.984	28.744	58.927	74.517	44.309
Rv2319c	-1.0055	0.007104	5.21571	0.00361655	80	95	66	724	570	429	21.571	17.505	23.135	50.489	35.19	27.35
Rv3197A	-1.00599	0.000180047	3.4697	5.96217e-05	15	38	18	149	169	171	4.045	7.002	6.31	10.391	10.434	10.902
Rv2584c	-1.006	9.9656e-08	8.7639	8.77838e-09	974	1385	730	7030	7346	7162	262.623	255.211	255.891	490.244	453.522	456.605
Rv3313c	-1.00618	1.20883e-07	6.68716	1.1411e-08	353	476	295	2579	2340	2981	95.181	87.712	103.408	179.849	144.465	190.05
Rv2405	-1.00972	2.22639e-06	6.33906	3.8886e-07	199	282	135	1406	1544	1343	53.657	51.964	47.322	98.049	95.322	85.621
Rv1487	-1.0104	7.91885e-05	6.93613	2.33848e-05	299	378	164	1865	2253	1724	80.62	69.653	57.488	130.058	139.094	109.912
Rv3165c	-1.01422	0.000701991	3.68441	0.00027339	29	50	17	228	248	198	7.819	9.213	5.959	15.9	15.311	12.623
Rv3477	-1.01524	9.40684e-07	8.02118	1.41433e-07	724	1394	499	5373	5925	6336	195.215	256.87	174.917	374.691	365.793	403.945
Rv3698	-1.01631	3.8471e-07	5.65208	4.65109e-08	154	198	90	922	1063	1100	41.524	36.485	31.548	64.297	65.627	70.129
Rv1690	-1.01953	4.16833e-07	5.08533	5.19726e-08	90	158	78	692	802	792	24.267	29.114	27.342	48.257	49.513	50.493
Rv1049	-1.02393	5.79764e-05	4.36237	1.65095e-05	47	70	37	368	380	346	12.673	12.899	12.97	25.663	23.46	22.059
Rv0824c	-1.02409	5.28808e-07	11.4504	6.92709e-08	9860	14677	7581	72464	82428	72264	2658.59	2704.5	2657.41	5053.35	5088.88	4607.11
Rv2578c	-1.02554	2.80633e-06	5.14184	5.07151e-07	106	161	79	748	816	879	28.581	29.667	27.692	52.163	50.378	56.04
Rv0673	-1.02587	2.01588e-06	6.59689	3.47004e-07	273	401	260	2176	2287	2137	73.61	73.891	91.139	151.745	141.193	136.242
Rv0120c	-1.02761	2.67326e-08	7.82016	1.73404e-09	522	798	428	3912	4337	4108	140.749	147.046	150.029	272.807	267.755	261.901
Rv0973c	-1.03153	3.92484e-07	5.73578	4.79461e-08	141	199	97	964	1043	1086	38.018	36.669	34.002	67.225	64.392	69.237
Rv3785	-1.03675	8.2987e-09	7.09647	4.1074e-10	341	541	287	2632	2684	2990	91.945	99.689	100.604	183.545	165.703	190.624
Rv2799	-1.04014	1.71023e-09	7.61574	5.33283e-11	551	789	400	3479	4454	4540	148.568	145.387	140.214	242.611	274.978	289.443
Rv1909c	-1.04082	3.76314e-06	4.58241	7.19955e-07	44	62	31	263	349	377	11.864	11.425	10.867	18.341	21.546	24.035
Rv0250c	-1.04191	5.0996e-07	6.89575	6.57723e-08	253	423	164	1610	2222	2118	68.217	77.945	57.488	112.275	137.18	135.031
Rv3842c	-1.0423	4.55045e-06	10.6654	8.98145e-07	3168	4495	2213	22196	28517	20272	854.199	828.285	775.735	1547.86	1760.56	1292.42
Rv2331	-1.05214	8.14307e-05	6.97129	2.41086e-05	216	372	125	1619	1661	1716	58.241	68.548	43.817	112.903	102.546	109.402
Rv2219A	-1.05482	8.47423e-05	5.41621	2.52601e-05	93	170	71	803	941	669	25.076	31.326	24.888	55.998	58.095	42.651
Rv3690	-1.05779	1.31497e-07	5.52532	1.26784e-08	129	191	87	818	1015	1112	34.783	35.195	30.497	57.044	62.663	70.894
Rv1162	-1.0585	5.87711e-08	10.6471	4.59845e-09	3839	5783	2810	29381	32984	27084	1035.12	1065.62	985.004	2048.91	2036.34	1726.71
Rv3176c	-1.06073	2.82628e-05	4.87	7.31181e-06	61	105	42	477	476	546	16.448	19.348	14.722	33.264	29.387	34.81
Rv3098c	-1.0611	3.10948e-06	4.97348	5.75277e-07	77	105	53	489	601	617	20.762	19.348	18.578	34.101	37.104	39.336
Rv2250c	-1.06539	0.000418971	3.2829	0.000153968	25	27	14	124	173	189	6.741	4.975	4.907	8.647	10.681	12.049
Rv2016	-1.06813	4.01911e-06	5.12864	7.73998e-07	76	127	67	634	618	712	20.492	23.402	23.486	44.213	38.154	45.393
Rv1567c	-1.07026	3.92068e-05	4.12846	1.0628e-05	29	50	17	232	229	235	7.819	9.213	5.959	16.179	14.138	14.982
Rv3491	-1.07093	1.42292e-09	7.94153	4.23788e-11	647	910	456	4607	5226	4809	174.453	167.684	159.844	321.274	322.639	306.593
Rv1261c	-1.0723	2.03696e-07	6.3795	2.1439e-08	195	318	137	1372	1652	1691	52.579	58.597	48.023	95.678	101.99	107.808
Rv2132	-1.07854	8.25435e-06	5.50022	1.78129e-06	74	143	56	658	665	655	19.953	26.35	19.63	45.886	41.055	41.759
Rv3675	-1.08072	1.05529e-06	6.43179	1.62742e-07	174	309	126	1326	1616	1480	46.916	56.939	44.167	92.47	99.767	94.356
Rv0655	-1.08233	1.23212e-09	10.9296	3.3172e-11	4904	7051	3790	35405	40294	40835	1322.28	1299.27	1328.53	2469	2487.64	2603.39
Rv1221	-1.08612	2.02101e-08	8.7887	1.20894e-09	942	1427	728	7528	7871	7345	253.995	262.95	255.19	524.972	485.934	468.272
Rv3053c	-1.08757	1.214e-05	7.27054	2.77915e-06	346	700	208	3078	3099	2603	93.293	128.988	72.911	214.647	191.324	165.951
Rv0821c	-1.08803	5.74866e-07	9.41143	7.76257e-08	1757	2745	1425	14504	16016	13233	473.746	505.816	499.513	1011.45	988.784	843.655
Rv0144	-1.0894	5.04331e-09	9.25575	2.16397e-10	1336	2018	1015	10166	10930	11063	360.23	371.853	355.793	708.936	674.789	705.309
Rv3767c	-1.09047	1.51661e-07	7.94488	1.48905e-08	435	708	361	3001	3736	4466	117.291	130.462	126.543	209.278	230.651	284.725
Rv2304c	-1.09137	0.0136091	1.53495	0.00744003	4	13	2	43	49	40	1.079	2.395	0.701	2.999	3.025	2.55
Rv2548	-1.09254	6.49791e-07	5.05729	9.02032e-08	61	100	43	416	550	548	16.448	18.427	15.073	29.01	33.956	34.937
Rv0972c	-1.09487	3.80985e-07	5.36365	4.58683e-08	102	153	84	735	851	933	27.503	28.193	29.445	51.256	52.538	59.482
Rv3060c	-1.0951	2.15265e-10	8.13629	4.0206e-12	806	1175	627	5754	6332	7361	217.325	216.515	219.786	401.261	390.921	469.293
Rv0277Ac	-1.09639	0.0120521	4.59249	0.00652493	42	109	28	404	461	401	11.325	20.085	9.815	28.173	28.461	25.565
Rv2303c	-1.09944	2.25117e-08	7.09041	1.39207e-09	313	451	212	2359	2533	2322	84.395	83.105	74.314	164.507	156.381	148.037
Rv1804c	-1.10332	0.0130673	2.39709	0.00711411	12	16	2	56	66	79	3.236	2.948	0.701	3.905	4.075	5.037
Rv1386	-1.11079	2.90743e-08	6.21125	1.91851e-09	280	524	206	2365	2613	2420	75.497	96.556	72.21	164.926	161.32	154.284
Rv2161c	-1.11887	5.76989e-07	11.3703	7.82806e-08	7192	10150	5950	61778	62653	53940	1939.2	1870.32	2085.69	4308.15	3868.03	3438.89
Rv1883c	-1.12957	5.96329e-07	8.68319	8.17281e-08	1589	2387	1201	14033	14938	10582	428.448	439.848	420.993	978.605	922.232	674.644
Rv0748	-1.13287	0.000138856	4.11317	4.44046e-05	40	72	21	305	319	368	10.785	13.267	7.361	21.269	19.694	23.461
Rv1871c	-1.13329	3.8797e-08	10.9223	2.72225e-09	5640	9013	4217	45083	47848	48827	1520.73	1660.81	1478.21	3143.91	2954.01	3112.91
Rv0616A	-1.13625	1.00002e-06	5.45803	1.53273e-07	176	224	78	1077	1266	1216	47.456	41.276	27.342	75.106	78.159	77.525
Rv2396	-1.13638	4.38458e-09	9.57789	1.78172e-10	1871	3023	1346	14328	14949	17634	504.484	557.042	471.821	999.177	922.911	1124.24
Rv0622	-1.13662	0.000194698	4.12254	6.52105e-05	36	52	31	307	341	272	9.707	9.582	10.867	21.409	21.052	17.341
Rv1488	-1.13813	4.83125e-08	9.06371	3.5836e-09	1186	1727	908	9774	10325	9123	319.785	318.231	318.286	681.599	637.438	581.627
Rv0942	-1.13846	5.44888e-05	4.72753	1.53482e-05	59	128	44	469	703	574	15.908	23.586	15.424	32.706	43.401	36.595
Rv0280	-1.13852	6.05611e-09	9.34775	2.79724e-10	3464	5360	2986	31828	30784	28191	934.011	987.677	1046.7	2219.56	1900.52	1797.29
Rv0599c	-1.13899	2.88515e-05	5.2173	7.50781e-06	102	218	67	945	1072	858	27.503	40.17	23.486	65.9	66.182	54.701
Rv0165c	-1.1416	4.13134e-08	7.09634	2.96139e-09	299	451	226	2279	2403	2787	80.62	83.105	79.221	158.928	148.355	177.682
Rv2157c	-1.14185	1.18574e-07	8.4527	1.11032e-08	1029	1452	881	9058	8987	7967	277.453	267.557	308.822	631.668	554.833	507.927
Rv0455c	-1.14234	1.13071e-06	8.47982	1.76725e-07	1122	1873	710	8187	9023	10336	302.529	345.134	248.88	570.928	557.056	658.96
Rv2348c	-1.14601	1.85177e-07	6.5358	1.90225e-08	233	389	158	1725	2170	2034	62.825	71.68	55.385	120.295	133.97	129.675
Rv2368c	-1.14659	2.72007e-07	9.33542	3.00981e-08	1542	2474	1194	13102	13895	12652	415.775	455.879	418.539	913.681	857.84	806.614
Rv3084	-1.1483	0.0346917	6.17676	0.0212248	176	272	156	957	1020	3741	47.456	50.121	54.684	66.737	62.972	238.503
Rv3847	-1.1485	1.07978e-07	7.11666	9.72948e-09	222	441	166	1666	2413	2208	59.859	81.262	58.189	116.18	148.972	140.769
Rv2767c	-1.14933	0.00223653	2.55216	0.000988433	10	16	6	64	81	111	2.696	2.948	2.103	4.463	5.001	7.077
Rv1393c	-1.15101	3.43803e-07	7.08225	4.02391e-08	317	453	204	2426	2775	2264	85.474	83.473	71.509	169.179	171.321	144.339
Rv0974c	-1.15813	8.92253e-06	4.64545	1.95926e-06	55	80	43	405	456	526	14.83	14.741	15.073	28.243	28.152	33.535
Rv1670	-1.16351	0.000428386	4.38842	0.000157969	45	84	29	434	494	313	12.134	15.479	10.166	30.265	30.498	19.955
Rv1810	-1.16472	9.49266e-06	7.22512	2.09199e-06	295	482	190	2426	2768	2220	79.542	88.817	66.602	169.179	170.889	141.534
Rv2253	-1.16608	0.0186047	1.4335	0.0105655	8	12	4	52	77	65	2.157	2.211	1.402	3.626	4.754	4.144
Rv2035	-1.17063	7.1095e-05	4.18472	2.07794e-05	30	56	23	299	289	267	8.089	10.319	8.062	20.851	17.842	17.022
Rv1087	-1.17255	1.64156e-08	7.82974	9.48806e-10	506	809	372	4165	4634	4265	136.435	149.073	130.399	290.45	286.091	271.91
Rv1161	-1.17347	2.12058e-07	12.1498	2.25332e-08	10414	14960	7739	90988	92447	76957	2807.96	2756.65	2712.79	6345.14	5707.43	4906.31
Rv0624	-1.17528	2.94757e-08	5.52222	1.95662e-09	137	177	84	952	1075	1079	36.94	32.615	29.445	66.389	66.368	68.79
Rv2342	-1.17583	2.49616e-06	5.10337	4.46057e-07	63	124	49	512	686	641	16.987	22.849	17.176	35.705	42.352	40.866
Rv0297	-1.17667	4.53692e-08	8.9386	3.33227e-09	1136	1720	1074	9571	10041	11628	306.304	316.941	376.475	667.443	619.904	741.33
Rv3687c	-1.17924	6.55424e-06	5.81547	1.35981e-06	136	266	80	1173	1307	1187	36.67	49.015	28.043	81.8	80.691	75.676
Rv3891c	-1.18565	0.00032449	5.87674	0.00011507	96	177	73	878	1084	771	25.885	32.615	25.589	61.228	66.923	49.154
Rv3089	-1.18661	1.2372e-05	7.14721	2.83537e-06	346	503	293	2471	2695	4104	93.293	92.687	102.707	172.318	166.382	261.646
Rv3750c	-1.18668	4.0966e-07	6.87726	5.06647e-08	181	357	136	1603	1707	1909	48.804	65.784	47.673	111.787	105.386	121.706
Rv0870c	-1.19136	9.40684e-07	7.58411	1.41506e-07	409	633	296	3404	4388	2877	110.28	116.642	103.758	237.381	270.903	183.42
Rv2094c	-1.19339	1.00081e-05	8.09254	2.22154e-06	602	1134	358	5080	6335	4510	162.319	208.96	125.492	354.259	391.106	287.53
Rv2114	-1.19539	1.21121e-08	7.96091	6.66676e-10	403	719	306	3655	3998	3494	108.662	132.489	107.264	254.885	246.826	222.756
Rv0563	-1.2038	8.25951e-08	8.30902	6.8586e-09	617	908	459	5216	5641	4962	166.364	167.315	160.896	363.743	348.26	316.347
Rv3753c	-1.21061	2.51361e-08	7.346	1.61145e-09	421	723	365	4081	4010	3924	113.516	133.226	127.945	284.592	247.567	250.17
Rv2077c	-1.21139	9.63142e-08	9.69358	8.4354e-09	1502	2392	970	11991	13921	12163	404.99	440.769	340.019	836.204	859.445	775.439
Rv0891c	-1.21616	1.07831e-05	5.49981	2.41953e-06	72	114	50	526	624	763	19.414	21.007	17.527	36.681	38.524	48.644
Rv1439c	-1.22296	0.000121052	5.38475	3.80083e-05	66	100	39	594	613	462	17.796	18.427	13.671	41.423	37.845	29.454
Rv0959A	-1.22587	0.000331069	3.3538	0.000118072	20	51	13	215	230	210	5.393	9.398	4.557	14.993	14.2	13.388
Rv1624c	-1.22979	1.20824e-06	6.01135	1.93038e-07	135	239	116	1375	1449	1157	36.401	44.04	40.662	95.887	89.457	73.763
Rv2262c	-1.22998	7.98789e-07	5.41558	1.15866e-07	96	167	66	858	945	852	25.885	30.773	23.135	59.833	58.342	54.318
Rv0574c	-1.23386	2.93441e-05	6.34569	7.67301e-06	178	275	156	1577	2312	1237	47.995	50.674	54.684	109.974	142.737	78.864
Rv3162c	-1.23747	1.76213e-05	4.05841	4.26754e-06	30	52	17	264	287	254	8.089	9.582	5.959	18.41	17.719	16.193
Rv2003c	-1.23837	0.0222299	4.88507	0.0129023	74	106	62	648	1335	340	19.953	19.532	21.733	45.189	82.419	21.676
Rv3113	-1.24394	0.00833928	2.18269	0.00430645	9	18	6	80	74	126	2.427	3.317	2.103	5.579	4.569	8.033
Rv1171	-1.24597	5.14417e-08	6.36794	3.84319e-09	186	309	133	1731	1824	1572	50.152	56.939	46.621	120.713	112.609	100.221
Rv1972	-1.24684	0.000905212	2.80013	0.000366471	10	24	6	91	119	111	2.696	4.422	2.103	6.346	7.347	7.077
Rv3487c	-1.24703	1.56987e-10	10.376	2.49797e-12	3184	4805	2433	26616	28229	30945	858.513	885.408	852.853	1856.09	1742.78	1972.87
Rv0229c	-1.24827	2.14848e-08	5.52447	1.31772e-09	101	238	101	1077	1242	1221	27.233	43.856	35.404	75.106	76.678	77.844
Rv0298	-1.25517	2.31697e-06	7.59155	4.08774e-07	488	967	314	4914	4686	4358	131.581	178.187	110.068	342.683	289.301	277.84
Rv1721c	-1.26169	6.00028e-06	4.00087	1.23125e-06	54	104	26	466	517	490	14.56	19.164	9.114	32.497	31.918	31.239
Rv1163	-1.26305	1.60939e-06	7.11855	2.68502e-07	304	439	211	2601	2998	2342	81.969	80.894	73.963	181.383	185.088	149.312
Rv3872	-1.26383	2.9482e-05	6.94297	7.72263e-06	255	440	179	2466	3015	1827	68.757	81.078	62.746	171.969	186.138	116.478
Rv1998c	-1.26621	0.0184886	5.36186	0.0104903	66	119	70	734	1325	367	17.796	21.928	24.537	51.186	81.802	23.398
Rv2720	-1.26809	1.26346e-08	9.33868	7.04758e-10	2616	3546	2133	24677	23617	22175	705.361	653.414	747.692	1720.88	1458.05	1413.74
Rv3416	-1.26967	3.15357e-05	5.52726	8.34159e-06	58	110	29	451	552	595	15.639	20.269	10.166	31.451	34.079	37.934
Rv0314c	-1.27592	5.36629e-11	8.15234	6.59484e-13	670	1061	525	6163	6581	6093	180.654	195.508	184.031	429.783	406.293	388.453
Rv2745c	-1.27905	3.20024e-06	8.24911	5.953e-07	570	959	423	6102	6001	4269	153.691	176.713	148.276	425.529	370.485	272.165
Rv3431c	-1.28128	1.34708e-06	6.62696	2.1794e-07	215	279	137	1622	1891	1792	57.971	51.411	48.023	113.112	116.745	114.247
Rv1117	-1.2827	3.08557e-10	7.61473	6.23619e-12	463	744	307	3886	4165	4524	124.84	137.095	107.614	270.994	257.136	288.423
Rv2156c	-1.28302	6.99706e-08	8.33083	5.59835e-09	799	1146	650	7590	8015	6465	215.437	211.171	227.848	529.296	494.824	412.169
Rv2312	-1.28402	0.00191639	2.74512	0.000830015	11	38	4	99	134	142	2.966	7.002	1.402	6.904	8.273	9.053
Rv1144	-1.28589	1.30681e-07	7.47371	1.25337e-08	374	528	220	3125	3281	2954	100.843	97.294	77.118	217.925	202.56	188.329
Rv2636	-1.28665	4.93991e-07	4.50329	6.33385e-08	38	60	31	355	380	364	10.246	11.056	10.867	24.756	23.46	23.206
Rv1793	-1.29443	8.18344e-07	8.4656	1.19178e-07	679	987	448	5910	6897	5116	183.081	181.873	157.04	412.14	425.802	326.165
Rv2663	-1.29519	3.45598e-05	4.24351	9.25492e-06	36	72	26	371	393	367	9.707	13.267	9.114	25.872	24.263	23.398
Rv3098A	-1.29825	3.47987e-07	5.76929	4.09293e-08	132	212	62	1064	1217	1079	35.592	39.065	21.733	74.199	75.134	68.79
Rv2779c	-1.3041	3.74139e-10	6.05983	8.12115e-12	168	260	115	1529	1510	1582	45.298	47.91	40.312	106.626	93.223	100.859
Rv0299	-1.30657	6.6204e-08	6.31299	5.26357e-09	205	364	137	1975	2020	1947	55.275	67.074	48.023	137.729	124.709	124.129
Rv2740	-1.30688	3.22548e-08	6.41918	2.1818e-09	208	309	167	1722	2201	1965	56.084	56.939	58.539	120.085	135.884	125.276
Rv3642c	-1.31034	0.00016986	6.08987	5.58626e-05	92	196	44	746	1059	908	24.806	36.117	15.424	52.023	65.38	57.889
Rv3822	-1.31247	2.19863e-07	8.94504	2.3529e-08	993	1620	738	8490	9545	10551	267.746	298.514	258.695	592.058	589.282	672.667
Rv1440	-1.31535	6.10591e-06	5.62449	1.25755e-06	79	185	38	716	930	791	21.301	34.09	13.32	49.931	57.416	50.429
Rv2111c	-1.32503	0.00193151	5.35508	0.000837051	71	221	44	824	896	926	19.144	40.723	15.424	57.462	55.317	59.036
Rv1286	-1.32867	1.66294e-06	7.08081	2.81214e-07	229	389	197	2393	2748	1973	61.746	71.68	69.055	166.878	169.654	125.786
Rv0307c	-1.33163	1.20729e-05	5.95854	2.75769e-06	109	179	88	1149	1197	948	29.39	32.984	30.847	80.127	73.9	60.439
Rv2638	-1.33356	1.0668e-06	5.12547	1.65056e-07	70	103	53	593	734	658	18.874	18.98	18.578	41.353	45.315	41.95
Rv2459	-1.33971	1.09266e-11	7.67204	8.82513e-14	445	678	299	3691	4354	4330	119.987	124.934	104.81	257.395	268.804	276.054
Rv0854	-1.35679	1.80453e-09	5.70291	5.87544e-11	147	202	89	1192	1387	1292	39.636	37.222	31.198	83.125	85.63	82.37
Rv1103c	-1.36965	2.33446e-05	6.24626	5.89801e-06	130	222	83	1189	1403	1260	35.052	40.907	29.094	82.916	86.617	80.33
Rv0118c	-1.37184	1.15212e-07	7.24568	1.05558e-08	293	364	199	2463	2877	2362	79.003	67.074	69.757	171.76	177.618	150.587
Rv3749c	-1.3736	2.30712e-05	5.25395	5.82311e-06	56	110	28	564	606	515	15.099	20.269	9.815	39.331	37.413	32.833
Rv2630	-1.374	0.00822636	5.76049	0.00424191	115	164	91	1183	1825	637	31.008	30.22	31.899	82.498	112.671	40.611
Rv0609A	-1.38498	1.76213e-05	3.80402	4.26899e-06	25	63	15	290	320	281	6.741	11.609	5.258	20.223	19.756	17.915
Rv0847	-1.38647	3.32027e-06	8.00225	6.20979e-07	341	425	223	2401	3941	2809	91.945	78.314	78.169	167.436	243.307	179.085
Rv3087	-1.3865	4.88933e-06	6.79282	9.72435e-07	248	351	188	1906	1984	3554	66.869	64.678	65.901	132.917	122.487	226.581
Rv3109	-1.39243	0.00234996	3.35749	0.00104025	23	39	23	198	240	360	6.202	7.186	8.062	13.808	14.817	22.951
Rv2346c	-1.39896	9.92387e-07	8.22303	1.51789e-07	645	1022	384	6401	6712	5220	173.914	188.322	134.606	446.38	414.381	332.795
Rv2034	-1.40548	0.000278489	3.86506	9.71407e-05	24	18	17	186	157	192	6.471	3.317	5.959	12.971	9.693	12.241
Rv1990c	-1.40911	3.10209e-05	6.37408	8.18195e-06	135	231	96	1514	1696	1084	36.401	42.566	33.651	105.58	104.706	69.109
Rv1164	-1.40986	1.16612e-07	7.58852	1.08312e-08	428	601	275	4205	4574	3251	115.403	110.745	96.397	293.24	282.386	207.264
Rv1394c	-1.41344	1.33558e-09	6.88529	3.84291e-11	208	361	165	2087	2515	2136	56.084	66.521	57.838	145.539	155.269	136.178
Rv0969	-1.41367	5.28136e-08	9.32333	3.99901e-09	1294	1853	1100	12911	15331	11649	348.906	341.449	385.589	900.361	946.494	742.669
Rv3583c	-1.41529	2.03696e-07	12.4526	2.14219e-08	14158	20426	10085	141654	155081	117641	3817.47	3763.86	3535.15	9878.38	9574.28	7500.07
Rv0276	-1.41558	8.16607e-08	8.6858	6.69056e-09	1031	1518	704	10311	11713	8101	277.992	279.719	246.777	719.048	723.129	516.47
Rv1222	-1.41669	9.62328e-09	8.14543	4.97923e-10	671	946	496	5991	7122	6497	180.924	174.318	173.866	417.788	439.693	414.209
Rv1955	-1.42252	1.1777e-05	3.71491	2.6782e-06	19	40	13	219	238	208	5.123	7.371	4.557	15.272	14.693	13.261
Rv0188	-1.42276	1.1651e-06	7.87007	1.83793e-07	575	834	354	6532	5868	4047	155.039	153.68	124.09	455.515	362.274	258.012
Rv1598c	-1.42552	9.0191e-07	6.93779	1.3408e-07	253	495	178	2765	3220	2439	68.217	91.213	62.395	192.82	198.794	155.496
Rv2660c	-1.43134	0.00547403	2.71525	0.00269418	3	17	4	66	84	55	0.809	3.133	1.402	4.603	5.186	3.506
Rv3169	-1.45133	1.16358e-07	5.98333	1.07488e-08	147	184	92	1334	1499	1182	39.636	33.905	32.249	93.028	92.544	75.357
Rv1974	-1.45599	0.00272163	2.11644	0.00122961	4	10	9	86	73	63	1.079	1.843	3.155	5.997	4.507	4.016
Rv2632c	-1.456	1.98164e-08	5.43876	1.18038e-09	86	153	60	846	984	992	23.188	28.193	21.032	58.997	60.749	63.244
Rv2115c	-1.45619	5.86875e-08	11.2063	4.56066e-09	4131	5873	3033	44132	46276	34670	1113.86	1082.21	1063.17	3077.59	2856.95	2210.35
Rv0142	-1.45732	2.39828e-08	6.71033	1.52472e-09	217	315	199	2146	2454	2365	58.51	58.044	69.757	149.653	151.503	150.778
Rv2710	-1.45907	2.25117e-08	10.5401	1.39109e-09	2417	3656	1793	25950	26233	22516	651.704	673.684	628.51	1809.65	1619.55	1435.48
Rv1550	-1.46214	1.71647e-05	5.08948	4.11138e-06	61	77	30	433	498	680	16.448	14.189	10.516	30.196	30.745	43.353
Rv2008c	-1.46253	2.01069e-06	5.2861	3.45095e-07	63	95	51	586	875	580	16.987	17.505	17.877	40.865	54.02	36.977
Rv1829	-1.47937	1.73154e-09	8.31428	5.55037e-11	551	918	403	5848	6443	5567	148.568	169.158	141.266	407.816	397.773	354.918
Rv3197	-1.48564	5.31759e-09	10.5763	2.33586e-10	3065	4132	2168	31509	32285	27650	826.427	761.395	759.961	2197.31	1993.19	1762.8
Rv3862c	-1.48762	0.00650291	6.1694	0.00327772	97	180	56	1296	1517	601	26.154	33.168	19.63	90.378	93.655	38.316
Rv3633	-1.49548	6.25033e-10	8.36117	1.54602e-11	687	934	488	6726	7634	6317	185.238	172.106	171.061	469.044	471.302	402.733
Rv0458	-1.51145	3.40048e-09	8.19204	1.24198e-10	599	857	517	6383	7051	6200	161.511	157.918	181.227	445.125	435.31	395.274
Rv3114	-1.51798	0.000723295	2.19225	0.000283148	3	19	5	67	91	79	0.809	3.501	1.753	4.672	5.618	5.037
Rv1984A	-1.52858	1.32921e-05	4.56404	3.07644e-06	50	85	24	519	566	473	13.482	15.663	8.413	36.193	34.943	30.156
Rv1740	-1.53066	1.58654e-05	3.65969	3.75612e-06	24	46	16	228	310	325	6.471	8.476	5.609	15.9	19.139	20.72
Rv0287	-1.53326	7.66739e-07	6.94672	1.10308e-07	286	524	164	3121	3709	2652	77.115	96.556	57.488	217.646	228.984	169.075
Rv0579	-1.53769	6.25768e-09	7.8809	2.90614e-10	504	807	342	5441	6121	4878	135.895	148.704	119.883	379.433	377.894	310.992
Rv3174	-1.53796	0.00185572	4.0816	0.000800927	34	39	20	298	336	308	9.168	7.186	7.011	20.781	20.744	19.636
Rv3705c	-1.53805	2.65781e-10	6.2256	5.09828e-12	171	245	146	1717	1954	1994	46.107	45.146	51.178	119.737	120.635	127.125
Rv3086	-1.53832	9.7004e-08	7.97773	8.52029e-09	573	776	514	5135	5364	9140	154.5	142.992	180.175	358.094	331.159	582.711
Rv1893	-1.54741	6.09857e-05	4.19662	1.75322e-05	33	54	14	314	392	297	8.898	9.95	4.907	21.897	24.201	18.935
Rv1831	-1.55795	1.92145e-07	7.0467	1.98367e-08	231	475	130	2530	2936	2645	62.285	87.527	45.57	176.432	181.261	168.629
Rv3358	-1.56052	0.0294628	0.692526	0.0176985	4	7	0	37	34	23	1.079	1.29	0	2.58	2.099	1.466
Rv2087	-1.5629	0.0288714	0.136862	0.0172922	0	1	3	15	9	20	0	0.184	1.052	1.046	0.556	1.275
Rv2780	-1.564	3.23875e-10	8.54847	6.75757e-12	616	951	459	6622	7528	6523	166.094	175.239	160.896	461.792	464.758	415.867
Rv2302	-1.56719	5.8079e-05	5.73056	1.65694e-05	90	151	46	1069	1091	763	24.267	27.824	16.125	74.548	67.355	48.644
Rv3064c	-1.57002	4.01952e-05	4.21935	1.09365e-05	29	70	16	369	454	317	7.819	12.899	5.609	25.733	28.029	20.21
Rv1975	-1.5712	2.33557e-06	4.73598	4.13235e-07	46	68	26	517	513	419	12.403	12.53	9.114	36.053	31.671	26.713
Rv3083	-1.57438	0.0013452	7.83331	0.000565201	511	760	412	3832	3675	13951	137.783	140.044	144.421	267.228	226.885	889.431
Rv1460	-1.5793	1.21121e-08	8.23736	6.62052e-10	611	927	523	6943	7207	7243	164.746	170.816	183.33	484.177	444.941	461.77
Rv3734c	-1.58383	1.56987e-10	8.39519	2.53588e-12	733	1021	608	7990	9013	7757	197.641	188.138	213.126	557.19	556.438	494.539
Rv0342	-1.58539	7.75551e-07	8.32101	1.11772e-07	747	1123	572	8300	11517	6289	201.416	206.933	200.506	578.809	711.028	400.948
Rv1489	-1.58815	3.95155e-07	6.3103	4.84719e-08	117	226	83	1594	1584	1220	31.547	41.645	29.094	111.159	97.792	77.78
Rv0829	-1.58819	0.030328	-0.123267	0.0182871	1	5	0	17	22	16	0.27	0.921	0	1.186	1.358	1.02
Rv3088	-1.58864	8.33584e-06	6.75105	1.80098e-06	232	300	161	1918	2002	3631	62.555	55.28	56.436	133.754	123.598	231.49
Rv2590	-1.58865	1.36851e-08	12.0899	7.70261e-10	7959	10651	6194	92086	93218	78230	2146.01	1962.64	2171.22	6421.71	5755.03	4987.47
Rv1033c	-1.59622	1.23212e-09	6.0635	3.38581e-11	135	203	91	1474	1525	1478	36.401	37.406	31.899	102.791	94.149	94.228
Rv3893c	-1.61294	1.60104e-06	5.01747	2.66706e-07	56	109	31	603	707	715	15.099	20.085	10.867	42.051	43.648	45.584
Rv2160A	-1.61344	1.5652e-06	8.18788	2.60339e-07	536	706	299	5436	5717	4961	144.524	130.093	104.81	379.085	352.952	316.283
Rv3241c	-1.61667	1.65409e-09	7.7002	5.00987e-11	372	521	298	4068	4636	4015	100.304	96.004	104.46	283.686	286.214	255.972
Rv1469	-1.62063	1.25972e-09	7.09459	3.49746e-11	346	541	253	4213	4040	3815	93.293	99.689	88.685	293.798	249.419	243.221
Rv0572c	-1.62414	0.00244572	3.99467	0.00109014	30	36	16	254	462	216	8.089	6.634	5.609	17.713	28.523	13.771
Rv3312A	-1.63151	8.22578e-08	6.45044	6.80983e-09	110	154	62	1054	1256	1169	29.66	28.377	21.733	73.502	77.542	74.528
Rv1812c	-1.63596	5.09301e-05	7.48073	1.42429e-05	301	436	218	2846	5961	2356	81.16	80.341	76.417	198.469	368.016	150.204
Rv2640c	-1.65338	1.38576e-10	5.42037	2.09858e-12	94	147	71	1063	1190	1149	25.346	27.087	24.888	74.129	73.467	73.253
Rv1954c	-1.65708	5.74866e-07	6.86309	7.75853e-08	153	198	153	1933	1808	1733	41.254	36.485	53.632	134.8	111.621	110.486
Rv2323c	-1.66089	1.03006e-05	6.08275	2.29826e-06	93	146	71	1320	1184	934	25.076	26.903	24.888	92.051	73.097	59.546
Rv2347c	-1.66468	1.01658e-05	5.89404	2.2605e-06	98	160	60	1087	1257	1120	26.424	29.483	21.032	75.803	77.604	71.404
Rv2395B	-1.6697	1.214e-05	6.3208	2.7779e-06	106	231	65	1441	1581	1255	28.581	42.566	22.785	100.49	97.607	80.011
Rv0459	-1.67155	1.0642e-07	5.84425	9.52344e-09	102	181	57	1226	1384	1078	27.503	33.353	19.981	85.496	85.444	68.727
Rv3126c	-1.67846	0.00763865	3.42198	0.00390994	16	16	9	153	249	100	4.314	2.948	3.155	10.67	15.373	6.375
Rv3733c	-1.67937	5.69395e-07	6.02997	7.63122e-08	131	213	92	1582	1909	1365	35.322	39.249	32.249	110.322	117.856	87.024
Rv1904	-1.68713	5.17415e-10	7.81058	1.24065e-11	362	690	281	4763	5071	4698	97.607	127.145	98.5	332.152	313.07	299.516
Rv3065	-1.69013	1.02487e-06	3.92415	1.57533e-07	30	53	20	344	459	358	8.089	9.766	7.011	23.989	28.337	22.824
Rv2557	-1.69374	5.44103e-09	9.05692	2.43075e-10	986	1428	730	11658	13686	10127	265.859	263.135	255.891	812.982	844.937	645.636
Rv1489A	-1.69764	7.55894e-07	4.13112	1.07794e-07	28	51	15	331	380	332	7.55	9.398	5.258	23.083	23.46	21.166
Rv0476	-1.69878	9.49694e-07	6.56252	1.4382e-07	197	337	125	2395	2854	2092	53.118	62.098	43.817	167.018	176.198	133.373
Rv0968	-1.70416	4.37992e-05	5.8438	1.19834e-05	84	179	44	1076	1310	948	22.649	32.984	15.424	75.036	80.876	60.439
Rv2169c	-1.70555	1.26193e-08	6.92091	7.00717e-10	187	308	126	1957	2671	2372	50.421	56.755	44.167	136.473	164.9	151.224
Rv0171	-1.7168	1.08587e-12	9.75919	5.75552e-15	2138	3192	1588	24940	28530	25232	576.477	588.183	556.65	1739.21	1761.37	1608.64
Rv1182	-1.71919	2.96217e-08	9.75015	1.97378e-09	1059	1717	801	12878	15581	12120	285.542	316.388	280.779	898.06	961.929	772.697
Rv1815	-1.72096	3.94944e-09	6.2756	1.55505e-10	189	347	193	2806	3089	2399	50.961	63.941	67.653	195.679	190.706	152.946
Rv0697	-1.72233	4.22292e-09	6.29964	1.69471e-10	188	285	153	2226	2676	2270	50.691	52.516	53.632	155.232	165.209	144.721
Rv0807	-1.78617	5.18393e-07	5.11153	6.73832e-08	56	110	51	935	880	777	15.099	20.269	17.877	65.203	54.329	49.537
Rv3572	-1.78821	1.42292e-09	6.00203	4.21964e-11	107	142	97	1364	1461	1312	28.851	26.166	34.002	95.12	90.198	83.645
Rv3825c	-1.79687	9.93892e-12	12.7435	7.52569e-14	10668	15356	7938	137069	144727	128659	2876.45	2829.62	2782.55	9558.64	8935.05	8202.51
Rv3622c	-1.80218	0.0116198	0.890749	0.00624984	0	13	1	31	34	27	0	2.395	0.351	2.162	2.099	1.721
Rv1365c	-1.83716	1.88841e-09	4.75471	6.29154e-11	46	63	34	549	634	601	12.403	11.609	11.918	38.285	39.141	38.316
Rv2633c	-1.85077	1.54088e-10	6.54004	2.37238e-12	165	263	110	1833	2321	2582	44.49	48.462	38.559	127.826	143.292	164.613
Rv1646	-1.85165	5.22174e-11	8.22426	5.799e-13	495	922	430	7145	8337	7313	133.469	169.895	150.73	498.264	514.704	466.232
Rv3354	-1.8597	3.43803e-07	5.13225	4.02636e-08	38	55	30	551	504	509	10.246	10.135	10.516	38.425	31.116	32.451
Rv2307D	-1.86967	0.00284268	1.7812	0.00129506	1	18	4	58	76	79	0.27	3.317	1.402	4.045	4.692	5.037
Rv0623	-1.87377	1.79343e-06	5.86926	3.05091e-07	114	236	91	1990	1966	1571	30.738	43.487	31.899	138.775	121.376	100.157
Rv3705A	-1.87468	2.23975e-07	5.01833	2.41386e-08	57	78	39	704	744	772	15.369	14.373	13.671	49.094	45.933	49.218
Rv2004c	-1.88334	0.000166905	7.32079	5.46801e-05	303	436	247	4232	8407	2084	81.699	80.341	86.582	295.123	519.025	132.863
Rv2517c	-1.88388	6.50418e-07	5.53479	9.04544e-08	55	139	35	949	1043	809	14.83	25.613	12.269	66.179	64.392	51.577
Rv1639c	-1.88543	2.00823e-11	10.4009	1.67268e-13	2538	3225	1845	33173	33703	31841	684.33	594.264	646.738	2313.35	2080.73	2029.99
Rv2058c	-1.91091	0.0146615	-0.335997	0.00810244	2	1	0	19	19	12	0.539	0.184	0	1.325	1.173	0.765
Rv2137c	-1.91827	2.03248e-08	10.4457	1.22729e-09	2204	4097	1452	35142	35626	26158	594.272	754.946	508.977	2450.66	2199.45	1667.67
Rv1184c	-1.92235	3.34841e-12	9.35898	2.19734e-14	912	1413	635	12747	13208	12449	245.906	260.371	222.59	888.924	815.426	793.672
Rv0108c	-1.92589	4.26737e-08	7.02996	3.08043e-09	284	582	154	4622	4469	3606	76.576	107.244	53.982	322.32	275.904	229.897
Rv0170	-1.94003	6.50798e-13	8.34135	3.2852e-15	573	989	406	7272	9944	8631	154.5	182.241	142.317	507.12	613.916	550.26
Rv3371	-1.95061	1.02644e-08	7.83432	5.42376e-10	274	424	226	4491	4634	3348	73.88	78.13	79.221	313.184	286.091	213.448
Rv3288c	-1.95112	1.63999e-07	6.79567	1.63613e-08	159	265	111	2430	2766	1973	42.872	48.831	38.909	169.458	170.765	125.786
Rv3706c	-1.95531	2.94951e-06	5.56026	5.38237e-07	60	87	45	788	851	956	16.178	16.031	15.774	54.952	52.538	60.949
Rv3237c	-1.95555	1.31564e-09	5.83039	3.71913e-11	89	156	77	1315	1657	1363	23.997	28.746	26.991	91.703	102.299	86.897
Rv2322c	-1.9593	3.20756e-05	5.57369	8.50869e-06	73	86	43	1131	953	697	19.683	15.847	15.073	78.871	58.836	44.436
Rv2558	-1.97152	7.59919e-09	9.43771	3.64423e-10	1123	1670	804	18128	18666	12512	302.798	307.728	281.83	1264.17	1152.39	797.689
Rv0516c	-1.97753	6.58444e-07	7.3494	9.1903e-08	270	424	189	3838	4439	3707	72.801	78.13	66.251	267.647	274.052	236.336
Rv3112	-1.98463	0.0138259	0.344715	0.00756203	8	8	0	51	60	49	2.157	1.474	0	3.557	3.704	3.124
Rv3618	-2.00326	5.31759e-09	5.73021	2.34876e-10	85	132	81	1354	1580	1225	22.919	24.323	28.393	94.423	97.545	78.099
Rv2516c	-2.00346	1.73154e-09	6.37556	5.48711e-11	91	176	106	1632	1905	1599	24.537	32.431	37.157	113.809	117.61	101.942
Rv3110	-2.00907	1.61266e-05	2.51094	3.82203e-06	11	17	4	115	189	143	2.966	3.133	1.402	8.02	11.668	9.117
Rv0967	-2.01656	1.62932e-06	6.27655	2.72586e-07	91	163	65	1470	1783	1231	24.537	30.036	22.785	102.512	110.078	78.481
Rv0186Ac	-2.03591	0.00255479	5.16815	0.00114327	34	65	9	440	675	328	9.168	11.977	3.155	30.684	41.673	20.911
Rv1908c	-2.05265	3.47634e-13	8.90244	1.21255e-15	795	1171	613	12289	12827	11971	214.359	215.778	214.878	856.985	791.904	763.198
Rv0530Ac	-2.05829	0.000297903	4.0396	0.00010474	21	46	7	299	419	272	5.662	8.476	2.454	20.851	25.868	17.341
Rv1397c	-2.06375	5.75165e-11	8.45228	7.62591e-13	471	739	359	7193	8718	6813	126.997	136.174	125.842	501.611	538.226	434.355
Rv1285	-2.06827	3.55442e-07	6.54764	4.20753e-08	175	230	131	2671	3418	1911	47.186	42.382	45.92	186.265	211.018	121.834
Rv0079	-2.0691	3.08557e-10	10.2666	6.30821e-12	2980	4002	2132	40120	54933	39843	803.508	737.441	747.341	2797.81	3391.41	2540.15
Rv2159c	-2.08375	2.22346e-11	9.63894	1.90807e-13	1177	1498	881	17560	18769	16547	317.359	276.033	308.822	1224.56	1158.75	1054.94
Rv0749A	-2.09584	0.00784476	-0.765758	0.00403326	1	0	0	11	11	10	0.27	0	0	0.767	0.679	0.638
Rv0839	-2.10883	3.95222e-10	6.83469	8.77828e-12	152	265	111	2490	2798	2535	40.984	48.831	38.909	173.643	172.741	161.616
Rv0738	-2.11738	5.87558e-09	5.98971	2.6842e-10	135	166	96	2140	1956	1872	36.401	30.588	33.651	149.235	120.758	119.347
Rv3686c	-2.11816	5.7202e-11	8.31135	7.3632e-13	563	933	353	8385	9841	8922	151.804	171.922	123.739	584.736	607.557	568.812
Rv0172	-2.12678	4.11218e-13	9.06363	1.69584e-15	978	1415	662	14507	17222	14314	263.702	260.739	232.054	1011.66	1063.24	912.573
Rv3824c	-2.13465	2.66121e-11	8.73379	2.35089e-13	494	757	404	7874	9592	7817	133.199	139.491	141.616	549.101	592.184	498.364
Rv0868c	-2.14204	3.98206e-08	4.81645	2.83427e-09	38	67	28	684	721	637	10.246	12.346	9.815	47.699	44.513	40.611
Rv2406c	-2.15181	5.91209e-12	8.08662	4.17815e-14	406	613	272	6335	7182	6203	109.471	112.956	95.346	441.777	443.397	395.465
Rv2485c	-2.16135	5.07896e-10	6.33509	1.19218e-11	107	174	88	1589	1974	2197	28.851	32.063	30.847	110.81	121.869	140.067
Rv0174	-2.16888	3.31619e-13	9.86079	9.20698e-16	1627	2670	1185	26505	32251	25552	438.694	491.996	415.384	1848.35	1991.09	1629.04
Rv1772	-2.17109	8.72089e-09	6.34011	4.38026e-10	128	159	74	2088	1830	1701	34.513	29.299	25.94	145.609	112.979	108.445
Rv0571c	-2.17672	7.53489e-06	7.28187	1.5937e-06	180	236	144	2899	4529	1899	48.534	43.487	50.477	202.165	279.608	121.069
Rv3111	-2.21067	4.51214e-05	1.92696	1.23793e-05	4	14	3	85	126	115	1.079	2.58	1.052	5.928	7.779	7.332
Rv3611	-2.22037	0.00116498	-0.0244173	0.000484576	1	1	2	29	30	25	0.27	0.184	0.701	2.022	1.852	1.594
Rv0080	-2.22899	1.76213e-05	7.51471	4.26659e-06	343	458	229	6109	9079	3090	92.484	84.395	80.273	426.017	560.513	197
Rv0168	-2.24111	4.11218e-13	7.35282	1.76444e-15	298	422	187	4591	5411	4772	80.351	77.761	65.55	320.158	334.06	304.234
Rv0167	-2.25442	9.18235e-14	8.78852	1.85408e-16	823	1179	565	13119	15112	14060	221.908	217.252	198.052	914.866	932.974	896.38
Rv1181	-2.26714	1.58982e-12	11.4501	9.63042e-15	3982	5647	2972	70282	79636	62328	1073.68	1040.56	1041.79	4901.18	4916.51	3973.65
Rv1638A	-2.30992	1.08787e-07	5.64336	9.88469e-09	74	125	26	1080	1391	1185	19.953	23.034	9.114	75.315	85.877	75.548
Rv3823c	-2.31256	5.68278e-12	10.079	3.87267e-14	1469	2173	1136	26809	30958	24923	396.092	400.414	398.208	1869.55	1911.26	1588.94
Rv1183	-2.32263	7.06954e-11	10.1071	9.79996e-13	1403	2259	1077	26918	31045	23828	378.296	416.261	377.527	1877.15	1916.63	1519.13
Rv2629	-2.32679	7.20294e-08	9.45461	5.79944e-09	822	1159	652	14868	23023	10507	221.639	213.567	228.549	1036.83	1421.38	669.862
Rv0229Ac	-2.33935	1.6992e-07	4.01956	1.70263e-08	35	62	18	680	654	649	9.437	11.425	6.31	47.42	40.376	41.376
Rv0169	-2.34441	2.37989e-14	8.88687	3.60408e-17	886	1356	600	15453	18064	15953	238.895	249.867	210.321	1077.63	1115.22	1017.07
Rv0440	-2.34713	3.89957e-09	9.14967	1.52558e-10	1219	1741	975	27976	27917	16079	328.683	320.811	341.772	1950.93	1723.52	1025.1
Rv0755A	-2.36144	1.17091e-05	5.08406	2.65096e-06	43	76	11	592	839	674	11.594	14.004	3.856	41.284	51.798	42.97
Rv1398c	-2.38577	1.78822e-09	11.8269	5.77718e-11	3843	6127	2473	73590	87604	59887	1036.2	1129.01	866.874	5131.87	5408.43	3818.03
Rv0251c	-2.41739	1.56987e-10	6.74295	2.4879e-12	104	183	76	2237	1930	2538	28.042	33.721	26.641	155.999	119.153	161.807
Rv2005c	-2.44269	1.15599e-06	8.2852	1.81773e-07	404	553	322	7024	15250	4882	108.932	101.9	112.872	489.825	941.494	311.247
Rv3132c	-2.4654	1.41674e-06	9.41807	2.3064e-07	795	1204	662	18220	29253	9180	214.359	221.859	232.054	1270.59	1806	585.261
Rv0166	-2.4833	5.41992e-13	9.16884	2.59916e-15	936	1373	700	18222	20136	19946	252.377	253	245.375	1270.73	1243.14	1271.63
Rv3662c	-2.50927	4.29708e-10	9.24738	9.76117e-12	886	1148	678	15535	16613	22646	238.895	211.54	237.663	1083.35	1025.64	1443.77
Rv0570	-2.51536	1.56344e-06	8.50137	2.59291e-07	424	567	350	9107	15176	5088	114.325	104.48	122.687	635.085	936.925	324.38
Rv3230c	-2.52489	3.47634e-13	9.72606	1.08043e-15	1115	1586	901	23490	26678	22386	300.641	292.249	315.832	1638.1	1647.03	1427.19
Rv0173	-2.52574	3.47634e-13	8.28755	1.31613e-15	404	639	374	8634	10907	8912	108.932	117.747	131.1	602.1	673.369	568.175
Rv3290c	-2.53746	8.17634e-09	9.48816	4.00356e-10	1007	1357	715	25720	21781	15745	271.521	250.052	250.633	1793.61	1344.7	1003.8
Rv0157A	-2.61077	0.000416843	0.73477	0.000152976	2	3	0	36	41	34	0.539	0.553	0	2.51	2.531	2.168
Rv3612c	-2.66468	5.36629e-11	5.77982	6.7722e-13	60	105	41	1517	1456	1528	16.178	19.348	14.372	105.789	89.889	97.416
Rv1144Ac	-2.72855	0.000492177	3.98682	0.000185076	11	21	6	324	370	210	2.966	3.87	2.103	22.594	22.843	13.388
Rv1884c	-2.73749	3.61977e-10	8.15142	7.76579e-12	656	1021	455	16432	20125	12895	176.88	188.138	159.494	1145.9	1242.46	822.107
Rv1735c	-2.76249	0.0103107	3.61214	0.00545722	15	11	10	337	494	143	4.045	2.027	3.505	23.501	30.498	9.117
Rv3133c	-2.80224	2.05189e-06	8.45935	3.54239e-07	395	502	328	10590	17625	5219	106.505	92.503	114.976	738.504	1088.12	332.732
Rv1554	-2.86708	0.000361735	1.50147	0.000130652	3	6	2	135	120	70	0.809	1.106	0.701	9.414	7.408	4.463
Rv3289c	-2.9712	3.7204e-06	5.71987	7.09858e-07	53	83	39	1896	1761	1205	14.291	15.294	13.671	132.219	108.719	76.823
Rv3616c	-2.98265	2.37989e-14	11.6898	3.5468e-17	2710	4032	1971	79284	87914	71263	730.707	742.969	690.905	5528.95	5427.57	4543.3
Rv1739c	-3.05232	3.25484e-08	8.54746	2.20988e-09	342	461	258	10451	16500	6104	92.215	84.948	90.438	728.811	1018.66	389.154
Rv1555	-3.18508	0.000164586	2.1634	5.37958e-05	3	9	2	172	197	103	0.809	1.658	0.701	11.995	12.162	6.567
Rv3614c	-3.2933	3.16707e-15	9.31513	2.39808e-18	398	535	252	12022	14746	13408	107.314	98.583	88.335	838.366	910.378	854.812
Rv1813c	-3.30743	6.82975e-09	8.79195	3.22353e-10	426	500	250	10794	22987	9652	114.864	92.134	87.634	752.73	1419.15	615.353
Rv1553	-3.40486	4.86101e-07	3.4494	6.20815e-08	13	10	7	391	436	311	3.505	1.843	2.454	27.267	26.917	19.827
Rv2007c	-3.43457	4.43343e-11	8.45781	4.81165e-13	402	682	277	15490	23825	12545	108.393	125.671	97.098	1080.21	1470.89	799.793
Rv1552	-3.55163	5.85828e-06	5.0091	1.19029e-06	21	33	17	1038	1058	856	5.662	6.081	5.959	72.386	65.318	54.573
Rv3613c	-3.57695	9.40684e-07	3.78146	1.41278e-07	8	19	3	385	437	347	2.157	3.501	1.052	26.848	26.979	22.123
Rv3615c	-3.65198	3.66095e-11	8.23448	3.78846e-13	163	300	95	7825	9832	6330	43.95	55.28	33.301	545.684	607.001	403.562
Rv1997	-3.71061	4.35038e-08	8.04309	3.16231e-09	192	227	158	8821	14708	5050	51.77	41.829	55.385	615.141	908.032	321.957
Rv3134c	-3.75402	1.79322e-10	9.91216	3.13796e-12	987	1131	635	43147	63005	29367	266.128	208.407	222.59	3008.9	3889.76	1872.26
Rv1736c	-3.76451	4.6881e-07	8.38872	5.93999e-08	320	441	239	17990	30701	6963	86.283	81.262	83.778	1254.55	1895.4	443.918
Rv3127	-3.79163	3.13255e-11	10.6275	2.84634e-13	1508	1647	888	61744	91953	48105	406.607	303.489	311.275	4305.78	5676.93	3066.88
Rv2625c	-3.80449	4.5792e-05	7.30808	1.26096e-05	128	149	93	6765	13751	2248	34.513	27.456	32.6	471.764	848.95	143.319
Rv2032	-3.8328	2.37725e-10	8.30686	4.50009e-12	288	359	168	12489	19360	9749	77.654	66.152	58.89	870.933	1195.23	621.537
Rv2626c	-3.85077	1.63999e-07	6.95982	1.63464e-08	144	150	66	5440	9184	4055	38.827	27.64	23.135	379.364	566.995	258.522
Rv1996	-3.85643	5.36629e-11	9.90924	6.75882e-13	1006	1310	671	47057	70082	37808	271.251	241.391	235.209	3281.57	4326.67	2410.41
Rv0569	-3.88363	8.82178e-07	7.49648	1.30256e-07	163	199	58	6610	11510	4209	43.95	36.669	20.331	460.955	710.596	268.34
Rv3130c	-3.92983	6.85039e-10	11.3609	1.71173e-11	3575	3582	1680	151277	223753	105216	963.94	660.048	588.899	10549.4	13813.9	6707.93
Rv2028c	-3.96665	0.00462581	5.7834	0.00224052	47	70	36	3720	6931	824	12.673	12.899	12.619	259.418	427.901	52.533
Rv2624c	-3.98196	0.000109738	6.44634	3.39295e-05	68	82	42	4154	6790	1510	18.335	15.11	14.722	289.683	419.196	96.268
Rv3129	-4.02556	0.000100065	6.42352	3.05547e-05	51	49	33	2680	4649	1220	13.751	9.029	11.568	186.892	287.017	77.78
Rv1733c	-4.11095	2.15265e-10	8.01081	4.01065e-12	297	261	128	11800	17993	11041	80.081	48.094	44.869	822.884	1110.84	703.907
Rv3131	-4.1379	5.36629e-11	10.4554	6.34035e-13	1612	1737	938	88261	122292	61987	434.649	320.074	328.802	6154.97	7549.98	3951.91
Rv2623	-4.17814	1.51957e-08	9.36358	8.66789e-10	690	710	422	42177	65516	19902	186.047	130.83	147.926	2941.25	4044.78	1268.83
Rv1737c	-4.18123	8.44485e-10	8.6066	2.17409e-11	403	481	245	24864	37163	14113	108.662	88.633	85.881	1733.91	2294.34	899.759
Rv3229c	-4.20245	1.44846e-16	10.8052	7.31177e-20	879	1137	566	53158	59404	52033	237.008	209.513	198.403	3707.03	3667.44	3317.31
Rv0341	-4.22453	3.25559e-10	8.4515	6.90232e-12	369	581	283	28364	39867	16338	99.495	107.06	99.202	1977.99	2461.28	1041.61
Rv2030c	-4.31594	2.9737e-08	10.2107	1.98897e-09	1268	1243	833	89512	148313	35729	341.895	229.045	291.996	6242.21	9156.44	2277.86
Rv2031c	-4.32136	2.35921e-09	9.83551	8.09824e-11	1124	1012	487	62057	94242	35318	303.068	186.479	170.711	4327.6	5818.25	2251.66
Rv2029c	-4.35986	0.000131528	6.5246	4.16959e-05	74	120	68	7662	14068	2197	19.953	22.112	23.836	534.317	868.52	140.067
Rv2628	-4.40678	4.39283e-07	7.28253	5.52152e-08	113	128	52	7118	11386	4310	30.469	23.586	18.228	496.381	702.941	274.779
Rv1738	-4.61596	1.23212e-09	8.85944	3.36605e-11	465	588	208	33766	53161	22939	125.38	108.35	72.911	2354.7	3282.02	1462.45
Rv2627c	-5.03532	3.69173e-11	9.53524	3.91349e-13	481	500	355	52833	78124	31731	129.694	92.134	124.44	3684.36	4823.16	2022.97
Rv1734c	-5.31929	2.37523e-06	5.69906	4.20852e-07	21	30	14	3447	4442	1840	5.662	5.528	4.907	240.38	274.237	117.307

## Sheet: WT 7H9 vs 7H9+B12
gene	Log2 Fold-change	FDR	AveExpr	P value	WT_7H9+B12_1	WT_7H9+B12_2	WT_7H9+B12_3	WT_7H9_1	WT_7H9_2	WT_7H9_3	WT_7H9+B12_1 CPM	WT_7H9+B12_2 CPM	WT_7H9+B12_3 CPM	WT_7H9_1 CPM	WT_7H9_2 CPM	WT_7H9_3 CPM
Rv2395A	13.6479	1.37587e-16	-1.47686	3.46917e-20	2699	2811	2533	0	0	0	1928.78	2371.91	2289.28	0	0	0
Rv2309Xc	7.86633	3.64579e-11	-1.01541	2.37415e-13	85	60	66	0	0	1	60.743	50.628	59.649	0	0	0.288
Rv1374c	6.46414	2.68886e-15	2.3651	2.03393e-18	623	623	568	17	17	14	445.213	525.685	513.347	4.647	5.557	4.033
Rv1726	3.96758	1.1855e-09	2.35553	2.36144e-11	63	47	62	9	5	12	45.022	39.658	56.034	2.46	1.634	3.457
Rv2307D	3.72702	1.23687e-07	2.26235	8.32686e-09	58	75	50	22	5	9	41.448	63.285	45.189	6.013	1.634	2.593
Rv0500B	3.72119	1.41522e-05	1.64692	2.1797e-06	36	75	45	17	8	4	25.727	63.285	40.67	4.647	2.615	1.152
Rv0749A	3.57342	0.000135376	-0.361231	3.03793e-05	10	3	8	1	0	3	7.146	2.531	7.23	0.273	0	0.864
Rv1144Ac	3.49751	6.13961e-07	4.36259	5.72782e-08	159	127	186	68	17	26	113.626	107.162	168.103	18.586	5.557	7.49
Rv1806	3.48766	1.8064e-06	0.831157	1.98131e-07	29	13	17	4	3	4	20.724	10.969	15.364	1.093	0.981	1.152
Rv1219c	3.34621	1.85775e-11	6.40329	7.96314e-14	546	461	406	106	105	121	390.187	388.99	366.935	28.973	34.322	34.855
Rv2660c	3.20977	7.71364e-07	2.97525	7.54637e-08	50	30	25	14	5	8	35.731	25.314	22.594	3.827	1.634	2.304
Rv3613c	3.18706	9.35696e-08	4.06106	5.97669e-09	86	76	75	38	21	10	61.458	64.128	67.783	10.386	6.864	2.881
Rv1218c	2.90714	1.86701e-11	6.66921	8.47355e-14	479	459	414	131	139	164	342.307	387.302	374.165	35.806	45.436	47.242
Rv3615c	2.84239	1.56455e-10	8.33359	1.5788e-12	781	599	556	267	168	212	558.125	505.434	502.502	72.978	54.916	61.068
Rv2452c	2.82978	0.0140725	-1.35729	0.00634079	3	0	5	0	1	0	2.144	0	4.519	0	0.327	0
Rv1535	2.70352	3.73226e-09	6.48987	9.50475e-11	658	605	520	258	177	221	470.225	510.496	469.966	70.518	57.858	63.661
Rv1758	2.66495	0.00200276	0.637854	0.00066203	5	5	5	0	4	4	3.573	4.219	4.519	0	1.308	1.152
Rv1285	2.63716	1.30778e-07	6.77835	9.03506e-09	582	254	470	172	127	182	415.914	214.324	424.777	47.012	41.514	52.427
Rv0157A	2.628	0.000415797	0.960115	0.000108091	8	6	6	8	1	1	5.717	5.063	5.423	2.187	0.327	0.288
Rv2975A	2.61107	1.74096e-08	3.90896	6.89183e-10	136	122	122	70	36	45	97.189	102.943	110.261	19.133	11.768	12.963
Rv3174	2.59214	9.47164e-06	4.41348	1.36617e-06	183	69	174	44	65	51	130.777	58.222	157.258	12.026	21.247	14.691
Rv2058c	2.53697	0.00355838	-0.0522487	0.00129379	4	3	6	8	1	0	2.859	2.531	5.423	2.187	0.327	0
Rv0691A	2.39534	1.52781e-07	4.49008	1.08634e-08	206	207	185	159	52	81	147.213	174.666	167.199	43.459	16.998	23.333
Rv0959A	2.37819	4.89434e-08	3.69671	2.51751e-09	85	100	68	51	27	38	60.743	84.38	61.457	13.94	8.826	10.946
Rv3196A	2.37651	2.86101e-05	2.42951	4.91984e-06	22	29	24	11	8	15	15.722	24.47	21.691	3.007	2.615	4.321
Rv1805c	2.35808	5.4254e-09	4.99966	1.4911e-10	281	150	184	120	65	100	200.811	126.569	166.296	32.799	21.247	28.806
Rv2545	2.33535	0.00579282	0.0520953	0.00225082	3	4	5	0	4	4	2.144	3.375	4.519	0	1.308	1.152
Rv3178	2.32666	0.000822527	0.923589	0.000238504	15	8	17	4	4	12	10.719	6.75	15.364	1.093	1.308	3.457
Rv2087	2.2787	0.000908675	0.456401	0.000266691	9	5	9	6	2	3	6.432	4.219	8.134	1.64	0.654	0.864
Rv3290c	2.26865	1.5768e-08	9.55988	6.04322e-10	1639	1053	1297	632	685	643	1171.28	888.517	1172.2	172.742	223.913	185.222
Rv0755A	2.24268	2.82457e-05	5.2183	4.82627e-06	90	76	96	76	38	27	64.317	64.128	86.763	20.773	12.421	7.778
Rv0689c	2.2356	0.000117462	1.37602	2.5826e-05	10	10	8	5	6	3	7.146	8.438	7.23	1.367	1.961	0.864
Rv3289c	2.22118	0.00257988	5.73353	0.000890533	106	42	74	46	34	29	75.751	35.439	66.88	12.573	11.114	8.354
Rv2283	2.21281	0.0131066	-1.22699	0.00582475	3	2	1	1	2	0	2.144	1.688	0.904	0.273	0.654	0
Rv1216c	2.21089	3.0128e-11	7.17774	1.59528e-13	509	488	361	248	205	244	363.746	411.772	326.265	67.785	67.01	70.286
Rv2160A	2.14322	7.24333e-08	8.29621	4.3102e-09	657	752	557	454	273	344	469.511	634.534	503.405	124.09	89.238	99.092
Rv1217c	2.14061	8.39475e-10	7.90151	1.40196e-11	791	803	681	380	409	449	565.271	677.568	615.474	103.864	133.694	129.338
Rv0260c	2.1277	2.82457e-05	3.76426	4.82869e-06	70	31	66	30	32	25	50.024	26.158	59.649	8.2	10.46	7.201
Rv2369c	2.12676	0.000150274	2.1979	3.43288e-05	20	22	9	13	5	9	14.293	18.564	8.134	3.553	1.634	2.593
Rv2489c	2.1233	1.04931e-05	2.80613	1.54777e-06	17	18	23	9	12	10	12.149	15.188	20.787	2.46	3.923	2.881
Rv3770B	2.11828	0.00101366	1.67785	0.000303128	14	14	14	26	2	6	10.005	11.813	12.653	7.106	0.654	1.728
Rv2111c	2.09496	2.78095e-05	5.59235	4.69504e-06	217	161	185	194	61	88	155.074	135.851	167.199	53.025	19.94	25.349
Rv0516c	2.05899	2.92822e-07	7.51874	2.37742e-08	618	496	433	396	256	246	441.64	418.523	391.337	108.237	83.681	70.862
Rv2377c	2.04431	0.0032345	1.88127	0.00115646	20	14	15	22	8	4	14.293	11.813	13.557	6.013	2.615	1.152
Rv0793	2.03668	0.000370316	1.98324	9.47733e-05	19	19	15	19	10	5	13.578	16.032	13.557	5.193	3.269	1.44
Rv3763	2.03599	7.53309e-12	7.75232	2.2793e-14	1059	908	844	686	453	514	756.791	766.166	762.79	187.501	148.077	148.062
Rv0105c	2.01361	0.0102277	-1.06924	0.00438406	1	1	2	1	0	1	0.715	0.844	1.808	0.273	0	0.288
Rv2386A	2.00638	0.000117297	2.79268	2.5642e-05	21	35	16	22	10	10	15.007	29.533	14.46	6.013	3.269	2.881
Rv2401A	1.99734	0.0157798	1.24029	0.00720156	8	12	4	6	4	3	5.717	10.126	3.615	1.64	1.308	0.864
Rv1116	1.98741	0.00279839	0.660486	0.000979365	11	7	4	4	4	4	7.861	5.907	3.615	1.093	1.308	1.152
Rv3614c	1.98685	3.1315e-13	9.33685	3.94794e-16	1031	845	780	579	513	507	736.782	713.007	704.948	158.256	167.689	146.046
Rv2122c	1.90102	5.87375e-05	1.32401	1.14187e-05	17	10	13	15	7	5	12.149	8.438	11.749	4.1	2.288	1.44
Rv1888A	1.88991	0.0334095	0.0410308	0.0170005	5	4	2	5	0	5	3.573	3.375	1.808	1.367	0	1.44
Rv1638A	1.8696	2.90367e-06	5.76103	3.42642e-07	144	108	103	111	55	71	102.906	91.13	93.089	30.339	17.978	20.452
Rv2526	1.83554	1.96529e-07	4.5957	1.47669e-08	144	121	102	87	72	86	102.906	102.099	92.186	23.779	23.535	24.773
Rv3477	1.81681	8.29321e-11	8.24559	7.31876e-13	1168	1131	1017	872	706	683	834.686	954.333	919.144	238.34	230.777	196.744
Rv1721c	1.81408	7.39138e-07	4.22837	7.15656e-08	79	76	54	68	36	40	56.456	64.128	48.804	18.586	11.768	11.522
Rv3177	1.80121	1.03942e-07	4.90359	6.76172e-09	171	92	175	97	107	88	122.201	77.629	158.161	26.513	34.976	25.349
Rv0682	1.79478	4.30721e-06	6.53586	5.46275e-07	517	514	439	345	326	341	369.463	433.711	396.759	94.297	106.563	98.228
Rv2077Bc	1.79083	0.0219342	-0.766883	0.0104196	3	5	3	2	2	3	2.144	4.219	2.711	0.547	0.654	0.864
Rv1394c	1.75706	1.52064e-10	7.00633	1.48611e-12	356	244	260	225	176	204	254.408	205.886	234.983	61.498	57.531	58.764
Rv1515c	1.75699	1.15453e-08	4.44132	4.01727e-10	110	79	78	68	60	60	78.609	66.66	70.495	18.586	19.613	17.284
Rv3462c	1.73657	2.09805e-08	6.35865	9.01364e-10	396	288	291	321	170	220	282.993	243.013	263	87.738	55.57	63.373
Rv1498A	1.7267	0.000206779	2.17076	4.93224e-05	23	18	17	23	6	17	16.436	15.188	15.364	6.286	1.961	4.897
Rv2633c	1.70965	1.52132e-09	6.6372	3.22217e-11	223	181	183	177	117	137	159.362	152.727	165.392	48.379	38.245	39.464
Rv1804c	1.7079	0.00213407	2.52224	0.000712971	18	15	7	13	7	8	12.863	12.657	6.326	3.553	2.288	2.304
Rv3857Ac	1.7006	0.0292403	-0.84688	0.014463	2	6	6	2	3	4	1.429	5.063	5.423	0.547	0.981	1.152
Rv0581	1.69137	2.86674e-05	5.1607	4.95138e-06	172	169	125	204	75	90	122.916	142.601	112.972	55.758	24.516	25.925
Rv0717	1.68576	3.00649e-06	4.03552	3.57049e-07	71	73	74	79	33	55	50.739	61.597	66.88	21.593	10.787	15.843
Rv3616c	1.6856	1.44311e-11	11.7204	5.09418e-14	5325	4391	4707	4419	2897	3554	3805.39	3705.11	4254.09	1207.83	946.971	1023.76
Rv2412	1.67856	3.39428e-10	7.21626	4.01552e-12	487	460	438	449	269	331	348.024	388.146	395.856	122.723	87.931	95.347
Rv0055	1.66827	6.29657e-09	4.93847	1.80991e-10	216	170	140	165	99	133	154.36	143.445	126.529	45.099	32.361	38.312
Rv0979A	1.66395	0.000536218	2.99435	0.000144533	25	40	33	43	10	27	17.866	33.752	29.825	11.753	3.269	7.778
Rv3312A	1.65934	3.63192e-08	6.55426	1.73995e-09	218	168	187	162	126	145	155.789	141.758	169.007	44.279	41.187	41.768
Rv1182	1.64131	1.2904e-08	9.78128	4.71781e-10	1444	1204	1130	1115	854	932	1031.92	1015.93	1021.27	304.758	279.155	268.471
Rv0763c	1.61701	0.0014959	1.18398	0.000472609	10	8	8	11	5	5	7.146	6.75	7.23	3.007	1.634	1.44
Rv1393c	1.59645	1.93645e-08	7.1846	8.10515e-10	341	247	296	276	204	218	243.688	208.418	267.519	75.438	66.684	62.797
Rv1807	1.58571	9.08717e-10	6.52419	1.69263e-11	395	418	326	364	257	287	282.278	352.707	294.632	99.491	84.008	82.673
Rv3197A	1.57481	1.04675e-05	3.63027	1.54135e-06	30	28	41	32	25	21	21.439	23.626	37.055	8.746	8.172	6.049
Rv0700	1.56923	2.47803e-09	8.63454	5.74833e-11	1620	1421	1417	1484	983	1170	1157.7	1199.03	1280.66	405.615	321.323	337.029
Rv3353c	1.56139	0.00546593	0.285905	0.00210175	16	4	8	8	6	6	11.434	3.375	7.23	2.187	1.961	1.728
Rv2722	1.55499	0.000968369	2.35588	0.000286409	17	19	16	23	10	11	12.149	16.032	14.46	6.286	3.269	3.169
Rv2288	1.54936	2.09805e-08	5.45347	9.09898e-10	197	181	152	183	111	142	140.782	152.727	137.375	50.019	36.284	40.904
Rv3461c	1.54914	0.00457742	2.38802	0.00172637	28	34	37	46	15	24	20.01	28.689	33.44	12.573	4.903	6.913
Rv3528c	1.54899	1.41311e-06	6.08691	1.48224e-07	279	193	240	229	154	198	199.381	162.853	216.907	62.592	50.34	57.036
Rv3354	1.54756	2.30062e-05	5.21797	3.75316e-06	77	47	89	54	51	64	55.026	39.658	80.436	14.76	16.671	18.436
Rv1379	1.5331	2.98489e-09	6.02859	7.14988e-11	350	294	286	317	226	230	250.12	248.076	258.481	86.644	73.875	66.253
Rv1786	1.5311	0.00050041	2.51726	0.000133998	21	11	9	16	6	12	15.007	9.282	8.134	4.373	1.961	3.457
Rv0229Ac	1.52792	9.25742e-05	4.21992	1.94672e-05	66	72	45	82	30	46	47.165	60.753	40.67	22.413	9.806	13.251
Rv2970A	1.51242	0.00125641	2.8602	0.000386173	28	32	16	34	17	14	20.01	27.001	14.46	9.293	5.557	4.033
Rv3291c	1.51229	1.77883e-07	5.75021	1.30968e-08	153	123	136	139	95	112	109.338	103.787	122.914	37.992	31.054	32.263
Rv3633	1.49889	5.84956e-10	8.44336	8.55457e-12	685	683	546	605	469	544	489.52	576.312	493.464	165.362	153.307	156.704
Rv0590A	1.49881	0.00249607	1.61139	0.000859086	11	8	7	14	4	6	7.861	6.75	6.326	3.827	1.308	1.728
Rv2438A	1.49246	0.00269305	1.11912	0.00093511	13	6	4	5	6	7	9.29	5.063	3.615	1.367	1.961	2.016
Rv2658c	1.48405	0.00110504	3.46333	0.000332961	34	44	23	35	25	24	24.297	37.127	20.787	9.566	8.172	6.913
Rv2657c	1.48296	5.48467e-06	5.50905	7.26034e-07	149	99	110	129	79	99	106.48	83.536	99.416	35.259	25.824	28.518
Rv2819c	1.47159	0.00055146	5.65787	0.000149336	161	134	115	140	110	104	115.055	113.069	103.935	38.266	35.957	29.958
Rv0033	1.46642	0.0201352	0.440789	0.00943673	5	2	5	7	2	2	3.573	1.688	4.519	1.913	0.654	0.576
Rv1884c	1.46166	1.30813e-06	8.26931	1.35893e-07	882	595	570	522	546	706	630.302	502.058	515.155	142.676	178.476	203.369
Rv1467c	1.45127	2.49854e-10	6.80394	2.83495e-12	395	401	350	402	313	292	282.278	338.362	316.323	109.877	102.313	84.113
Rv1788	1.45106	0.0025574	4.12359	0.000882128	56	36	37	51	26	37	40.019	30.377	33.44	13.94	8.499	10.658
Rv2527	1.44132	9.22985e-06	4.15834	1.32653e-06	110	54	87	86	55	75	78.609	45.565	78.629	23.506	17.978	21.604
Rv2035	1.43657	0.000180542	4.27876	4.23556e-05	31	38	43	52	22	27	22.153	32.064	38.863	14.213	7.191	7.778
Rv1980c	1.43617	5.24152e-10	7.98994	7.13671e-12	1036	848	841	878	736	793	740.355	715.539	760.079	239.98	240.584	228.43
Rv0692	1.4264	1.39952e-08	7.72219	5.18732e-10	1117	971	856	1178	674	818	798.24	819.326	773.636	321.978	220.317	235.632
Rv2808	1.42626	0.000265319	2.71146	6.44901e-05	56	30	38	47	35	28	40.019	25.314	34.344	12.846	11.441	8.066
Rv1305	1.42371	9.23439e-08	6.21029	5.79769e-09	494	382	328	433	285	356	353.026	322.33	296.44	118.35	93.161	102.549
Rv0722	1.40395	2.05453e-07	4.20667	1.55929e-08	110	78	86	113	61	77	78.609	65.816	77.725	30.886	19.94	22.181
Rv3472	1.40347	3.95865e-06	4.68639	4.93085e-07	86	63	60	77	54	58	61.458	53.159	54.227	21.046	17.652	16.707
Rv3476c	1.40192	6.27757e-08	6.25013	3.52975e-09	244	193	186	249	156	165	174.369	162.853	168.103	68.058	50.993	47.53
Rv1270c	1.40011	1.45353e-09	5.92985	3.04192e-11	200	171	137	172	129	158	142.926	144.289	123.818	47.012	42.168	45.513
Rv1893	1.39849	0.000573547	4.31271	0.000157053	56	42	32	52	30	36	40.019	35.439	28.921	14.213	9.806	10.37
Rv1365c	1.39255	8.80314e-07	4.83269	8.70103e-08	62	47	44	58	47	36	44.307	39.658	39.766	15.853	15.363	10.37
Rv0091	1.38707	3.72627e-05	3.66334	6.66143e-06	55	54	53	57	40	51	39.305	45.565	47.9	15.58	13.075	14.691
Rv3566A	1.37954	0.0317518	4.00952	0.01594	36	47	41	42	32	38	25.727	39.658	37.055	11.48	10.46	10.946
Rv2959c	1.37206	7.00175e-06	6.34644	9.60402e-07	290	255	246	257	223	251	207.242	215.168	222.33	70.245	72.894	72.303
Rv3612c	1.36953	4.61511e-07	5.86364	4.04957e-08	121	100	100	120	87	91	86.47	84.38	90.378	32.799	28.439	26.213
Rv2816c	1.36938	1.15155e-05	6.11639	1.73923e-06	470	347	312	386	342	312	335.875	292.797	281.979	105.504	111.793	89.874
Rv2312	1.36419	0.00294876	2.90326	0.00104389	19	17	22	25	11	19	13.578	14.345	19.883	6.833	3.596	5.473
Rv2289	1.36019	1.56455e-10	7.4014	1.66175e-12	650	531	463	608	500	429	464.508	448.056	418.45	166.182	163.44	123.577
Rv1909c	1.35206	4.55569e-07	4.69888	3.96297e-08	62	55	50	51	54	52	44.307	46.409	45.189	13.94	17.652	14.979
Rv1930c	1.34519	0.00882394	2.28391	0.00367553	8	9	14	7	15	8	5.717	7.594	12.653	1.913	4.903	2.304
Rv3636	1.34442	3.39104e-06	5.31004	4.12335e-07	117	98	78	106	78	91	83.612	82.692	70.495	28.973	25.497	26.213
Rv0277Ac	1.34368	0.00518821	4.76439	0.00197927	100	76	58	124	43	66	71.463	64.128	52.419	33.892	14.056	19.012
Rv2420c	1.34367	1.0103e-06	4.49346	1.01641e-07	85	86	70	88	77	63	60.743	72.566	63.265	24.053	25.17	18.148
Rv1740	1.3382	0.000180542	3.82754	4.23815e-05	45	34	38	46	30	35	32.158	28.689	34.344	12.573	9.806	10.082
Rv1119c	1.334	0.0356935	0.763784	0.0183867	9	8	7	17	2	10	6.432	6.75	6.326	4.647	0.654	2.881
Rv2481c	1.32762	0.00186153	2.4495	0.000606899	19	24	10	16	14	18	13.578	20.251	9.038	4.373	4.576	5.185
Rv0397A	1.32641	3.63478e-05	4.94718	6.47038e-06	108	65	76	118	50	76	77.18	54.847	68.687	32.252	16.344	21.892
Rv2348c	1.32566	2.61825e-08	6.70812	1.16851e-09	329	294	265	303	231	317	235.113	248.076	239.502	82.818	75.509	91.315
Rv1792	1.32414	0.0497826	2.15395	0.026862	11	16	10	11	9	15	7.861	13.501	9.038	3.007	2.942	4.321
Rv2663	1.32049	0.000305711	4.35079	7.56183e-05	46	41	38	66	27	33	32.873	34.596	34.344	18.039	8.826	9.506
Rv1815	1.3169	1.39013e-06	6.4056	1.45462e-07	246	160	187	188	169	210	175.799	135.007	169.007	51.385	55.243	60.492
Rv3620c	1.31078	0.0354015	2.06349	0.0182274	11	11	8	19	4	10	7.861	9.282	7.23	5.193	1.308	2.881
Rv1269c	1.30786	5.86978e-06	4.26436	7.84414e-07	57	46	53	62	41	48	40.734	38.815	47.9	16.946	13.402	13.827
Rv0714	1.30676	1.12089e-08	6.95507	3.84371e-10	544	485	477	557	422	481	388.758	409.241	431.103	152.242	137.943	138.556
Rv1055	1.30333	0.0141612	0.739131	0.00639504	9	7	10	20	5	5	6.432	5.907	9.038	5.467	1.634	1.44
Rv2908c	1.30003	0.000123026	3.7846	2.72978e-05	53	54	44	60	38	49	37.875	45.565	39.766	16.4	12.421	14.115
Rv3508	1.2909	2.49265e-07	8.95363	1.96722e-08	1011	1138	990	983	933	1160	722.489	960.24	894.742	268.679	304.979	334.148
Rv2386c	1.28986	0.000786266	4.14329	0.000226205	33	50	39	40	35	41	23.583	42.19	35.247	10.933	11.441	11.81
Rv2418c	1.28582	1.15034e-05	5.35462	1.73256e-06	173	181	163	208	140	160	123.631	152.727	147.316	56.852	45.763	46.089
Rv2271	1.28379	1.93026e-06	3.95989	2.13662e-07	108	83	81	100	83	84	77.18	70.035	73.206	27.333	27.131	24.197
Rv0250c	1.28345	6.70304e-08	7.04892	3.83658e-09	464	294	289	350	305	360	331.587	248.076	261.192	95.664	99.698	103.701
Rv0657c	1.28324	0.00133183	2.32194	0.000413719	25	15	13	19	15	17	17.866	12.657	11.749	5.193	4.903	4.897
Rv3357	1.28213	0.00978913	1.85093	0.00415655	11	8	5	8	4	13	7.861	6.75	4.519	2.187	1.308	3.745
Rv0683	1.2775	4.92884e-07	7.65782	4.3497e-08	708	717	614	746	631	635	505.957	605.002	554.921	203.901	206.261	182.917
Rv2528c	1.27437	2.29806e-06	5.01098	2.64066e-07	141	74	97	119	86	98	100.763	62.441	87.667	32.526	28.112	28.23
Rv0492A	1.27366	0.0299433	2.36189	0.0148522	13	19	13	14	17	13	9.29	16.032	11.749	3.827	5.557	3.745
Rv3747	1.27036	7.11973e-06	5.79323	9.8197e-07	300	160	217	263	164	237	214.388	135.007	196.12	71.885	53.608	68.27
Rv2664	1.26697	0.00222149	3.21984	0.000743856	22	16	22	26	14	20	15.722	13.501	19.883	7.106	4.576	5.761
Rv0635	1.26516	8.39368e-05	6.67603	1.73969e-05	574	433	417	506	442	463	410.197	365.364	376.876	138.303	144.481	133.371
Rv3033	1.26332	2.99316e-06	4.25049	3.54711e-07	58	37	34	47	45	36	41.448	31.22	30.729	12.846	14.71	10.37
Rv1286	1.26222	0.000101114	7.18055	2.1569e-05	424	169	332	343	264	267	303.002	142.601	300.055	93.751	86.296	76.912
Rv1885c	1.26113	6.08195e-08	5.73778	3.34308e-09	187	167	135	176	134	178	133.635	140.914	122.01	48.105	43.802	51.274
Rv0760c	1.2603	9.38025e-08	5.50473	6.03117e-09	176	129	95	154	104	137	125.775	108.85	85.859	42.092	33.996	39.464
Rv0268c	1.25981	1.18329e-07	7.46669	7.90652e-09	427	306	308	455	262	334	305.146	258.201	278.364	124.363	85.643	96.212
Rv0960	1.25882	4.58443e-07	5.39659	3.99953e-08	131	113	121	142	110	113	93.616	95.349	109.357	38.812	35.957	32.551
Rv1586c	1.25453	2.31731e-06	6.71463	2.67022e-07	316	188	294	260	221	309	225.823	158.634	265.711	71.065	72.24	89.01
Rv0792c	1.24917	5.09626e-10	6.48872	6.81044e-12	284	208	215	285	206	221	202.954	175.51	194.313	77.898	67.337	63.661
Rv2036	1.24398	3.61796e-06	5.00248	4.45175e-07	80	45	50	77	48	51	57.17	37.971	45.189	21.046	15.69	14.691
Rv0942	1.24382	0.000129137	4.87547	2.87839e-05	86	69	66	99	56	71	61.458	58.222	59.649	27.059	18.305	20.452
Rv0530Ac	1.23486	0.0091074	4.18961	0.0038118	57	42	40	68	29	49	40.734	35.439	36.151	18.586	9.48	14.115
Rv2120c	1.23333	1.03158e-07	5.33867	6.68473e-09	143	116	113	124	113	143	102.192	97.88	102.127	33.892	36.937	41.192
Rv2304c	1.22982	0.0154747	1.65883	0.00704282	8	7	5	9	4	8	5.717	5.907	4.519	2.46	1.308	2.304
Rv2787	1.22004	6.4618e-07	5.75424	6.06099e-08	163	129	126	142	132	156	116.484	108.85	113.876	38.812	43.148	44.937
Rv2382c	1.21499	0.0230386	5.79749	0.0110197	165	191	129	168	157	169	117.914	161.165	116.588	45.919	51.32	48.682
Rv1947	1.21025	0.0283733	4.97948	0.0139506	153	159	121	198	127	126	109.338	134.164	109.357	54.118	41.514	36.295
Rv3064c	1.20935	0.00518053	4.27448	0.00197503	42	24	28	35	29	32	30.014	20.251	25.306	9.566	9.48	9.218
Rv1014c	1.2073	0.000117462	5.08055	2.58372e-05	116	95	87	123	81	106	82.897	80.161	78.629	33.619	26.477	30.534
Rv2541	1.19794	1.87213e-06	5.36349	2.06283e-07	109	124	117	135	106	121	77.894	104.631	105.742	36.899	34.649	34.855
Rv3893c	1.19714	0.000347335	5.122	8.77533e-05	67	81	64	111	48	68	47.88	68.347	57.842	30.339	15.69	19.588
Rv2237A	1.19434	0.000218634	5.42207	5.23708e-05	149	140	138	211	100	147	106.48	118.131	124.722	57.672	32.688	42.345
Rv1241	1.19206	6.76029e-06	4.4012	9.20463e-07	109	90	63	115	74	84	77.894	75.942	56.938	31.432	24.189	24.197
Rv1087A	1.19104	0.0131246	1.84791	0.00584013	15	8	15	22	9	10	10.719	6.75	13.557	6.013	2.942	2.881
Rv1904	1.19063	1.3006e-07	7.8466	8.95272e-09	368	349	293	445	305	316	262.983	294.485	264.808	121.63	99.698	91.027
Rv2491	1.18826	0.00331444	2.15139	0.00119256	15	11	11	20	15	7	10.719	9.282	9.942	5.467	4.903	2.016
Rv3891c	1.1841	0.00168387	5.94588	0.000541761	134	93	93	153	96	92	95.76	78.473	84.052	41.819	31.38	26.501
Rv2034	1.18233	0.0242935	3.83687	0.0116873	10	16	20	14	14	18	7.146	13.501	18.076	3.827	4.576	5.185
Rv2821c	1.17742	0.0100825	4.78918	0.00430903	71	71	70	86	61	77	50.739	59.909	63.265	23.506	19.94	22.181
Rv1951c	1.17713	0.00123796	4.45759	0.000379565	49	31	34	46	33	41	35.017	26.158	30.729	12.573	10.787	11.81
Rv2220	1.17612	3.2944e-06	9.79145	3.99548e-07	2252	1982	1628	2114	1921	2130	1609.34	1672.4	1471.35	577.81	627.936	613.565
Rv2395B	1.17134	0.00182182	6.38882	0.000592113	128	144	156	225	117	121	91.472	121.507	140.99	61.498	38.245	34.855
Rv0948c	1.16876	4.75002e-05	4.9442	8.8509e-06	142	117	117	159	116	126	101.477	98.724	105.742	43.459	37.918	36.295
Rv2998	1.16645	7.68579e-05	3.52217	1.56972e-05	44	24	30	44	32	28	31.444	20.251	27.113	12.026	10.46	8.066
Rv3169	1.16458	2.80441e-05	6.0514	4.76496e-06	120	114	104	141	103	117	85.755	96.193	93.993	38.539	33.669	33.703
Rv2231Ac	1.1629	0.00112375	3.14038	0.000340297	27	26	17	28	22	24	19.295	21.939	15.364	7.653	7.191	6.913
Rv3788	1.16078	4.98101e-05	4.41981	9.35667e-06	63	48	45	56	51	60	45.022	40.502	40.67	15.306	16.671	17.284
Rv0848	1.1569	0.00135686	6.74893	0.000422523	142	150	135	185	132	141	101.477	126.569	122.01	50.565	43.148	40.616
Rv1238	1.15258	6.27762e-09	6.95615	1.78863e-10	397	273	299	441	283	323	283.707	230.356	270.23	120.537	92.507	93.043
Rv1765A	1.15135	0.000418991	5.30293	0.000109132	143	141	147	248	114	122	102.192	118.975	132.856	67.785	37.264	35.143
Rv1969	1.14845	0.0102154	3.77729	0.00437104	21	17	18	26	17	18	15.007	14.345	16.268	7.106	5.557	5.185
Rv3443c	1.14774	6.00668e-07	7.22511	5.54323e-08	637	613	578	735	603	638	455.218	517.247	522.385	200.894	197.109	183.781
Rv2659c	1.14756	0.000457191	4.74163	0.00012035	79	59	61	89	52	76	56.456	49.784	55.131	24.326	16.998	21.892
Rv2270	1.14601	0.0327743	1.9539	0.016602	20	9	9	13	16	11	14.293	7.594	8.134	3.553	5.23	3.169
Rv2699c	1.14469	0.000891006	5.24485	0.000261281	128	103	69	140	77	107	91.472	86.911	62.361	38.266	25.17	30.822
Rv1778c	1.14052	5.63688e-05	5.23555	1.08587e-05	143	118	133	186	118	127	102.192	99.568	120.203	50.839	38.572	36.583
Rv1549	1.13852	7.86538e-05	4.16794	1.61036e-05	59	47	43	57	47	58	42.163	39.658	38.863	15.58	15.363	16.707
Rv3532	1.13623	4.07963e-06	4.6863	5.10842e-07	135	72	113	140	87	116	96.475	60.753	102.127	38.266	28.439	33.415
Rv2021c	1.13559	3.03797e-05	5.10437	5.28542e-06	84	71	64	102	59	80	60.029	59.909	57.842	27.879	19.286	23.045
Rv1585c	1.13427	1.44352e-05	4.93265	2.22752e-06	98	58	89	102	72	89	70.034	48.94	80.436	27.879	23.535	25.637
Rv2822c	1.13195	0.0433153	3.3666	0.0228809	26	25	41	33	27	37	18.58	21.095	37.055	9.02	8.826	10.658
Rv2785c	1.13118	1.61333e-07	7.80394	1.16749e-08	581	476	473	726	452	514	415.199	401.647	427.488	198.434	147.75	148.062
Rv1886c	1.1307	2.40875e-07	9.1303	1.86456e-08	1659	1599	1246	1857	1450	1606	1185.57	1349.23	1126.11	507.566	473.976	462.622
Rv2269c	1.13015	0.00116642	3.93917	0.000355278	66	41	29	71	37	40	47.165	34.596	26.21	19.406	12.095	11.522
Rv3584	1.12864	2.88573e-07	7.37325	2.33565e-08	559	444	471	572	487	552	399.477	374.645	425.68	156.342	159.191	159.008
Rv2801A	1.12725	0.00660287	3.00983	0.00262883	17	24	26	37	20	17	12.149	20.251	23.498	10.113	6.538	4.897
Rv1471	1.12475	0.000815317	5.00015	0.000235547	124	92	88	128	98	107	88.614	77.629	79.533	34.986	32.034	30.822
Rv3628	1.1247	3.54373e-06	5.13765	4.34254e-07	158	139	108	173	114	158	112.911	117.288	97.608	47.285	37.264	45.513
Rv1567c	1.12258	5.11715e-05	4.24919	9.66916e-06	42	42	40	62	36	40	30.014	35.439	36.151	16.946	11.768	11.522
Rv3216	1.12074	4.22787e-06	4.27962	5.32384e-07	68	59	46	79	45	68	48.595	49.784	41.574	21.593	14.71	19.588
Rv3686c	1.11821	2.04216e-07	8.37205	1.5396e-08	586	543	506	711	539	559	418.772	458.181	457.313	194.335	176.188	161.025
Rv3824c	1.11738	1.39702e-07	8.70831	9.79252e-09	533	403	430	540	489	474	380.897	340.05	388.625	147.596	159.844	136.54
Rv3473c	1.1132	0.0236982	2.43783	0.0113651	13	13	14	19	10	16	9.29	10.969	12.653	5.193	3.269	4.609
Rv1791	1.11087	7.11223e-07	5.84737	6.77867e-08	135	97	124	144	120	128	96.475	81.848	112.069	39.359	39.226	36.871
Rv2318	1.10903	0.00131023	5.26906	0.000405357	72	62	75	92	85	58	51.453	52.315	67.783	25.146	27.785	16.707
Rv2909c	1.10855	7.38034e-08	6.52484	4.41034e-09	346	321	285	366	301	392	247.261	270.858	257.577	100.037	98.391	112.919
Rv2442c	1.10516	3.42671e-06	7.04578	4.18187e-07	419	389	342	528	351	409	299.429	328.237	309.093	144.316	114.735	117.816
Rv3418c	1.10441	0.000328511	6.11019	8.27491e-05	267	258	198	321	217	267	190.806	217.699	178.948	87.738	70.933	76.912
Rv0748	1.1034	0.00164419	4.22437	0.000526506	41	33	43	60	26	48	29.3	27.845	38.863	16.4	8.499	13.827
Rv2614A	1.10235	0.0292403	0.586649	0.0144625	7	4	4	8	4	5	5.002	3.375	3.615	2.187	1.308	1.44
Rv0852	1.10193	1.69239e-07	5.6241	1.23378e-08	122	101	106	140	113	114	87.185	85.223	95.801	38.266	36.937	32.839
Rv0879c	1.10186	1.70621e-06	5.13469	1.8499e-07	119	90	93	133	96	108	85.041	75.942	84.052	36.352	31.38	31.11
Rv1950c	1.09977	0.00478963	4.09835	0.00181393	61	51	53	90	46	53	43.592	43.034	47.9	24.599	15.036	15.267
Rv1514c	1.09809	0.000130398	4.40609	2.90978e-05	78	54	47	68	79	55	55.741	45.565	42.478	18.586	25.824	15.843
Rv3388	1.09797	2.26635e-06	5.83752	2.58864e-07	153	161	133	159	155	186	109.338	135.851	120.203	43.459	50.666	53.579
Rv0231	1.09779	2.18084e-07	6.7199	1.66913e-08	306	243	200	269	278	287	218.676	205.042	180.756	73.525	90.873	82.673
Rv0709	1.09537	4.67076e-06	7.12281	5.97751e-07	479	420	410	612	387	482	342.307	354.394	370.55	167.275	126.503	138.844
Rv0703	1.08948	4.67076e-06	6.79754	5.98271e-07	441	337	330	601	305	374	315.151	284.359	298.247	164.269	99.698	107.734
Rv1808	1.08944	0.00097136	6.66273	0.000287783	187	186	154	279	138	189	133.635	156.946	139.182	76.258	45.109	54.443
Rv2401	1.08608	0.00159712	3.75188	0.000509016	55	30	36	58	42	36	39.305	25.314	32.536	15.853	13.729	10.37
Rv0065	1.08327	0.000222515	3.99189	5.34687e-05	59	41	45	64	43	57	42.163	34.596	40.67	17.493	14.056	16.419
Rv1671	1.07927	0.0135588	2.56918	0.00605119	17	12	10	23	13	10	12.149	10.126	9.038	6.286	4.249	2.881
Rv3219	1.07822	2.14706e-06	9.7013	2.42533e-07	2589	2282	2031	3837	1933	2364	1850.17	1925.54	1835.58	1048.75	631.859	680.971
Rv2070c	1.07511	7.39243e-05	5.02042	1.48557e-05	118	107	97	141	105	120	84.326	90.286	87.667	38.539	34.322	34.567
Rv1322	1.0699	1.1482e-06	6.33138	1.17831e-07	280	178	230	354	206	230	200.096	150.196	207.869	96.757	67.337	66.253
Rv0192	1.0698	1.15034e-05	6.8384	1.7345e-06	365	337	259	323	353	423	260.839	284.359	234.079	88.284	115.389	121.849
Rv0738	1.06815	0.000748852	6.01923	0.000213553	94	97	83	106	109	98	67.175	81.848	75.014	28.973	35.63	28.23
Rv2001	1.06702	4.57503e-05	4.46221	8.44407e-06	75	47	50	68	73	56	53.597	39.658	45.189	18.586	23.862	16.131
Rv2078	1.06451	0.00198719	3.67815	0.000655383	43	27	30	50	33	32	30.729	22.782	27.113	13.666	10.787	9.218
Rv3371	1.05784	0.000149047	7.79502	3.40103e-05	250	191	236	309	240	229	178.657	161.165	213.292	84.458	78.451	65.965
Rv2884	1.05287	1.69239e-07	6.75428	1.23637e-08	434	240	355	431	355	376	310.149	202.511	320.842	117.803	116.042	108.31
Rv1343c	1.04967	0.000651536	4.46947	0.000182351	65	36	56	65	52	61	46.451	30.377	50.612	17.766	16.998	17.572
Rv3172c	1.04954	1.63418e-05	5.06125	2.5547e-06	121	88	110	157	118	97	86.47	74.254	99.416	42.912	38.572	27.942
Rv3638	1.0479	0.0139286	2.7144	0.00626096	19	12	18	24	13	20	13.578	10.126	16.268	6.56	4.249	5.761
Rv3653	1.04642	0.026241	2.65995	0.0127566	17	22	14	24	13	25	12.149	18.564	12.653	6.56	4.249	7.201
Rv2636	1.04142	0.000431958	4.51557	0.000112945	27	33	28	32	31	39	19.295	27.845	25.306	8.746	10.133	11.234
Rv0727c	1.03947	5.27111e-05	5.44631	1.00345e-05	117	105	82	144	100	110	83.612	88.599	74.11	39.359	32.688	31.686
Rv1078	1.03714	1.66948e-09	7.80856	3.66225e-11	702	613	535	740	634	782	501.669	517.247	483.522	202.261	207.242	225.262
Rv0448c	1.03672	0.000137762	4.99251	3.11233e-05	80	68	82	110	84	75	57.17	57.378	74.11	30.066	27.458	21.604
Rv3819	1.03609	0.00187331	3.97203	0.000612154	39	34	34	45	39	41	27.871	28.689	30.729	12.3	12.748	11.81
Rv2274c	1.03528	0.0091074	2.70173	0.00380706	28	22	22	51	20	20	20.01	18.564	19.883	13.94	6.538	5.761
Rv2960c	1.03517	0.0317821	3.23018	0.0159632	46	31	32	55	36	37	32.873	26.158	28.921	15.033	11.768	10.658
Rv0718	1.03218	2.47641e-07	7.78492	1.93567e-08	829	761	711	1110	783	822	592.427	642.129	642.588	303.391	255.947	236.784
Rv1284	1.02901	0.00370195	4.3686	0.00135439	66	29	36	41	52	58	47.165	24.47	32.536	11.206	16.998	16.707
Rv3632	1.02454	4.74143e-05	4.45112	8.82294e-06	49	53	52	76	44	62	35.017	44.721	46.997	20.773	14.383	17.86
Rv2385	1.02402	0.00131146	4.18035	0.00040607	41	29	33	38	48	37	29.3	24.47	29.825	10.386	15.69	10.658
Rv0108c	1.02327	0.00050041	7.08743	0.000133897	239	233	190	393	198	214	170.796	196.604	171.718	107.417	64.722	61.645
Rv1590	1.0192	0.000154171	5.53429	3.53358e-05	139	129	89	186	98	141	99.333	108.85	80.436	50.839	32.034	40.616
Rv3489	1.01904	0.00273329	6.90095	0.000950379	358	327	259	603	232	344	255.837	275.921	234.079	164.815	75.836	99.092
Rv0825c	1.01807	4.6297e-05	5.41446	8.59167e-06	106	85	89	142	85	107	75.751	71.723	80.436	38.812	27.785	30.822
Rv2632c	1.01682	2.32459e-05	5.52153	3.80985e-06	105	75	74	124	84	93	75.036	63.285	66.88	33.892	27.458	26.789
Rv0047c	1.01587	1.85603e-05	7.7009	2.95298e-06	392	298	287	399	355	398	280.134	251.451	259.385	109.057	116.042	114.647
Rv2441c	1.01321	1.53261e-05	5.85933	2.38432e-06	175	152	113	194	144	181	125.06	128.257	102.127	53.025	47.071	52.139
Rv0082	1.0122	0.0312751	4.87045	0.0156533	53	53	43	67	58	52	37.875	44.721	38.863	18.313	18.959	14.979
Rv1440	1.01188	0.00013482	5.75151	3.01867e-05	141	112	114	187	110	143	100.763	94.505	103.031	51.112	35.957	41.192
Rv1809	1.00834	2.75206e-05	6.64668	4.61452e-06	210	203	172	251	196	249	150.072	171.291	155.45	68.605	64.068	71.727
Rv0128	1.00131	3.62272e-06	5.79782	4.46674e-07	134	118	113	169	124	144	95.76	99.568	102.127	46.192	40.533	41.48
Rv1296	-1.00393	1.61333e-07	6.9897	1.16092e-08	180	155	139	791	704	780	128.633	130.788	125.625	216.201	230.123	224.686
Rv0282	-1.00422	3.14383e-11	10.7301	1.8232e-13	1561	1384	1196	6841	6172	6784	1115.54	1167.81	1080.92	1869.82	2017.5	1954.19
Rv1220c	-1.00575	4.62128e-08	6.74115	2.3421e-09	232	217	156	1001	884	1001	165.794	183.104	140.99	273.599	288.962	288.347
Rv3244c	-1.00685	9.32494e-09	8.42691	2.892e-10	437	465	355	1967	2022	2011	312.293	392.365	320.842	537.631	660.951	579.286
Rv2074	-1.00765	7.70575e-08	8.33832	4.66308e-09	564	420	313	2361	1677	2136	403.05	354.394	282.883	645.322	548.178	615.293
Rv1603	-1.00786	9.52057e-07	7.0027	9.48216e-08	137	153	120	669	631	662	97.904	129.101	108.454	182.855	206.261	190.695
Rv3383c	-1.01027	0.000829396	6.53612	0.000240914	177	116	107	629	578	709	126.489	97.88	96.704	171.922	188.937	204.234
Rv3139	-1.01278	3.85494e-09	9.91779	1.01088e-10	1108	937	902	5136	4076	5050	791.808	790.637	815.21	1403.8	1332.36	1454.7
Rv3306c	-1.01352	4.32517e-10	8.36268	5.45282e-12	417	363	348	1867	1639	1944	298	306.298	314.515	510.299	535.756	559.986
Rv3485c	-1.01362	0.00022133	7.09253	5.30723e-05	159	166	125	776	694	694	113.626	140.07	112.972	212.101	226.855	199.913
Rv3546	-1.021	0.00058858	7.44636	0.000161466	141	105	93	523	486	644	100.763	88.599	84.052	142.949	158.864	185.51
Rv3256c	-1.02161	1.45281e-07	7.45319	1.02569e-08	199	189	166	884	833	976	142.211	159.477	150.027	241.62	272.291	281.145
Rv0443	-1.02801	7.12828e-07	7.1995	6.81195e-08	191	136	109	806	588	720	136.494	114.756	98.512	220.3	192.205	207.402
Rv0243	-1.02909	6.49575e-10	11.0549	1.01547e-11	2911	2500	2215	12699	11372	13025	2080.28	2109.49	2001.87	3470.96	3717.28	3751.96
Rv0383c	-1.02994	3.14383e-11	9.7608	1.79546e-13	1080	897	753	4715	4084	4448	771.798	756.885	680.546	1288.73	1334.98	1281.29
Rv1158c	-1.03535	8.79652e-06	6.56468	1.24872e-06	186	166	136	763	772	858	132.921	140.07	122.914	208.547	252.351	247.154
Rv3869	-1.0378	5.55898e-10	9.98176	7.84929e-12	1071	783	741	4547	3695	4427	765.367	660.692	669.701	1242.81	1207.82	1275.23
Rv2974c	-1.03827	3.12681e-05	5.94544	5.47153e-06	88	101	79	438	398	477	62.887	85.223	71.399	119.717	130.098	137.404
Rv1797	-1.03872	3.99957e-09	9.44818	1.05889e-10	624	576	560	2805	2767	3069	445.928	486.026	506.117	766.678	904.477	884.052
Rv2356c	-1.04147	1.8907e-09	7.66901	4.19584e-11	260	215	182	1158	999	1069	185.803	181.416	164.488	316.511	326.553	307.935
Rv3192	-1.04225	0.0222047	3.84257	0.0105817	19	16	22	102	78	104	13.578	13.501	19.883	27.879	25.497	29.958
Rv3220c	-1.04542	1.87492e-05	9.59584	2.98778e-06	974	1045	863	5165	4414	4630	696.048	881.767	779.962	1411.73	1442.85	1333.71
Rv1713	-1.04623	4.37792e-10	8.415	5.6896e-12	442	427	408	2184	1951	2168	315.866	360.301	368.742	596.943	637.743	624.511
Rv1277	-1.04974	8.29928e-07	6.63552	8.16117e-08	175	141	134	736	670	830	125.06	118.975	121.107	201.168	219.01	239.089
Rv3426	-1.05098	0.000100895	5.41638	2.14968e-05	71	35	36	241	203	244	50.739	29.533	32.536	65.871	66.357	70.286
Rv1577c	-1.05121	0.00047051	6.18997	0.000124093	74	70	55	424	269	306	52.882	59.066	49.708	115.89	87.931	88.146
Rv1063c	-1.05165	2.67716e-09	7.71764	6.34526e-11	266	203	189	1163	913	1193	190.091	171.291	170.814	317.878	298.441	343.654
Rv3806c	-1.05174	8.39475e-10	7.90244	1.44384e-11	326	288	251	1468	1255	1571	232.969	243.013	226.849	401.242	410.234	452.54
Rv0280	-1.05339	1.97636e-08	9.19075	8.37188e-10	354	338	310	1887	1487	1614	252.978	285.203	280.172	515.765	486.071	464.927
Rv3917c	-1.05551	9.40136e-09	7.83186	2.96311e-10	286	233	214	1227	1117	1297	204.384	196.604	193.409	335.371	365.125	373.612
Rv0467	-1.05851	2.29806e-06	8.40896	2.64225e-07	314	272	237	1371	1331	1387	224.393	229.512	214.196	374.729	435.077	399.537
Rv3536c	-1.06252	3.79058e-05	6.48296	6.78596e-06	108	65	76	439	369	429	77.18	54.847	68.687	119.99	120.619	123.577
Rv2053c	-1.06459	0.00058983	7.40005	0.000161958	160	141	129	658	647	869	114.341	118.975	116.588	179.848	211.491	250.323
Rv1092c	-1.06543	6.55016e-07	6.72174	6.17691e-08	165	105	109	739	521	635	117.914	88.599	98.512	201.988	170.304	182.917
Rv1044	-1.06926	0.000823535	4.38098	0.000239004	22	13	17	85	89	91	15.722	10.969	15.364	23.233	29.092	26.213
Rv3585	-1.06935	6.05731e-07	7.68972	5.61418e-08	300	268	225	1347	1228	1397	214.388	226.137	203.35	368.17	401.409	402.418
Rv2893	-1.0789	0.000250657	4.60125	6.07365e-05	23	26	28	147	112	131	16.436	21.939	25.306	40.179	36.611	37.736
Rv2255c	-1.07967	0.0353863	2.59984	0.0182055	10	4	11	54	29	42	7.146	3.375	9.942	14.76	9.48	12.098
Rv0541c	-1.08334	2.16372e-06	7.23714	2.4496e-07	274	226	219	1292	1151	1199	195.808	190.698	197.928	353.137	376.239	345.382
Rv2153c	-1.08362	5.42457e-08	8.14526	2.87231e-09	339	313	272	1518	1486	1674	242.259	264.108	245.828	414.908	485.744	482.21
Rv1593c	-1.084	1.21042e-06	8.00078	1.24826e-07	299	194	153	1200	910	1109	213.674	163.696	138.278	327.991	297.461	319.457
Rv2063	-1.08454	0.0256697	3.38293	0.0124014	15	10	6	58	40	60	10.719	8.438	5.423	15.853	13.075	17.284
Rv0996	-1.08924	1.45353e-09	7.84365	3.02596e-11	406	319	286	1816	1534	1778	290.139	269.171	258.481	496.359	501.434	512.168
Rv2931	-1.09397	1.11424e-08	10.5423	3.7928e-10	1404	1103	1068	6728	5344	6159	1003.34	930.707	965.237	1838.93	1746.85	1774.15
Rv2149c	-1.09497	1.04772e-08	7.71101	3.45875e-10	248	186	184	1067	1047	1036	177.228	156.946	166.296	291.638	342.243	298.429
Rv0182c	-1.09552	3.09913e-08	7.52558	1.4387e-09	264	165	191	1109	908	1133	188.662	139.226	172.622	303.118	296.807	326.37
Rv3414c	-1.09594	1.77058e-08	7.67227	7.09838e-10	302	276	203	1358	1234	1371	215.818	232.888	183.467	371.176	403.37	394.928
Rv2365c	-1.09615	0.00524989	4.93468	0.00201074	37	24	27	168	146	140	26.441	20.251	24.402	45.919	47.724	40.328
Rv1563c	-1.10472	1.94868e-07	6.95117	1.4593e-08	127	106	106	642	546	561	90.758	89.442	95.801	175.475	178.476	161.601
Rv0191	-1.10624	1.12583e-06	7.25962	1.15251e-07	143	138	126	668	650	786	102.192	116.444	113.876	182.582	212.472	226.414
Rv0207c	-1.10744	6.32045e-09	8.95287	1.83271e-10	432	357	328	2116	1733	1905	308.719	301.235	296.44	578.357	566.483	548.752
Rv2942	-1.1076	4.15949e-10	10.4357	5.05413e-12	1641	1338	1254	7169	6766	7801	1172.7	1129	1133.34	1959.47	2211.67	2247.14
Rv2943	-1.11029	6.27155e-05	5.0257	1.23027e-05	47	30	36	195	177	215	33.588	25.314	32.536	53.298	57.858	61.933
Rv1226c	-1.11124	3.39104e-06	6.27058	4.12978e-07	91	68	74	426	342	443	65.031	57.378	66.88	116.437	111.793	127.61
Rv3037c	-1.11154	9.70126e-09	6.40746	3.0821e-10	105	92	93	539	470	494	75.036	77.629	84.052	147.323	153.634	142.301
Rv3296	-1.11167	7.18882e-10	8.71594	1.14195e-11	452	444	394	2330	2028	2305	323.012	374.645	356.089	636.849	662.913	663.975
Rv3882c	-1.11215	4.15949e-10	8.18954	5.13906e-12	390	334	273	1753	1634	1738	278.705	281.828	246.732	479.14	534.122	500.646
Rv3335c	-1.11317	1.61669e-06	6.2891	1.74469e-07	100	77	85	431	417	517	71.463	64.972	76.821	117.803	136.309	148.926
Rv0524	-1.11366	1.56455e-10	9.03726	1.69557e-12	851	776	749	4393	3686	4236	608.149	654.785	676.931	1200.72	1204.88	1220.22
Rv3421c	-1.12155	5.82783e-06	6.38558	7.77337e-07	104	89	96	469	489	555	74.321	75.098	86.763	128.19	159.844	159.873
Rv1751	-1.1242	2.80069e-08	8.85352	1.27112e-09	705	648	644	3269	3488	3645	503.813	546.78	582.034	893.501	1140.16	1049.97
Rv2326c	-1.12494	1.04772e-08	9.72479	3.46071e-10	772	753	642	3831	3392	4077	551.693	635.378	580.227	1047.11	1108.78	1174.41
Rv2678c	-1.12592	9.35696e-08	8.0407	5.94926e-09	272	292	240	1356	1260	1578	194.379	246.388	216.907	370.63	411.869	454.556
Rv1599	-1.1268	1.05574e-09	8.57686	2.04971e-11	383	323	295	1931	1427	1902	273.703	272.546	266.615	527.792	466.458	547.887
Rv2982c	-1.12737	4.98342e-09	7.56314	1.35706e-10	212	185	189	1122	885	1064	151.501	156.102	170.814	306.671	289.289	306.494
Rv1702c	-1.13373	5.79353e-05	5.34792	1.12043e-05	48	54	61	267	256	330	34.302	45.565	55.131	72.978	83.681	95.059
Rv2177c	-1.13549	0.0353302	2.47459	0.0181194	10	9	2	41	31	29	7.146	7.594	1.808	11.206	10.133	8.354
Rv3548c	-1.13611	3.3908e-05	6.37077	6.00187e-06	96	66	72	347	430	469	68.604	55.691	65.072	94.844	140.558	135.099
Rv2811	-1.13747	0.00873372	2.73302	0.00363354	10	8	12	45	54	66	7.146	6.75	10.845	12.3	17.652	19.012
Rv0935	-1.13975	8.05651e-11	7.86526	6.33419e-13	242	216	200	1175	1112	1179	172.94	182.26	180.756	321.158	363.491	339.621
Rv3092c	-1.14101	5.45404e-10	8.44102	7.56359e-12	541	519	435	2646	2579	2630	386.614	437.93	393.144	723.22	843.023	757.594
Rv2932	-1.14354	2.59899e-06	6.76879	3.05709e-07	154	114	108	725	610	651	110.053	96.193	97.608	198.161	199.397	187.526
Rv0997	-1.14562	7.16452e-08	7.226	4.24524e-09	217	189	192	1019	1053	1094	155.074	159.477	173.526	278.519	344.205	315.136
Rv3411c	-1.14888	1.91222e-08	9.6517	7.84635e-10	584	542	453	3024	2377	2988	417.343	457.337	409.412	826.537	776.994	860.719
Rv3266c	-1.16302	9.08717e-10	8.1777	1.69554e-11	329	231	227	1444	1255	1496	235.113	194.917	205.158	394.682	410.234	430.936
Rv1492	-1.16337	1.2904e-08	8.07098	4.68245e-10	268	202	185	1225	977	1314	191.52	170.447	167.199	334.824	319.362	378.509
Rv2150c	-1.16537	1.36036e-12	9.29917	2.40104e-15	861	724	700	4333	3717	4199	615.295	610.908	632.646	1184.32	1215.01	1209.56
Rv2366c	-1.16552	8.9529e-09	7.86891	2.73147e-10	288	247	242	1422	1302	1443	205.813	208.418	218.715	388.669	425.598	415.669
Rv0876c	-1.17116	1.52064e-10	8.40067	1.49533e-12	350	267	244	1671	1291	1680	250.12	225.293	220.522	456.727	422.002	483.938
Rv3660c	-1.17325	5.71211e-06	6.28851	7.59023e-07	70	70	50	336	320	369	50.024	59.066	45.189	91.837	104.602	106.294
Rv1068c	-1.17348	0.00796508	3.56344	0.00326556	13	13	16	76	73	82	9.29	10.969	14.46	20.773	23.862	23.621
Rv2364c	-1.17556	1.86117e-08	6.85966	7.50851e-10	151	120	125	733	705	704	107.909	101.255	112.972	200.348	230.45	202.793
Rv2621c	-1.17578	4.38288e-08	6.79633	2.15497e-09	93	85	94	568	416	491	66.46	71.723	84.955	155.249	135.982	141.437
Rv0328	-1.17748	0.00011545	5.81533	2.52091e-05	45	39	39	206	197	277	32.158	32.908	35.247	56.305	64.395	79.792
Rv2864c	-1.18074	2.78095e-05	6.47468	4.70504e-06	139	121	105	654	589	745	99.333	102.099	94.897	178.755	192.532	214.604
Rv3711c	-1.18567	1.60709e-09	8.35403	3.46721e-11	434	381	384	2176	2015	2332	310.149	321.486	347.052	594.757	658.663	671.753
Rv1245c	-1.18811	3.64579e-11	7.41948	2.39008e-13	235	193	201	1252	993	1192	167.938	162.853	181.66	342.204	324.592	343.366
Rv1402	-1.18944	1.5768e-08	7.55357	6.0046e-10	187	185	174	965	957	1055	133.635	156.102	157.258	263.759	312.824	303.902
Rv3209	-1.19176	6.74475e-08	6.20366	3.94549e-09	117	98	73	568	455	546	83.612	82.692	65.976	155.249	148.73	157.28
Rv3246c	-1.19228	5.74224e-09	10.0261	1.60861e-10	1296	988	854	6135	4687	6272	926.158	833.67	771.828	1676.85	1532.09	1806.7
Rv1433	-1.19847	9.40136e-09	6.80325	2.95037e-10	168	147	135	888	778	807	120.058	124.038	122.01	242.713	254.313	232.463
Rv3395c	-1.19979	0.000174852	4.77536	4.08253e-05	39	38	30	209	163	223	27.871	32.064	27.113	57.125	53.281	64.237
Rv2152c	-1.20385	3.40974e-09	7.66565	8.42548e-11	249	260	195	1280	1198	1381	177.942	219.387	176.237	349.857	391.602	397.809
Rv0903c	-1.20892	1.2734e-06	8.10466	1.31964e-07	248	167	194	1151	959	1254	177.228	140.914	175.333	314.598	313.478	361.225
Rv3247c	-1.21188	1.69239e-07	6.52964	1.2375e-08	120	122	115	668	656	653	85.755	102.943	103.935	182.582	214.433	188.102
Rv2724c	-1.21644	1.31779e-07	7.46783	9.13745e-09	207	101	126	972	642	760	147.928	85.223	113.876	265.672	209.857	218.925
Rv2390c	-1.21752	4.62128e-08	5.95816	2.33899e-09	173	140	127	1060	624	806	123.631	118.131	114.78	289.725	203.973	232.175
Rv1634	-1.22846	2.49854e-10	8.03306	2.81609e-12	263	253	219	1413	1243	1462	187.947	213.48	197.928	386.209	406.312	421.142
Rv1405c	-1.22939	1.34959e-06	6.08388	1.40539e-07	414	174	323	1916	1250	1765	295.856	146.82	291.921	523.692	408.6	508.423
Rv0283	-1.23166	1.74475e-12	10.3475	4.39926e-15	1067	959	875	5677	5009	5594	762.508	809.2	790.807	1551.67	1637.34	1611.4
Rv1227c	-1.23249	7.32961e-05	4.93739	1.46925e-05	36	37	30	167	194	231	25.727	31.22	27.113	45.645	63.415	66.542
Rv2680	-1.23515	1.59692e-08	6.82656	6.24778e-10	169	150	170	913	880	954	120.772	126.569	153.643	249.546	287.654	274.808
Rv2256c	-1.2373	6.36619e-10	9.11871	9.63114e-12	655	621	530	3584	3066	3523	468.081	523.997	479.003	979.599	1002.21	1014.83
Rv0412c	-1.2388	1.56455e-10	8.62735	1.69631e-12	432	357	271	2247	1618	2106	308.719	301.235	244.924	614.163	528.892	606.651
Rv1361c	-1.24742	3.24191e-09	8.69264	7.8473e-11	528	457	374	2874	2417	2403	377.324	385.615	338.014	785.538	790.069	692.205
Rv3251c	-1.25323	0.00234933	2.87911	0.000799531	44	31	64	329	178	267	31.444	26.158	57.842	89.924	58.185	76.912
Rv1894c	-1.25874	5.62317e-08	8.02572	3.03419e-09	201	152	128	1073	738	950	143.64	128.257	115.684	293.278	241.237	273.656
Rv1578c	-1.25929	0.00130796	4.96451	0.000404327	32	26	22	169	124	173	22.868	21.939	19.883	46.192	40.533	49.834
Rv0600c	-1.25986	0.0325558	2.37845	0.0164714	4	10	9	47	34	46	2.859	8.438	8.134	12.846	11.114	13.251
Rv1477	-1.26275	6.54079e-11	8.75732	4.6178e-13	718	579	553	3395	3404	3784	513.103	488.558	499.79	927.94	1112.7	1090.01
Rv0994	-1.26416	8.29321e-11	9.30867	7.16135e-13	512	444	466	2880	2446	2848	365.89	374.645	421.161	787.178	799.548	820.391
Rv3245c	-1.26561	1.0524e-11	9.07748	3.44962e-14	600	467	491	2961	2827	3143	428.777	394.053	443.756	809.317	924.09	905.368
Rv0528	-1.2658	8.98608e-10	7.83116	1.63136e-11	434	408	346	2226	2073	2533	310.149	344.269	312.708	608.423	677.622	729.652
Rv1854c	-1.26658	1.93645e-08	8.32173	8.09316e-10	347	242	229	1944	1160	1662	247.976	204.199	206.966	531.345	379.181	478.753
Rv1095	-1.27135	1.38763e-10	9.89718	1.29456e-12	1130	1026	894	5599	5611	6364	807.53	865.734	807.979	1530.35	1834.12	1833.2
Rv1714	-1.27532	5.14309e-06	5.37838	6.71739e-07	41	60	48	298	280	270	29.3	50.628	43.381	81.451	91.526	77.776
Rv3608c	-1.2859	1.15453e-08	6.59984	3.99078e-10	89	92	95	562	481	564	63.602	77.629	85.859	153.609	157.229	162.465
Rv1841c	-1.28783	1.08803e-08	7.41867	3.64873e-10	131	108	108	719	613	700	93.616	91.13	97.608	196.521	200.377	201.641
Rv1996	-1.29056	0.00209142	9.50085	0.000697141	184	90	109	907	475	874	131.492	75.942	98.512	247.906	155.268	251.763
Rv3419c	-1.2921	8.90368e-10	7.40699	1.58177e-11	190	165	149	1030	858	1073	135.779	139.226	134.663	281.525	280.463	309.087
Rv2164c	-1.3017	3.69481e-09	7.58915	9.31622e-11	222	196	166	1170	1045	1227	158.647	165.384	150.027	319.791	341.59	353.448
Rv0886	-1.30665	2.49265e-07	8.15032	1.96522e-08	285	238	196	1517	1303	1418	203.669	200.823	177.141	414.635	425.925	408.467
Rv1698	-1.30707	3.64579e-11	7.78816	2.24837e-13	314	262	238	1672	1514	1621	224.393	221.074	215.1	457	494.896	466.943
Rv3422c	-1.3098	2.50412e-06	5.59255	2.91706e-07	58	53	53	338	281	362	41.448	44.721	47.9	92.384	91.853	104.277
Rv3010c	-1.3271	1.93673e-07	8.23779	1.44058e-08	293	201	165	1452	1033	1452	209.386	169.603	149.124	396.869	337.667	418.261
Rv3423c	-1.32778	4.84986e-11	7.83834	3.30172e-13	256	187	221	1422	1191	1364	182.945	157.79	199.735	388.669	389.314	392.912
Rv3565	-1.32914	4.03965e-05	5.63177	7.32351e-06	61	32	35	258	258	245	43.592	27.001	31.632	70.518	84.335	70.574
Rv1075c	-1.33127	7.48299e-08	5.31332	4.49055e-09	65	53	46	375	283	336	46.451	44.721	41.574	102.497	92.507	96.788
Rv1716	-1.33417	5.9323e-06	4.84331	7.94264e-07	36	41	25	207	184	222	25.727	34.596	22.594	56.578	60.146	63.949
Rv2836c	-1.3424	4.40243e-08	6.79852	2.19789e-09	107	96	106	582	594	707	76.465	81.004	95.801	159.076	194.167	203.657
Rv1717	-1.34267	0.00129434	2.78941	0.000399465	15	7	6	56	46	68	10.719	5.907	5.423	15.306	15.036	19.588
Rv2506	-1.34483	0.00016334	5.24049	3.78491e-05	32	22	37	234	145	173	22.868	18.564	33.44	63.958	47.398	49.834
Rv1566c	-1.35271	1.22159e-08	7.45728	4.3122e-10	250	244	175	1268	1281	1518	178.657	205.886	158.161	346.577	418.733	437.273
Rv1861	-1.35347	0.000361103	4.07049	9.19603e-05	18	9	11	95	66	74	12.863	7.594	9.942	25.966	21.574	21.316
Rv2592c	-1.35846	3.83662e-09	6.79189	9.964e-11	192	184	146	1083	1020	1089	137.209	155.258	131.952	296.012	333.418	313.696
Rv0598c	-1.36932	2.49683e-06	5.48993	2.90227e-07	57	50	33	309	248	305	40.734	42.19	29.825	84.458	81.066	87.858
Rv3201c	-1.37214	1.49587e-06	6.50496	1.57823e-07	96	95	85	517	551	655	68.604	80.161	76.821	141.309	180.111	188.678
Rv2010	-1.37785	6.49575e-10	6.97662	1.00157e-11	265	190	170	1553	1118	1217	189.376	160.321	153.643	424.475	365.452	350.567
Rv3094c	-1.38258	8.05651e-11	7.76331	6.50046e-13	762	832	728	4802	4759	4865	544.547	702.038	657.952	1312.51	1555.62	1401.4
Rv0605	-1.38449	3.63875e-09	6.89246	9.08311e-11	135	96	96	752	594	698	96.475	81.004	86.763	205.541	194.167	201.065
Rv2729c	-1.38897	4.86916e-06	7.06514	6.28596e-07	96	68	68	487	390	595	68.604	57.378	61.457	133.11	127.483	171.395
Rv0597c	-1.39599	1.91222e-08	8.172	7.85911e-10	275	265	254	1631	1480	1902	196.523	223.606	229.56	445.794	483.782	547.887
Rv0527	-1.41142	2.46581e-09	7.11911	5.6578e-11	212	230	172	1200	1201	1499	151.501	194.073	155.45	327.991	392.583	431.8
Rv3048c	-1.41547	3.39428e-10	7.80065	4.02246e-12	260	197	190	1563	1255	1312	185.803	166.228	171.718	427.208	410.234	377.933
Rv2594c	-1.41841	1.59692e-08	6.58676	6.24172e-10	156	156	127	1049	797	966	111.482	131.632	114.78	286.719	260.523	278.265
Rv3562	-1.42443	3.29126e-06	6.30813	3.98337e-07	91	66	83	482	511	551	65.031	55.691	75.014	131.743	167.036	158.72
Rv2897c	-1.42906	0.00408398	4.19332	0.00151909	33	17	21	164	144	148	23.583	14.345	18.979	44.825	47.071	42.633
Rv3841	-1.43076	5.46155e-08	13.4348	2.90566e-09	8998	5099	6065	47420	34269	46022	6430.23	4302.51	5481.43	12961.1	11201.8	13257
Rv1697	-1.4308	8.05651e-11	9.26118	5.98815e-13	890	671	724	4816	4635	5219	636.019	566.187	654.337	1316.34	1515.09	1503.38
Rv3430c	-1.44141	9.64136e-10	7.49248	1.82325e-11	217	163	182	1303	1065	1285	155.074	137.539	164.488	356.143	348.127	370.155
Rv2154c	-1.44928	8.29321e-11	8.76181	7.19279e-13	488	439	344	2695	2552	3013	348.739	370.426	310.9	736.613	834.198	867.921
Rv1478	-1.46883	5.09441e-08	6.914	2.65896e-09	150	129	137	874	848	1044	107.194	108.85	123.818	238.887	277.194	300.733
Rv1019	-1.47316	3.22032e-07	7.35503	2.67954e-08	99	58	67	529	426	525	70.748	48.94	60.553	144.589	139.251	151.231
Rv1799	-1.49522	0.0091074	2.01867	0.00382412	9	5	4	55	35	37	6.432	4.219	3.615	15.033	11.441	10.658
Rv0255c	-1.49948	3.09417e-07	6.61279	2.55897e-08	35	51	48	308	280	299	25.012	43.034	43.381	84.184	91.526	86.13
Rv2593c	-1.50078	5.05113e-08	5.46899	2.61089e-09	72	91	51	532	433	455	51.453	76.785	46.093	145.409	141.539	131.067
Rv0290	-1.50997	6.28719e-10	9.79867	9.35311e-12	483	447	423	2873	2856	3512	345.165	377.177	382.299	785.264	933.569	1011.66
Rv3559c	-1.51192	5.38707e-07	5.75223	4.83559e-08	56	43	47	315	331	360	40.019	36.283	42.478	86.098	108.197	103.701
Rv2946c	-1.51593	1.7914e-11	10.9579	6.77535e-14	1417	1376	1176	8643	8429	10092	1012.63	1161.06	1062.85	2362.35	2755.27	2907.09
Rv0079	-1.52716	3.83104e-07	10.0408	3.2843e-08	634	271	465	4131	2188	2982	453.074	228.669	420.258	1129.11	715.213	858.991
Rv1043c	-1.53112	2.49683e-06	5.79717	2.90081e-07	66	40	68	405	387	390	47.165	33.752	61.457	110.697	126.503	112.343
Rv3267	-1.53886	1.81886e-11	8.92621	7.33781e-14	624	513	490	3797	3456	4036	445.928	432.867	442.852	1037.82	1129.7	1162.6
Rv3757c	-1.547	5.91576e-08	6.43026	3.2219e-09	88	64	76	505	503	593	62.887	54.003	68.687	138.029	164.421	170.819
Rv1539	-1.55734	1.29571e-10	8.01464	1.17614e-12	284	188	178	1715	1181	1690	202.954	158.634	160.873	468.753	386.045	486.819
Rv2620c	-1.55921	6.47354e-05	4.38377	1.27643e-05	18	12	18	132	99	112	12.863	10.126	16.268	36.079	32.361	32.263
Rv3549c	-1.56234	8.38275e-07	6.75852	8.26438e-08	94	81	68	543	614	570	67.175	68.347	61.457	148.416	200.704	164.193
Rv1076	-1.57723	7.61418e-07	5.97567	7.42988e-08	100	62	71	556	504	599	71.463	52.315	64.168	151.969	164.747	172.547
Rv3248c	-1.58631	2.25621e-11	10.2084	1.13778e-13	1355	1108	919	7593	7972	8492	968.321	934.926	830.574	2075.36	2605.89	2446.19
Rv0885	-1.60151	8.39475e-10	9.47356	1.45798e-11	654	394	531	4642	3086	3705	467.367	332.456	479.907	1268.78	1008.75	1067.26
Rv2894c	-1.60292	2.89987e-08	7.91291	1.33075e-09	232	237	211	1606	1520	1810	165.794	199.98	190.698	438.961	496.858	521.386
Rv3550	-1.62654	2.51011e-07	5.98755	1.98733e-08	72	63	43	403	455	456	51.453	53.159	38.863	110.15	148.73	131.355
Rv3553	-1.6383	7.37786e-07	6.64126	7.12486e-08	90	57	95	549	648	582	64.317	48.096	85.859	150.056	211.818	167.65
Rv2933	-1.67636	2.0515e-09	8.06061	4.65545e-11	339	263	220	2164	1926	2149	242.259	221.918	198.832	591.477	629.571	619.038
Rv3561	-1.68342	1.59692e-08	6.50323	6.23947e-10	95	71	85	601	658	676	67.89	59.909	76.821	164.269	215.087	194.728
Rv2552c	-1.69435	1.74475e-12	7.15699	3.52801e-15	155	140	134	1205	980	1145	110.767	118.131	121.107	329.357	320.342	329.827
Rv2947c	-1.70785	1.17885e-08	8.55703	4.13164e-10	282	240	203	1933	1607	2139	201.525	202.511	183.467	528.338	525.296	616.157
Rv3162c	-1.71623	0.000771944	3.82773	0.000221647	3	9	5	43	38	49	2.144	7.594	4.519	11.753	12.421	14.115
Rv2748c	-1.71729	7.36872e-13	9.71398	1.11478e-15	1028	940	776	7679	6259	7628	734.638	793.168	701.333	2098.87	2045.94	2197.31
Rv3756c	-1.72782	6.19169e-08	6.33594	3.45447e-09	64	57	63	460	464	544	45.736	48.096	56.938	125.73	151.672	156.704
Rv1719	-1.74971	1.55141e-06	4.71095	1.66316e-07	36	13	17	169	156	184	25.727	10.969	15.364	46.192	50.993	53.003
Rv3659c	-1.75469	7.92666e-06	5.01928	1.10526e-06	25	30	28	240	206	226	17.866	25.314	25.306	65.598	67.337	65.101
Rv3556c	-1.76406	5.60386e-09	8.06122	1.55427e-10	180	168	202	1447	1475	1510	128.633	141.758	182.564	395.502	482.148	434.968
Rv0658c	-1.78139	2.02792e-08	5.33971	8.64139e-10	38	33	35	314	284	283	27.156	27.845	31.632	85.824	92.834	81.521
Rv3202c	-1.83758	9.21194e-08	7.17135	5.71611e-09	133	121	124	1019	1006	1219	95.046	102.099	112.069	278.519	328.841	351.143
Rv3563	-1.86192	1.72516e-05	5.67354	2.71867e-06	48	24	45	283	351	370	34.302	20.251	40.67	77.351	114.735	106.582
Rv1132	-1.86204	1.74475e-12	8.2515	4.0651e-15	252	190	182	2008	1581	1840	180.086	160.321	164.488	548.838	516.797	530.028
Rv3560c	-1.90119	8.92931e-08	6.09969	5.51609e-09	64	46	56	455	565	480	45.736	38.815	50.612	124.363	184.687	138.268
Rv3552	-1.9098	1.16872e-07	5.87549	7.77969e-09	55	33	48	362	423	439	39.305	27.845	43.381	98.944	138.27	126.458
Rv2108	-1.92409	2.139e-08	5.81428	9.42076e-10	68	47	40	424	477	511	48.595	39.658	36.151	115.89	155.922	147.198
Rv3564	-1.95455	3.98988e-05	4.86337	7.20311e-06	19	16	26	163	200	206	13.578	13.501	23.498	44.552	65.376	59.34
Rv0196	-2.0148	5.28601e-06	3.0917	6.94406e-07	14	10	8	108	91	121	10.005	8.438	7.23	29.519	29.746	34.855
Rv3093c	-2.04003	1.97946e-14	7.70409	1.99643e-17	640	545	499	5400	5293	5822	457.362	459.869	450.986	1475.96	1730.18	1677.08
Rv3924c	-2.09728	1.60302e-06	6.86243	1.72589e-07	51	64	49	694	476	512	36.446	54.003	44.285	189.688	155.595	147.486
Rv3551	-2.22825	9.29777e-07	5.96666	9.21337e-08	50	40	42	466	548	487	35.731	33.752	37.959	127.37	179.13	140.285
Rv3249c	-2.36863	8.05651e-11	7.89647	6.15115e-13	470	305	352	3783	4759	5355	335.875	257.358	318.131	1033.99	1555.62	1542.55
Rv3252c	-2.54636	1.8907e-09	8.11478	4.24288e-11	633	395	641	6294	8146	8518	452.36	333.299	579.323	1720.31	2662.76	2453.68
Rv2307c	-2.63444	3.4048e-07	4.6727	2.8588e-08	11	6	7	139	109	123	7.861	5.063	6.326	37.992	35.63	35.431
Rv3250c	-2.68883	3.09913e-08	4.51813	1.43895e-09	56	40	37	671	596	807	40.019	33.752	33.44	183.401	194.82	232.463
Rv2107	-2.69626	1.71323e-06	2.40104	1.86183e-07	8	3	5	102	79	77	5.717	2.531	4.519	27.879	25.824	22.181
Rv1588c	-2.95216	0.000320241	2.61195	7.98744e-05	1	2	1	38	26	33	0.715	1.688	0.904	10.386	8.499	9.506
Rv1133c	-3.35213	1.3249e-15	10.9832	6.68128e-19	370	351	367	8458	8381	9714	264.412	296.172	331.687	2311.79	2739.58	2798.2
Rv1129c	-5.03339	1.99047e-11	5.17456	9.5358e-14	34	22	22	2323	1774	2096	24.297	18.564	19.883	634.935	579.885	603.771
Rv2512c	-5.80224	3.30604e-08	3.26281	1.57549e-09	0	0	0	68	61	71	0	0	0	18.586	19.94	20.452
Rv2309c	-5.96278	8.21326e-06	4.28601	1.15764e-06	0	0	3	210	102	129	0	0	2.711	57.398	33.342	37.16
Rv1130	-6.92106	4.67336e-12	6.94582	1.29619e-14	21	12	15	5133	4344	4661	15.007	10.126	13.557	1402.98	1419.97	1342.64
Rv1131	-8.03375	4.37792e-10	6.68545	5.74009e-12	10	4	5	4674	3621	3978	7.146	3.375	4.519	1277.52	1183.63	1145.9
