# Supplementary material for: Cholesterol-dependent transcriptome remodeling reveals new insight into the contribution of cholesterol to Mycobacterium tuberculosis pathogenesis
Source: Sci Rep. 2021 Jun 11;11:12396. doi: 10.1038/s41598-021-91812-0 (PMC8196197; doi:10.1038/s41598-021-91812-0)
Supplement: Supplementary file 2 — Supplementary Information 2. [file 41598_2021_91812_MOESM2_ESM.xlsx]

## Sheet: WT glc vs chol
	Input (DE genes)								TFOE Output															ChIP-Seq Output
	WT glc vs chol								(list of TF's whose regulon members significantly enrich the Input gene pool)															(list of TF's whose regulon members significantly enrich the Input gene pool)
	GeneList	Name	#TFOE		Size of Gene List:		503		TF	Name	Ind	TF.Ind	Ind.Rand	Ind.Sig	Rep	TF.Rep	Rep.Rand	Rep.Sig	Total	TF.TotalDE	Rand	Sig		TF	Name	InOperon	Direct	TOTAL	Out Of	RAND	SIG
	Rv3161c		3		Genes with DE:		407		Rv3133c	dosR	41	83	10.3698	0	10	43	5.37233	0.0355222	51	126	15.7422	0		Rv3133c	devR	12	42	54	244	30.4848	0.0166999
	Rv0677c	mmpS5	4						Rv3058c		49	151	18.8656	4.78949e-11	23	137	17.1165	0.0824345	72	288	35.9821	1.1237e-09		Rv3173c		0	4	4	10	1.24938	0.0272697
	Rv0678		7		Significance limits				Rv3574	kstR	4	14	1.74913	0.0869121	25	62	7.74615	2.48584e-08	29	76	9.49528	8.3079e-09		Rv3855	ethR	2	7	9	26	3.24839	0.0358233
	Rv0676c	mmpL5	5		AbsFoldChange		1		Rv3557c	kstR2	2	7	0.874565	0.214441	12	16	1.99901	1.45676e-08	14	23	2.87357	5.32929e-08		Rv1985c		16	38	54	231	28.8607	0.0420404
	Rv2856B				pvalue		0.05		Rv0135c		5	5	0.62469	2.99523e-05	8	16	1.99901	0.000289551	13	21	2.6237	1.23016e-07		Rv0681		6	5	11	18	2.24888	0.0641623
	Rv1218c		6						Rv0195		13	27	3.37332	5.91193e-06	3	8	0.999503	0.067117	16	35	4.37283	1.16467e-06		Rv0472c		0	3	3	8	0.999503	0.067117
	Rv1219c		5						Rv0681		6	6	0.749627	3.71051e-06	2	4	0.499752	0.0787325	8	10	1.24938	2.02144e-06		Rv2359	zur	3	5	8	19	2.37382	0.0785054
	Rv3160c		2						Rv2069	sigC	10		2.49876	4.88068e-05	0	0	0	1	10	20	2.49876	4.88068e-05		Rv1019		0	2	2	4	0.499752	0.0787325
	Rv3269		2						Rv2011c		3	23	2.87357	0.562261	23	74	9.2454	1.76369e-05	26	97	12.119	8.92271e-05		Rv3095		2	2	4	4	0.499752	0.0787325
	Rv1217c		4						Rv0081		61	288	35.9821	1.14678e-05	15	119	14.8676	0.5284	76	407	50.8497	0.000102784		Rv3557c	kstR2	8	5	13	21	2.6237	0.111829
	Rv1129c		10						Rv0023		98	498	62.2191	6.70674e-07	47	408	50.9747	0.758271	145	906	113.194	0.000241935		Rv1186c		1	2	3	5	0.62469	0.120571
	Rv3270	ctpC	4						Rv0328		10	66	8.2459	0.306781	15	33	4.12295	2.77574e-06	25	99	12.3689	0.000337354		Rv0348		1	2	3	5	0.62469	0.120571
	Rv0849		7						Rv1221	sigE	6	25	3.12345	0.0824003	6	10	1.24938	0.000498561	12	35	4.37283	0.00069888		Rv0674		0	2	2	5	0.62469	0.120571
	Rv3545c	cyp125	5						Rv0260c		28	90	11.2444	2.09633e-06	22	168	20.9896	0.441431	50	258	32.234	0.000729128		Rv3417c	groEL1	0	1	1	1	0.124938	0.124969
	Rv3515c	fadD19	3						Rv0165c	mce1R	3	3	0.374814	0.00194149	1	2	0.249876	0.234348	4	5	0.62469	0.00108699		Rv1556		1	5	6	22	2.74863	0.130665
	Rv1813c		6						Rv0324		23	126	15.7422	0.0370929	26	131	16.3669	0.00996749	49	257	32.109	0.00120205		Rv3676	crp	2	3	5	11	1.37432	0.149371
	Rv3546	fadA5	3						Rv1129c		2	3	0.374814	0.0428872	6	16	1.99901	0.0098159	8	19	2.37382	0.00120644		Rv2745c	clgR	1	2	3	6	0.749627	0.166352
	Rv0467	icl1	6						Rv3124	moaR1	5	8	0.999503	0.00121094	0	0	0	1	5	8	0.999503	0.00121094		Rv3597c	lsr2	16	39	55	277	34.6078	0.229428
	Rv3516	echA19	2						Rv3911	sigM	11	43	5.37233	0.0141	7	25	3.12345	0.0292151	18	68	8.49578	0.00126023		Rv3744	nmtR	0	1	1	2	0.249876	0.234348
	Rv1216c		2						Rv2788	sirR	4	12	1.49925	0.0525007	20	91	11.3693	0.00735628	24	103	12.8686	0.00151674		Rv0078		0	1	1	2	0.249876	0.234348
	Rv0693	pqqE	3						Rv3862c	whiB6	7	19	2.37382	0.00595263	2	5	0.62469	0.120571	9	24	2.99851	0.00159392		Rv0232		0	1	1	2	0.249876	0.234348
	Rv2961		0						Rv2760c	vapB42	6	12	1.49925	0.00175768	0	0	0	1	6	12	1.49925	0.00175768		Rv0623	vapB30	0	1	1	2	0.249876	0.234348
	Rv3159c	PPE53	4						Rv1963c	mce3R	7	13	1.62419	0.000397856	1	7	0.874565	0.607499	8	20	2.49876	0.00179409		Rv3291c	lrpA	1	3	4	14	1.74913	0.250674
	Rv3537	kstD	3						Rv3164c	moxR3	6	13	1.62419	0.00292325	4	16	1.99901	0.129668	10	29	3.6232	0.00185159		Rv3574	kstR	16	30	46	216	26.9866	0.292182
	Rv2626c	hrp1	3						Rv2884		8	45	5.62221	0.192683	30	147	18.3659	0.00383141	38	192	23.9881	0.00213974		Rv3160c		1	3	4	16	1.99901	0.322705
	Rv0848	cysK2	9						Rv0678		6	33	4.12295	0.223867	7	12	1.49925	0.000205639	13	45	5.62221	0.00253785		Rv0212c	nadR	0	1	1	3	0.374814	0.330078
	Rv1038c	esxJ	0						Rv3833		6	11	1.37432	0.000981661	0	2	0.249876	1	6	13	1.62419	0.00292325		Rv1379	pyrR	0	1	1	3	0.374814	0.330078
	Rv0847	lpqS	7						Rv2595	vapB40	3	28	3.49826	0.69841	16	52	6.49677	0.000384447	19	80	9.99503	0.00364823		Rv2779c		0	1	1	3	0.374814	0.330078
	Rv0323c		3						Rv0158		6	7	0.874565	2.32204e-05	0	7	0.874565	1	6	14	1.74913	0.00458267		Rv0067c		0	1	1	3	0.374814	0.330078
	Rv1733c		5						Rv3286c	sigF	43	240	29.9851	0.00778456	12	75	9.37034	0.220961	55	315	39.3554	0.00483347		Rv0324		10	36	46	267	33.3584	0.335148
	Rv3530c		3						Rv1189	sigI	0	2	0.249876	1	4	5	0.62469	0.00108699	4	7	0.874565	0.00618213		Rv3246c	mtrA	5	15	20	107	13.3684	0.357456
	Rv2963		4						Rv3066		3	3	0.374814	0.00194149	1	4	0.499752	0.41386	4	7	0.874565	0.00618213		Rv3488		7	17	24	123	15.3674	0.366272
	Rv0846c		4						Rv2250c		19	48	5.99702	1.72967e-06	5	67	8.37084	0.934501	24	115	14.3679	0.00694708		Rv2021c		0	4	4	25	3.12345	0.382172
	Rv1894c		4						Rv0117	oxyS	2	2	0.249876	0.0155901	1	2	0.249876	0.234348	3	4	0.499752	0.00704189		Rv1395		0	1	1	4	0.499752	0.41386
	Rv1130	prpD	18						Rv1956	higA	1	1	0.124938	0.124969	2	3	0.374814	0.0428872	3	4	0.499752	0.00704189		Rv0330c		0	1	1	4	0.499752	0.41386
	Rv0452		3						Rv2827c		4	24	2.99851	0.352166	17	77	9.62022	0.0123806	21	101	12.6187	0.011674		Rv2009	vapB15	0	4	4	27	3.37332	0.441543
	Rv2031c	hspX	3						Rv2887		2	9	1.12444	0.312672	34	192	23.9881	0.020108	36	201	25.1125	0.0143928		Rv3862c	whiB6	0	2	2	12	1.49925	0.453364
	Rv2616		0						Rv0818		53	328	40.9796	0.0251621	34	236	29.4853	0.20587	87	564	70.465	0.0155018		Rv0023		12	31	43	241	30.11	0.460629
	Rv0679c		4						Rv0078		1	8	0.999503	0.656635	17	77	9.62022	0.0123806	18	85	10.6197	0.0156646		Rv2788	sirR	2	1	3	5	0.62469	0.487182
	Rv0223c		0						Rv1404		13	26	3.24839	3.45474e-06	1	35	4.37283	0.990846	14	61	7.62121	0.0159521		Rv1773c		0	1	1	5	0.62469	0.487182
	Rv0692		2						Rv1453		3	4	0.499752	0.00704189	0	1	0.124938	1	3	5	0.62469	0.0159742		Rv0054	ssb	0	1	1	5	0.62469	0.487182
	Rv1926c	mpt63	7						Rv0330c		5	13	1.62419	0.0162919	0	0	0	1	5	13	1.62419	0.0162919		Rv2488c		3	1	4	5	0.62469	0.487182
	Rv3174		1						Rv2282c		8	28	3.49826	0.0179237	0	0	0	1	8	28	3.49826	0.0179237		Rv0818		2	3	5	21	2.6237	0.498412
	Rv1284	canA	9						Rv0182c	sigG	3	8	0.999503	0.067117	7	31	3.87308	0.0831282	10	39	4.87258	0.0185748		Rv1219c		4	5	9	37	4.6227	0.49947
	Rv2280		3						Rv1332		8	30	3.74814	0.0269888	1	4	0.499752	0.41386	9	34	4.24789	0.020412		Rv1719		0	7	7	53	6.62171	0.499831
	Rv3130c	tgs1	1						Rv3597c	lsr2	6	13	1.62419	0.00292325	1	11	1.37432	0.770169	7	24	2.99851	0.0234819		Rv2034		9	28	37	223	27.8612	0.521324
	Rv2005c		9						Rv1994c	cmtR	4	17	2.12394	0.153744	7	30	3.74814	0.0717052	11	47	5.87208	0.0269452		Rv0339c		2	2	4	14	1.74913	0.537584
	Rv0233	nrdB	2						Rv1379	pyrR	4	8	0.999503	0.0111533	0	2	0.249876	1	4	10	1.24938	0.0272697		Rv0981	mprA	0	1	1	6	0.749627	0.551348
	Rv2817c		1						Rv0599c	vapB27	3	6	0.749627	0.0290099	0	0	0	1	3	6	0.749627	0.0290099		Rv1776c		4	9	13	72	8.99553	0.554022
	Rv3129		1						Rv2711	ideR	2	5	0.62469	0.120571	4	16	1.99901	0.129668	6	21	2.6237	0.0386901		Rv0465c	ramB	3	8	11	64	7.99603	0.557191
	Rv3553		5						Rv2258c		1	3	0.374814	0.330078	3	8	0.999503	0.067117	4	11	1.37432	0.0387172		Rv2887		2	7	9	57	7.12146	0.580667
	Rv1436	gap	1						Rv1395		3	12	1.49925	0.181662	6	26	3.24839	0.0963734	9	38	4.74764	0.0404173		Rv0494		3	4	7	33	4.12295	0.605471
	Rv3402c		5						Rv3765c	tcrX	12	58	7.2464	0.05139	7	43	5.37233	0.286621	19	101	12.6187	0.0420413		Rv0275c		0	1	1	7	0.874565	0.607499
	Rv2032	acg	4						Rv1267c	embR	2	3	0.374814	0.0428872	0	0	0	1	2	3	0.374814	0.0428872		Rv2506	Fad35R	1	2	3	16	1.99901	0.612425
	Rv0186Ac								Rv3167c		3	6	0.749627	0.0290099	4	21	2.6237	0.262969	7	27	3.37332	0.0433486		Rv3249c		5	21	26	175	21.8641	0.616253
	Rv1792	esxM	0						Rv0494		1	2	0.249876	0.234348	3	10	1.24938	0.119193	4	12	1.49925	0.0525007		Rv0678		26	57	83	469	58.5959	0.618112
	Rv1531		0						Rv0348		2	13	1.62419	0.496597	9	39	4.87258	0.04697	11	52	6.49677	0.0527806		Rv3765c	tcrX	5	10	15	85	10.6197	0.631779
	Rv1448c	tal	1						Rv3095		1	2	0.249876	0.234348	5	21	2.6237	0.111829	6	23	2.87357	0.0580974		Rv0135c		10	23	33	195	24.3629	0.653089
	Rv3538		2						Rv0757	phoP	14	77	9.62022	0.0929176	11	70	8.74565	0.253031	25	147	18.3659	0.0639308		Rv3405c		0	1	1	8	0.999503	0.656635
	Rv3552		5						Rv3416	whiB3	33	261	32.6088	0.500586	25	124	15.4923	0.00933037	58	385	48.1011	0.066541		Rv0735	sigL	0	1	1	8	0.999503	0.656635
	Rv1947		7						Rv0691c		0	1	0.124938	1	3	7	0.874565	0.0461307	3	8	0.999503	0.067117		Rv0195		0	1	1	8	0.999503	0.656635
	Rv0451c	mmpS4	2						Rv3055		2	2	0.249876	0.0155901	1	6	0.749627	0.551348	3	8	0.999503	0.067117		Rv0576		1	5	6	44	5.49727	0.659199
	Rv0551c	fadD8	8						Rv2703	sigA	4	16	1.99901	0.129668	9	52	6.49677	0.194533	13	68	8.49578	0.0749984		Rv3066		0	2	2	18	2.24888	0.677652
	Rv2628		3						Rv3223c	sigH	24	101	12.6187	0.00113359	32	273	34.108	0.684471	56	374	46.7268	0.077428		Rv1404		2	7	9	63	7.87109	0.68856
	Rv0850		4						Rv0674		1	1	0.124938	0.124969	1	3	0.374814	0.330078	2	4	0.499752	0.0787325		Rv0880		5	3	8	29	3.6232	0.721406
	Rv3531c		1						Rv1626		2	3	0.374814	0.0428872	0	1	0.124938	1	2	4	0.499752	0.0787325		Rv2989		5	10	15	94	11.7442	0.754877
	Rv2623	TB31.7	5						Rv2710	sigB	0	1	0.124938	1	2	3	0.374814	0.0428872	2	4	0.499752	0.0787325		Rv3416	whiB3	1	2	3	21	2.6237	0.758416
	Rv0186	bglS	0						Rv1033c	trcR	2	18	2.24888	0.677652	9	39	4.87258	0.04697	11	57	7.12146	0.091518		Rv1473A		1	5	6	50	6.2469	0.766855
	Rv3574	kstR	4						Rv0232		2	8	0.999503	0.263549	1	1	0.124938	0.124969	3	9	1.12444	0.091616		Rv1460	sufR	0	1	1	11	1.37432	0.770169
	Rv1861		0						Rv0827c	kmtR	3	4	0.499752	0.00704189	0	5	0.62469	1	3	9	1.12444	0.091616		Rv2250c		5	24	29	217	27.1115	0.774503
	Rv1131	prpC	15						Rv2175c		7	31	3.87308	0.0831282	0	1	0.124938	1	7	32	3.99801	0.0955337		Rv2011c		5	14	19	133	16.6167	0.794693
	Rv3536c	hsaE	2						Rv0212c	nadR	2	12	1.49925	0.453364	4	14	1.74913	0.0869121	6	26	3.24839	0.0963734		Rv1828		0	1	1	12	1.49925	0.798969
	Rv3566A		11						Rv0047c		6	37	4.6227	0.313167	7	34	4.24789	0.123218	13	71	8.87059	0.098574		Rv1956	higA	1	5	6	53	6.62171	0.810038
	Rv3447c	eccC4	1						Rv0880		4	15	1.87407	0.107326	1	6	0.749627	0.551348	5	21	2.6237	0.111829		Rv3050c		2	1	3	13	1.62419	0.824167
	Rv3717		7						Rv2009	vapB15	1	3	0.374814	0.330078	1	2	0.249876	0.234348	2	5	0.62469	0.120571		Rv3286c	sigF	0	1	1	13	1.62419	0.824167
	Rv3529c		5						Rv2359	zur	0	0	0	1	2	5	0.62469	0.120571	2	5	0.62469	0.120571		Rv0474		0	1	1	13	1.62419	0.824167
	Rv0232		3						Rv1027c	kdpE	2	5	0.62469	0.120571	0	0	0	1	2	5	0.62469	0.120571		Rv1189	sigI	1	4	5	45	5.62221	0.831847
	Rv3564	fadE33	2						Rv2478c		1	1	0.124938	0.124969	1	4	0.499752	0.41386	2	5	0.62469	0.120571		Rv2324		5	17	22	165	20.6148	0.839136
	Rv2382c	mbtC	8						Rv2160c		1	1	0.124938	0.124969	0	0	0	1	1	1	0.124938	0.124969		Rv1255c		0	3	3	36	4.49776	0.845827
	Rv3395A		0						Rv0067c		0	0	0	1	1	1	0.124938	0.124969	1	1	0.124938	0.124969		Rv3219	whiB1	0	3	3	38	4.74764	0.871118
	Rv0114	gmhB	11						Rv0485		0	0	0	1	1	1	0.124938	0.124969	1	1	0.124938	0.124969		Rv0602c	tcrA	0	8	8	88	10.9945	0.876194
	Rv0694	lldD1	4						Rv3160c		0	0	0	1	1	1	0.124938	0.124969	1	1	0.124938	0.124969		Rv3260c	whiB2	0	1	1	16	1.99901	0.882369
	Rv3563	fadE32	4						Rv3208		3	24	2.99851	0.592275	5	17	2.12394	0.0514233	8	41	5.12245	0.131377		Rv1990c		5	22	27	219	27.3614	0.893932
	Rv3914	trxC	2						Rv0445c	sigK	7	35	4.37283	0.138438	0	1	0.124938	1	7	36	4.49776	0.154523		Rv1816		2	25	27	248	30.9846	0.90383
	Rv2855	mtr	5						Rv1219c		5	42	5.24739	0.617004	9	42	5.24739	0.070708	14	84	10.4948	0.157818		Rv2374c	hrcA	0	1	1	19	2.37382	0.921331
	Rv1122	gnd2	0						Rv0452		3	11	1.37432	0.149371	4	26	3.24839	0.412016	7	37	4.6227	0.171425		Rv3849	espR	1	5	6	68	8.49578	0.939656
	Rv2521	bcp	0						Rv1255c		2	11	1.37432	0.40808	2	7	0.874565	0.214441	4	18	2.24888	0.179339		Rv0691c		4	14	18	159	19.8651	0.946101
	Rv2822c		8						Rv3736		1	5	0.62469	0.487182	2	7	0.874565	0.214441	3	12	1.49925	0.181662		Rv1033c	trcR	17	43	60	430	53.7233	0.961493
	Rv1928c		2						Rv0339c		3	9	1.12444	0.091616	0	3	0.374814	1	3	12	1.49925	0.181662		Rv1353c		17	41	58	413	51.5994	0.962602
	Rv2030c		7						Rv1909c	furA	2	8	0.999503	0.263549	1	4	0.499752	0.41386	3	12	1.49925	0.181662		Rv0767c		2	6	8	85	10.6197	0.964077
	Rv3131		1						Rv1358		5	39	4.87258	0.548333	15	91	11.3693	0.157474	20	130	16.2419	0.187981		Rv3736		6	8	14	109	13.6182	0.971285
	Rv2641	cadI	1						Rv0238		5	9	1.12444	0.002446	47	361	45.1026	0.402311	52	370	46.227	0.191506		Rv3830c		6	7	13	99	12.3689	0.972476
	Rv3770c		1						Rv3676	crp	8	49	6.12196	0.263575	7	46	5.74714	0.349993	15	95	11.8691	0.201059		Rv3223c	sigH	2	1	3	27	3.37332	0.973134
	Rv3842c	glpQ1	0						Rv3291c	lrpA	2	7	0.874565	0.214441	0	0	0	1	2	7	0.874565	0.214441		Rv1049	mosR	6	14	20	174	21.7392	0.978505
	Rv3548c		0						Rv3417c	groEL1	3	20	2.49876	0.464777	15	99	12.3689	0.249582	18	119	14.8676	0.225137		Rv1423	whiA	4	15	19	184	22.9886	0.978683
	Rv3526	kshA	7						Rv1186c		2	6	0.749627	0.166352	5	34	4.24789	0.422844	7	40	4.99752	0.226462		Rv2642		1	1	2	31	3.87308	0.984314
	Rv2922A	acyP	3						Rv3855	ethR	0	1	0.124938	1	1	1	0.124938	0.124969	1	2	0.249876	0.234348		Rv0081		17	65	82	647	80.8348	0.984831
	Rv3353c		9						Rv1725c		0	1	0.124938	1	1	1	0.124938	0.124969	1	2	0.249876	0.234348		Rv2069	sigC	1	1	2	33	4.12295	0.988016
	Rv1628c		2						Rv0038		1	2	0.249876	0.234348	0	0	0	1	1	2	0.249876	0.234348		Rv0757	phoP	4	9	13	133	16.6167	0.989815
	Rv3551		6						Rv1960c	parD1	1	2	0.249876	0.234348	0	0	0	1	1	2	0.249876	0.234348		Rv0273c		3	2	5	51	6.37183	0.991148
	Rv0373c		0						Rv1359		1	2	0.249876	0.234348	0	0	0	1	1	2	0.249876	0.234348		Rv1994c	cmtR	3	6	9	103	12.8686	0.992391
	Rv3262	fbiB	4						Rv2640c		2	2	0.249876	0.0155901	1	12	1.49925	0.798969	3	14	1.74913	0.250674		Rv0302		3	9	12	139	17.3664	0.993711
	Rv3383c	idsB	6						Rv1846c	blaI	0	4	0.499752	1	4	17	2.12394	0.153744	4	21	2.6237	0.262969		Rv3681c	whiB4	1	4	5	83	10.3698	0.99494
	Rv3307	deoD	0						Rv1423	whiA	3	16	1.99901	0.322705	1	6	0.749627	0.551348	4	22	2.74863	0.29237		Rv0967	csoR	14	27	41	331	41.3544	0.996575
	Rv2220	glnA1	2						Rv0353	hspR	5	24	2.99851	0.172187	10	79	9.87009	0.534459	15	103	12.8686	0.302092		Rv0047c		9	28	37	348	43.4784	0.997803
	Rv0872c	PE_PGRS15	0						Rv1353c		10	49	6.12196	0.0773697	5	56	6.99652	0.846609	15	105	13.1185	0.329493		Rv0022c	whiB5	8	3	11	95	11.8691	0.999707
	Rv3570c	hsaA	6						Rv2642		1	1	0.124938	0.124969	0	2	0.249876	1	1	3	0.374814	0.330078		Rv0827c	kmtR	0	0	0	5	0.62469	1
	Rv0569		3						Rv2989		1	2	0.249876	0.234348	0	1	0.124938	1	1	3	0.374814	0.330078		Rv3414c	sigD	0	0	0	2	0.249876	1
	Rv3544c	fadE28	0						Rv0576		9	33	4.12295	0.0168088	30	258	32.234	0.697812	39	291	36.3569	0.341168		Rv0238		0	0	0	11	1.37432	1
	Rv0077c		8						Rv2034		7	30	3.74814	0.0717052	3	38	4.74764	0.871118	10	68	8.49578	0.341306		Rv1167c		0	0	0	9	1.12444	1
	Rv2063	mazE7	2						Rv0744c		3	16	1.99901	0.322705	1	8	0.999503	0.656635	4	24	2.99851	0.352166		Rv0042c		0	0	0	5	0.62469	1
	Rv0508		0						Rv1816		2	17	2.12394	0.646227	2	7	0.874565	0.214441	4	24	2.99851	0.352166		Rv0043c		0	0	0	6	0.749627	1
	Rv2669		4						Rv0465c	ramB	2	2	0.249876	0.0155901	1	15	1.87407	0.865498	3	17	2.12394	0.358911		Rv1846c	blaI	0	0	0	19	2.37382	1
	Rv3502c	fabG	4						Rv0602c	tcrA	2	7	0.874565	0.214441	0	3	0.374814	1	2	10	1.24938	0.361042		Rv3082c	virS	1	0	1	8	0.999503	1
	Rv1532c		3						Rv1990c		5	28	3.49826	0.267111	9	72	8.99553	0.554022	14	100	12.4938	0.366953		Rv3167c		0	0	0	19	2.37382	1
	Rv0360c		4						Rv3197A	whiB7	3	37	4.6227	0.858968	3	3	0.374814	0.00194149	6	40	4.99752	0.383426		Rv0158		0	0	0	22	2.74863	1
	Rv2352c	PPE38	0						Rv1985c		1	1	0.124938	0.124969	0	3	0.374814	1	1	4	0.499752	0.41386		Rv0117	oxyS	0	0	0	16	1.99901	1
	Rv2978c		0						Rv0275c		0	0	0	1	1	4	0.499752	0.41386	1	4	0.499752	0.41386		Rv3124	moaR1	0	0	0	16	1.99901	1
	Rv3614c	espD	0						Rv2017		0	1	0.124938	1	1	3	0.374814	0.330078	1	4	0.499752	0.41386		Rv1359		0	0	0	3	0.374814	1
	Rv0118c	oxcA	10						Rv1719		1	1	0.124938	0.124969	0	3	0.374814	1	1	4	0.499752	0.41386		Rv1657	argR	0	0	0	7	0.874565	1
	Rv3504	fadE26	3						Rv0020c	fhaA	0	0	0	1	1	4	0.499752	0.41386	1	4	0.499752	0.41386		Rv1674c		3	0	3	16	1.99901	1
	Rv0570	nrdZ	5						Rv0967	csoR	0	0	0	1	1	4	0.499752	0.41386	1	4	0.499752	0.41386		Rv0653c		0	0	0	23	2.87357	1
	Rv2061c		1						Rv3849	espR	3	31	3.87308	0.763269	35	262	32.7337	0.360113	38	293	36.6068	0.428087		Rv0353	hspR	0	0	0	8	0.999503	1
	Rv3559c		4						Rv3852	hns	1	5	0.62469	0.487182	1	7	0.874565	0.607499	2	12	1.49925	0.453364		Rv0445c	sigK	0	0	0	3	0.374814	1
	Rv3535c	hsaG	3						Rv0586	mce2R	0	1	0.124938	1	2	11	1.37432	0.40808	2	12	1.49925	0.453364		Rv0891c		0	0	0	4	0.499752	1
	Rv1031	kdpC	3						Rv3050c		3	5	0.62469	0.0159742	5	54	6.74665	0.822936	8	59	7.37134	0.460588		Rv0894		0	0	0	4	0.499752	1
	Rv2856A								Rv1830		1	1	0.124938	0.124969	0	4	0.499752	1	1	5	0.62469	0.487182		Rv1176c		0	0	0	4	0.499752	1
	Rv1197	esxK	0						Rv3840		0	1	0.124938	1	3	20	2.49876	0.464777	3	21	2.6237	0.498412		Rv1287		0	0	0	2	0.249876	1
	Rv2025c		5						Rv1049	mosR	2	9	1.12444	0.312672	9	78	9.74516	0.653966	11	87	10.8696	0.532916		Rv1332		0	0	0	4	0.499752	1
	Rv3854c	ethA	7						Rv2720	lexA	0	1	0.124938	1	2	13	1.62419	0.496597	2	14	1.74913	0.537584		Rv1675c	cmr	1	0	1	6	0.749627	1
	Rv2557		2						Rv0474		0	2	0.249876	1	1	4	0.499752	0.41386	1	6	0.749627	0.551348		Rv2017		0	0	0	2	0.249876	1
	Rv1954c		10						Rv1460	sufR	1	3	0.374814	0.330078	0	3	0.374814	1	1	6	0.749627	0.551348		Rv2282c		0	0	0	1	0.124938	1
	Rv3565	aspB	1						Rv1776c		3	19	2.37382	0.430188	1	12	1.49925	0.798969	4	31	3.87308	0.553971		Rv2595	vapB40	0	0	0	2	0.249876	1
	Rv0940c		2						Rv0054	ssb	0	2	0.249876	1	3	21	2.6237	0.498412	3	23	2.87357	0.562261		Rv2640c		0	0	0	1	0.124938	1
	Rv3394c		5						Rv2242	mabR	6	32	3.99801	0.202965	6	66	8.2459	0.850302	12	98	12.2439	0.57741		Rv2760c	vapB42	0	0	0	1	0.124938	1
	Rv3662c		4						Rv0022c	whiB5	29	219	27.3614	0.397498	26	231	28.8607	0.751146	55	450	56.2221	0.598232		Rv2827c		0	0	0	6	0.749627	1
	Rv3549c		7						Rv2374c	hrcA	1	6	0.749627	0.551348	3	27	3.37332	0.674003	4	33	4.12295	0.605471		Rv2912c		0	0	0	2	0.249876	1
	Rv0896	gltA2	2						Rv3488		0	4	0.499752	1	1	3	0.374814	0.330078	1	7	0.874565	0.607499		Rv3058c		0	0	0	1	0.124938	1
	Rv3334		4						Rv3082c	virS	0	2	0.249876	1	1	6	0.749627	0.551348	1	8	0.999503	0.656635		Rv3164c	moxR3	0	0	0	1	0.124938	1
	Rv3562	fadE31	3						Rv2986c	hupB	0	1	0.124938	1	1	7	0.874565	0.607499	1	8	0.999503	0.656635		Rv3183		0	0	0	2	0.249876	1
	Rv0136	cyp138	4						Rv1931c		1	1	0.124938	0.124969	1	17	2.12394	0.897128	2	18	2.24888	0.677652		Rv3833		0	0	0	2	0.249876	1
	Rv0571c		6						Rv0043c		3	18	2.24888	0.394826	0	10	1.24938	1	3	28	3.49826	0.69841		Rv3911	sigM	0	0	0	3	0.374814	1
	Rv2160A		2						Rv0491	regX3	0	16	1.99901	1	2	4	0.499752	0.0787325	2	20	2.49876	0.733654
	Rv2461c	clpP	0						Rv0735	sigL	0	19	2.37382	1	5	29	3.6232	0.292518	5	48	5.99702	0.734171
	Rv3550	echA20	6						Rv1287		1	6	0.749627	0.551348	3	33	4.12295	0.799884	4	39	4.87258	0.736515
	Rv1980c	mpt64	0						Rv1152		1	7	0.874565	0.607499	0	3	0.374814	1	1	10	1.24938	0.737252
	Rv1201c	dapD	1						Rv3260c	whiB2	10	114	14.2429	0.919357	5	23	2.87357	0.150822	15	137	17.1165	0.749344
	Rv1995		2						Rv2506	Fad35R	0	0	0	1	2	21	2.6237	0.758416	2	21	2.6237	0.758416
	Rv3188		2						Rv3249c		2	23	2.87357	0.802011	1	9	1.12444	0.699631	3	32	3.99801	0.78221
	Rv2791c		0						Rv0472c		0	1	0.124938	1	2	23	2.87357	0.802011	2	24	2.99851	0.821078
	Rv2439c	proB	2						Rv2324		0	2	0.249876	1	1	12	1.49925	0.798969	1	14	1.74913	0.846212
	Rv2440c	yhbZ	2						Rv1167c		0	0	0	1	1	21	2.6237	0.939849	1	21	2.6237	0.939849
	Rv3518c	cyp142	2						Rv0767c		3	30	3.74814	0.743014	3	53	6.62171	0.969754	6	83	10.3698	0.957772
	Rv3904c	esxE	3						Rv1773c		0	6	0.749627	1	0	1	0.124938	1	0	7	0.874565	1
	Rv2885c		2						Rv3414c	sigD	0	2	0.249876	1	0	0	0	1	0	2	0.249876	1
	Rv1927		1						Rv3295		0	0	0	1	0	3	0.374814	1	0	3	0.374814	1
	Rv0068		5						Rv3830c		0	0	0	1	0	1	0.124938	1	0	1	0.124938	1
	Rv0397		0						Rv1674c		0	1	0.124938	1	0	3	0.374814	1	0	4	0.499752	1
	Rv3848		9						Rv0019c	fhaB	0	0	0	1	0	14	1.74913	1	0	14	1.74913	1
	Rv3133c	dosR	3						Rv2779c		0	2	0.249876	1	0	1	0.124938	1	0	3	0.374814	1
	Rv0302		6						Rv0792c		0	2	0.249876	1	0	1	0.124938	1	0	3	0.374814	1
	Rv0572c		9						Rv0144		0	1	0.124938	1	0	0	0	1	0	1	0.124938	1
	Rv3556c	fadA6	4						Rv0273c		0	11	1.37432	1	0	8	0.999503	1	0	19	2.37382	1
	Rv2624c		2						Rv3328c	sigJ	0	6	0.749627	1	0	0	0	1	0	6	0.749627	1
	Rv1996		8						Rv1657	argR	0	7	0.874565	1	0	0	0	1	0	7	0.874565	1
	Rv3827c		1						Rv3219	whiB1	0	0	0	1	0	2	0.249876	1	0	2	0.249876	1
	Rv2007c	fdxA	1						Rv0042c		0	1	0.124938	1	0	1	0.124938	1	0	2	0.249876	1
	Rv2542		3						Rv0302		0	0	0	1	0	6	0.749627	1	0	6	0.749627	1
	Rv1739c		0						Rv0377		0	0	0	1	0	3	0.374814	1	0	3	0.374814	1
	Rv1594	nadA	0						Rv0560c		0	1	0.124938	1	0	2	0.249876	1	0	3	0.374814	1
	Rv0449c		1						Rv0608	vapB28	0	1	0.124938	1	0	0	0	1	0	1	0.124938	1
	Rv1934c	fadE17	2						Rv0623	vapB30	0	1	0.124938	1	0	1	0.124938	1	0	2	0.249876	1
	Rv2821c		10						Rv0653c		0	3	0.374814	1	0	4	0.499752	1	0	7	0.874565	1
	Rv0602c	tcrA	2						Rv0737		0	0	0	1	0	2	0.249876	1	0	2	0.249876	1
	Rv1997	ctpF	1						Rv0821c	phoY2	0	0	0	1	0	0	0	1	0	0	0	1
	Rv3841	bfrB	1						Rv0823c		0	0	0	1	0	5	0.62469	1	0	5	0.62469	1
	Rv3837c		0						Rv0844c	narL	0	0	0	1	0	0	0	1	0	0	0	1
	Rv3566c	nat	5						Rv0891c		0	1	0.124938	1	0	0	0	1	0	1	0.124938	1
	Rv3588c	canB	1						Rv0894		0	0	0	1	0	1	0.124938	1	0	1	0.124938	1
	Rv2625c		4						Rv0903c	prrA	0	0	0	1	0	3	0.374814	1	0	3	0.374814	1
	Rv1912c	fadB5	4						Rv0981	mprA	0	1	0.124938	1	0	1	0.124938	1	0	2	0.249876	1
	Rv0251c	hsp	9						Rv1019		0	0	0	1	0	0	0	1	0	0	0	1
	Rv0347		4						Rv1151c		0	0	0	1	0	0	0	1	0	0	0	1
	Rv0123		2						Rv1176c		0	0	0	1	0	2	0.249876	1	0	2	0.249876	1
	Rv1737c	narK2	6						Rv1473A		0	2	0.249876	1	0	0	0	1	0	2	0.249876	1
	Rv2403c	lppR	1						Rv1474c		0	0	0	1	0	2	0.249876	1	0	2	0.249876	1
	Rv2629		12						Rv1556		0	0	0	1	0	0	0	1	0	0	0	1
	Rv3817		1						Rv1560	vapB11	0	3	0.374814	1	0	0	0	1	0	3	0.374814	1
	Rv2185c	TB16.3	0						Rv1675c	cmr	0	0	0	1	0	0	0	1	0	0	0	1
	Rv3571	kshB	5						Rv1740	vapB34	0	0	0	1	0	0	0	1	0	0	0	1
	Rv3177		0						Rv1828		0	0	0	1	0	0	0	1	0	0	0	1
	Rv1471	trxB1	6						Rv2021c		0	0	0	1	0	0	0	1	0	0	0	1
	Rv3127		3						Rv2160A		0	1	0.124938	1	0	0	0	1	0	1	0.124938	1
	Rv3171c	hpx	6						Rv2488c		0	0	0	1	0	0	0	1	0	0	0	1
	Rv0115	hddA	10						Rv2621c		0	0	0	1	0	0	0	1	0	0	0	1
	Rv3033		6						Rv2745c	clgR	0	0	0	1	0	1	0.124938	1	0	1	0.124938	1
	Rv2642		3						Rv2912c		0	1	0.124938	1	0	1	0.124938	1	0	2	0.249876	1
	Rv3568c	bphC	5						Rv3060c		0	0	0	1	0	0	0	1	0	0	0	1
	Rv1533		0						Rv3143		0	0	0	1	0	0	0	1	0	0	0	1
	Rv2270	lppN	2						Rv3173c		0	2	0.249876	1	0	2	0.249876	1	0	4	0.499752	1
	Rv3431c		1						Rv3183		0	0	0	1	0	2	0.249876	1	0	2	0.249876	1
	Rv0061c		4						Rv3246c	mtrA	0	0	0	1	0	0	0	1	0	0	0	1
	Rv0691A								Rv3301c	phoY1	0	1	0.124938	1	0	0	0	1	0	1	0.124938	1
	Rv3744	nmtR	2						Rv3334		0	0	0	1	0	0	0	1	0	0	0	1
	Rv2424c		0						Rv3405c		0	0	0	1	0	0	0	1	0	0	0	1
	Rv0254c	cobU	2						Rv3583c		0	0	0	1	0	0	0	1	0	0	0	1
	Rv2997		0						Rv3681c	whiB4	0	1	0.124938	1	0	0	0	1	0	1	0.124938	1
	Rv0509	hemA	3						Rv3692	moxR2	0	0	0	1	0	0	0	1	0	0	0	1
	Rv1128c		5						Rv3744	nmtR	0	0	0	1	0	0	0	1	0	0	0	1
	Rv0450c	mmpL4	2
	Rv0468	fadB2	1
	Rv0348		4
	Rv0682	rpsL	0
	Rv3527		7
	Rv2389c	rpfD	2
	Rv1092c	coaA	3
	Rv3762c		8
	Rv3573c	fadE34	2
	Rv1936		3
	Rv1198	esxL	0
	Rv1619		1
	Rv3368c		0
	Rv1671		8
	Rv0426c		1
	Rv1812c		5
	Rv2512c		5
	Rv2347c	esxP	0
	Rv1993c		5
	Rv3344c	PE_PGRS49	11
	Rv1492	mutA	5
	Rv2985	mutT1	0
	Rv3503c	fdxD	4
	Rv2041c		7
	Rv2591	PE_PGRS44	8
	Rv3560c	fadE30	5
	Rv2627c		3
	Rv3134c		4
	Rv1990A		3
	Rv0397A
	Rv3569c	bphD	5
	Rv3534c	hsaF	2
	Rv3090		3
	Rv0090		5
	Rv0190		0
	Rv0794c		4
	Rv2650c		1
	Rv0498		1
	Rv0043c		2
	Rv0080		3
	Rv2089c	pepE	0
	Rv2485c	lipQ	2
	Rv1673c		1
	Rv2819c		8
	Rv2449c		0
	Rv1110	lytB	0
	Rv3059	cyp136	10
	Rv1470	trxA	6
	Rv1864c		4
	Rv0967	csoR	7
	Rv0047c		4
	Rv2923c		1
	Rv1736c	narX	5
	Rv3663c	dppD	3
	Rv0923c		0
	Rv3395c		10
	Rv0308		1
	Rv0046c	ino1	1
	Rv2832c	ugpC	1
	Rv3508	PE_PGRS54	2
	Rv2570		4
	Rv1530	adh	2
	Rv0062	celA1	7
	Rv1576c		0
	Rv2011c		2
	Rv0712		1
	Rv1998c		5
	Rv2018		3
	Rv3196A		0
	Rv0120c	fusA2	4
	Rv0079		3
	Rv1579c		2
	Rv2928	tesA	5
	Rv1182	papA3	5
	Rv3814c		2
	Rv2239c		0
	Rv1920		4
	Rv2809		1
	Rv3084	lipR	1
	Rv0687	fabG	1
	Rv0943c		1
	Rv0566c		8
	Rv3486		3
	Rv1915	aceAa	1
	Rv3653	PE_PGRS61	8
	Rv3616c	espA	1
	Rv2823c		4
	Rv2700		1
	Rv2884		8
	Rv3726		0
	Rv2328	PE23	1
	Rv0812		0
	Rv0590A		3
	Rv0001	dnaA	1
	Rv2331		8
	Rv1186c		4
	Rv2386c	mbtI	8
	Rv3612c		1
	Rv1571		2
	Rv2948c	fadD22	3
	Rv1908c	katG	1
	Rv0514		0
	Rv3490	otsA	0
	Rv1573		1
	Rv2679	echA15	0
	Rv3737		2
	Rv3685c	cyp137	1
	Rv3224B		1
	Rv2800		1
	Rv2779c		10
	Rv3111	moaC	6
	Rv0156	pntAb	7
	Rv3282	maf	1
	Rv2992c	gltS	1
	Rv2828c		0
	Rv0672	fadE8	2
	Rv2932	ppsB	3
	Rv0456A	mazF1	4
	Rv1171		3
	Rv0300	vapB2	4
	Rv0822c		4
	Rv2767c		3
	Rv3878	espJ	3
	Rv1778c		3
	Rv3290c	lat	10
	Rv0389	purT	6
	Rv2246	kasB	3
	Rv1514c		2
	Rv3625c	mesJ	0
	Rv2165c	mraW	4
	Rv0868c	moaD2	4
	Rv1469	ctpD	11
	Rv2367c		2
	Rv2292c		3
	Rv0650		5
	Rv0637	hadC	0
	Rv1020	mfd	0
	Rv1115		4
	Rv0195		1
	Rv3092c		1
	Rv1868		2
	Rv3872	PE35	1
	Rv3123		1
	Rv2846c	efpA	4
	Rv1871c		0
	Rv3295		3
	Rv3212		1
	Rv2244	acpP	1
	Rv3797	fadE35	2
	Rv2055c	rpsR	4
	Rv1741	vapC34	3
	Rv0617	vapC29	0
	Rv3289c		11
	Rv1333		0
	Rv0748	vapB31	3
	Rv2265		0
	Rv1395		1
	Rv1136		3
	Rv1851	ureF	3
	Rv1906c		1
	Rv0330c		5
	Rv1682		4
	Rv0230c	php	1
	Rv2530A	vapB39	0
	Rv3893c	PE36	10
	Rv2548	vapC19	1
	Rv1335	cysO	2
	Rv3113		5
	Rv0157A		8
	Rv0134	ephF	0
	Rv2474c		2
	Rv2450c	rpfE	1
	Rv3879c	espK	1
	Rv3060c		4
	Rv0444c	rskA	0
	Rv2806		1
	Rv2418c		0
	Rv0520		7
	Rv3463		5
	Rv0542c	menE	2
	Rv3333c		0
	Rv1016c	lpqT	1
	Rv2010	vapC15	3
	Rv0892		0
	Rv1786		6
	Rv3454		7
	Rv0299		1
	Rv2493	vapB38	2
	Rv2578c		5
	Rv2395B
	Rv0283	eccB3	1
	Rv3247c	tmk	2
	Rv3489		1
	Rv1816		8
	Rv2095c	pafC	1
	Rv1642	rpmI	0
	Rv0370c		0
	Rv1026		1
	Rv3785		1
	Rv1165	typA	1
	Rv0950c		4
	Rv1560	vapB11	2
	Rv3037c		2
	Rv0106		20
	Rv3103c		0
	Rv3686c		0
	Rv0410c	pknG	2
	Rv3219	whiB1	1
	Rv3339c	icd1	0
	Rv3363c		1
	Rv2319c		2
	Rv0659c	mazF2	0
	Rv2128		0
	Rv3074		6
	Rv2023A		4
	Rv3110	moaB1	8
	Rv3313c	add	3
	Rv3384c	vapC46	3
	Rv3114		4
	Rv1709	scpA	3
	Rv2274c	mazF8	7
	Rv0909		1
	Rv2663		7
	Rv2722		4
	Rv3109	moaA1	7
	Rv2365c		4
	Rv3047c		13
	Rv3371		14
	Rv2366c		2
	Rv2933	ppsC	3
	Rv1555	frdD	1
	Rv1117		2
	Rv0619	galTb	0
	Rv2190c		2
	Rv1959c	parE1	8
	Rv1665	pks11	2
	Rv2697c	dut	1
	Rv2364c	yqfH	2
	Rv1505c		6
	Rv0623	vapB30	2
	Rv2009	vapB15	3
	Rv1009	rpfB	0
	Rv3417c	groEL1	3
	Rv2430c	PPE41	0
	Rv0343	iniC	1
	Rv0229c		0
	Rv2720	lexA	1
	Rv0476		0
	Rv2189c		3
	Rv3137		5
	Rv0581	vapB26	1
	Rv2429	ahpD	3
	Rv2104c	vapB37	0
	Rv1740	vapB34	9
	Rv3385c	vapB46	1
	Rv0616A
	Rv1815		4
	Rv1010	ksgA	0
	Rv1950c		4
	Rv0108c		0
	Rv1554	frdC	3
	Rv0282	eccA3	0
	Rv2103c	vapC37	0
	Rv1953	vapC14	2
	Rv0660c	mazE2	0
	Rv1721c	vapB12	2
	Rv0100		9
	Rv2320c	rocE	3
	Rv0342	iniA	5
	Rv2431c	PE25	0
	Rv3093c		8
	Rv0320		14
	Rv1884c	rpfC	2
	Rv3857c		2
	Rv3095		5
	Rv1290A		2
	Rv1387	PPE20	3
	Rv3136	PPE51	1
	Rv3094c		7
	Rv3135	PPE50	7
	Rv3424c		4
	Rv3136A
	Rv2253		6
	Rv3739c	PPE67	6
	Rv3418c	groES	0
	Rv1386	PE15	6
	Rv3611		3
	Rv0749A		4
	Rv0229Ac
	Rv3862c	whiB6	7
	Rv0440	groEL2	0
	Rv0280	PPE3	30
	Rv3861		2
	Rv0341	iniB	18

## Sheet: ∆prpR glc vs chol
	Input (DE genes)								TFOE Output															ChIP-Seq Output
	∆prpR glc vs chol								(list of TF's whose regulon members significantly enrich the Input gene pool)															(list of TF's whose regulon members significantly enrich the Input gene pool)
	GeneList	Name	#TFOE		Size of Gene List:		748		TF	Name	Ind	TF.Ind	Ind.Rand	Ind.Sig	Rep	TF.Rep	Rep.Rand	Rep.Sig	Total	TF.TotalDE	Rand	Sig		TF	Name	InOperon	Direct	TOTAL	Out Of	RAND	SIG
	Rv2353c	PPE39	1		Genes with DE:		587		Rv0081		86	288	53.5082	9.64563e-07	35	119	22.1093	0.00240971	121	407	75.6175	5.29681e-09		Rv1019		0	3	3	4	0.743169	0.0220338
	Rv3161c		3						Rv3574	kstR	6	14	2.60109	0.0313204	27	62	11.5191	4.42157e-06	33	76	14.1202	4.12064e-07		Rv0735	sigL	0	4	4	8	1.48634	0.0440324
	Rv3553		5		Significance limits				Rv3133c	dosR	41	83	15.4208	1.21366e-10	5	43	7.98907	0.922999	46	126	23.4098	1.09181e-06		Rv3557c	kstR2	8	7	15	21	3.90164	0.0784082
	Rv3160c		2		AbsFoldChange		1		Rv0324		38	126	23.4098	0.000951925	39	131	24.3388	0.00107932	77	257	47.7486	3.27466e-06		Rv0681		11	6	17	18	3.34426	0.100248
	Rv3552		5		pvalue		0.05		Rv3557c	kstR2	1	7	1.30055	0.763159	13	16	2.97268	9.27068e-08	14	23	4.27322	8.07668e-06		Rv3133c	devR	28	52	80	244	45.3333	0.14818
	Rv0620	galK	0						Rv0678		12	33	6.13115	0.0119988	9	12	2.22951	3.25177e-05	21	45	8.36066	1.41575e-05		Rv3095		1	2	3	4	0.743169	0.159368
	Rv3529c		5						Rv0681		6	6	1.11475	4.05231e-05	2	4	0.743169	0.159368	8	10	1.85792	4.34383e-05		Rv0195		0	3	3	8	1.48634	0.172591
	Rv3515c	fadD19	3						Rv1990c		6	28	5.20219	0.422963	29	72	13.377	1.27349e-05	35	100	18.5792	6.03094e-05		Rv3597c	lsr2	41	57	98	277	51.4645	0.209211
	Rv1169c	PE11	12						Rv0757	phoP	24	77	14.306	0.0050266	20	70	13.0055	0.0263889	44	147	27.3115	0.000462658		Rv1985c		30	48	78	231	42.918	0.211166
	Rv3530c		3						Rv3223c	sigH	22	101	18.765	0.235696	72	273	50.7213	0.000635339	94	374	69.4863	0.000586312		Rv1186c		1	2	3	5	0.928962	0.233938
	Rv3551		6						Rv3833		6	11	2.04372	0.00796892	2	2	0.371585	0.0344984	8	13	2.4153	0.000729493		Rv0348		1	2	3	5	0.928962	0.233938
	Rv3538		2						Rv3058c		54	151	28.0546	2.69683e-07	21	137	25.4536	0.867509	75	288	53.5082	0.000733264		Rv3246c	mtrA	7	23	30	107	19.8798	0.25053
	Rv0619	galTb	0						Rv2250c		27	48	8.91803	5.07847e-09	8	67	12.4481	0.948346	35	115	21.3661	0.00125195		Rv3488		5	26	31	123	22.8525	0.262381
	Rv3564	fadE33	2						Rv0339c		7	9	1.67213	0.000189527	0	3	0.557377	1	7	12	2.22951	0.00247189		Rv2359	zur	6	5	11	19	3.53005	0.269704
	Rv3563	fadE32	4						Rv0195		12	27	5.01639	0.00174025	2	8	1.48634	0.454524	14	35	6.50273	0.0024992		Rv3173c		0	3	3	10	1.85792	0.279779
	Rv3562	fadE31	3						Rv0328		17	66	12.2623	0.0917514	13	33	6.13115	0.00414156	30	99	18.3934	0.00293645		Rv2745c	clgR	1	2	3	6	1.11475	0.309852
	Rv3550	echA20	6						Rv3676	crp	12	49	9.10383	0.185692	17	46	8.54645	0.00247042	29	95	17.6503	0.00303761		Rv0043c		0	2	2	6	1.11475	0.309852
	Rv0676c	mmpL5	5						Rv0445c	sigK	14	35	6.50273	0.0024992	0	1	0.185792	1	14	36	6.68852	0.00340506		Rv3744	nmtR	0	1	1	2	0.371585	0.337179
	Rv0677c	mmpS5	4						Rv0047c		16	37	6.87432	0.000447086	7	34	6.31694	0.44977	23	71	13.1913	0.00349057		Rv0623	vapB30	0	1	1	2	0.371585	0.337179
	Rv3549c		7						Rv2242	mabR	9	32	5.94536	0.124166	20	66	12.2623	0.0138736	29	98	18.2077	0.00500573		Rv3414c	sigD	0	1	1	2	0.371585	0.337179
	Rv3516	echA19	2						Rv1033c	trcR	6	18	3.34426	0.100248	13	39	7.2459	0.019801	19	57	10.5902	0.00539261		Rv3833		0	1	1	2	0.371585	0.337179
	Rv3560c	fadE30	5						Rv2069	sigC	9	20	3.71585	0.00595295	0	0	0	1	9	20	3.71585	0.00595295		Rv0818		2	5	7	21	3.90164	0.349219
	Rv3559c		4						Rv1963c	mce3R	8	13	2.4153	0.000729493	1	7	1.30055	0.763159	9	20	3.71585	0.00595295		Rv1719		5	11	16	53	9.84699	0.395335
	Rv3178		0						Rv0022c	whiB5	42	219	40.6885	0.436653	62	231	42.918	0.000937963	104	450	83.6066	0.00614067		Rv0494		1	7	8	33	6.13115	0.416708
	Rv3159c	PPE53	4						Rv3765c	tcrX	17	58	10.776	0.0306996	12	43	7.98907	0.0876638	29	101	18.765	0.00794717		Rv3066		2	4	6	18	3.34426	0.43719
	Rv2812		0						Rv1404		15	26	4.8306	9.55221e-06	4	35	6.50273	0.912616	19	61	11.3333	0.0119866		Rv3286c	sigF	1	3	4	13	2.4153	0.445456
	Rv1980c	mpt64	0						Rv0212c	nadR	3	12	2.22951	0.39116	7	14	2.60109	0.0075826	10	26	4.8306	0.0138798		Rv0212c	nadR	0	1	1	3	0.557377	0.460418
	Rv3021c	PPE47	1						Rv1129c		3	3	0.557377	0.00639716	5	16	2.97268	0.160823	8	19	3.53005	0.014979		Rv2779c		0	1	1	3	0.557377	0.460418
	Rv3548c		0						Rv2703	sigA	3	16	2.97268	0.593981	17	52	9.6612	0.0102362	20	68	12.6339	0.0193578		Rv3574	kstR	21	41	62	216	40.1311	0.467606
	Rv3545c	cyp125	5						Rv1956	higA	1	1	0.185792	0.185839	2	3	0.557377	0.0907007	3	4	0.743169	0.0220338		Rv0602c	tcrA	1	17	18	88	16.3497	0.472739
	Rv1038c	esxJ	0						Rv2710	sigB	0	1	0.185792	1	3	3	0.557377	0.00639716	3	4	0.743169	0.0220338		Rv3291c	lrpA	1	3	4	14	2.60109	0.497708
	Rv1758	cut1	1						Rv2282c		10	28	5.20219	0.0240857	0	0	0	1	10	28	5.20219	0.0240857		Rv2887		6	11	17	57	10.5902	0.498568
	Rv3565	aspB	1						Rv1379	pyrR	4	8	1.48634	0.0440324	1	2	0.371585	0.337179	5	10	1.85792	0.0241674		Rv2021c		0	5	5	25	4.64481	0.508039
	Rv0849		7						Rv2175c		11	31	5.75956	0.0193004	0	1	0.185792	1	11	32	5.94536	0.0246217		Rv1167c		1	2	3	9	1.67213	0.520117
	Rv2270	lppN	2						Rv3066		3	3	0.557377	0.00639716	1	4	0.743169	0.560768	4	7	1.30055	0.0257433		Rv2034		7	41	48	223	41.4317	0.559877
	Rv1219c		5						Rv0135c		4	5	0.928962	0.00504777	4	16	2.97268	0.345265	8	21	3.90164	0.0285433		Rv1332		0	1	1	4	0.743169	0.560768
	Rv3536c	hsaE	2						Rv2711	ideR	2	5	0.928962	0.233938	6	16	2.97268	0.0599847	8	21	3.90164	0.0285433		Rv3676	crp	1	2	3	11	2.04372	0.634558
	Rv3544c	fadE28	0						Rv3050c		2	5	0.928962	0.233938	15	54	10.0328	0.0628647	17	59	10.9617	0.0359404		Rv0238		0	2	2	11	2.04372	0.634558
	Rv3533c	PPE62	4						Rv1395		5	12	2.22951	0.0549521	7	26	4.8306	0.194776	12	38	7.06011	0.037438		Rv0674		0	1	1	5	0.928962	0.642475
	Rv3188		2						Rv1994c	cmtR	7	17	3.15847	0.025722	7	30	5.57377	0.317541	14	47	8.73224	0.0416556		Rv2788	sirR	0	1	1	5	0.928962	0.642475
	Rv3546	fadA5	3						Rv1221	sigE	5	25	4.64481	0.508039	6	10	1.85792	0.00429059	11	35	6.50273	0.0468454		Rv0054	ssb	0	1	1	5	0.928962	0.642475
	Rv3556c	fadA6	4						Rv2009	vapB15	2	3	0.557377	0.0907007	1	2	0.371585	0.337179	3	5	0.928962	0.0475128		Rv2488c		3	1	4	5	0.928962	0.642475
	Rv0678		7						Rv2359	zur	0	0	0	1	3	5	0.928962	0.0475128	3	5	0.928962	0.0475128		Rv0827c	kmtR	0	1	1	5	0.928962	0.642475
	Rv3537	kstD	3						Rv2478c		1	1	0.185792	0.185839	2	4	0.743169	0.159368	3	5	0.928962	0.0475128		Rv0042c		1	1	2	5	0.928962	0.642475
	Rv0848	cysK2	9						Rv0078		3	8	1.48634	0.172591	19	77	14.306	0.1099	22	85	15.7923	0.0581151		Rv3830c		5	17	22	99	18.3934	0.683045
	Rv2653c		1						Rv2887		2	9	1.67213	0.520117	44	192	35.6721	0.0711211	46	201	37.3443	0.0673838		Rv1255c		2	6	8	36	6.68852	0.683364
	Rv2643A								Rv0330c		5	13	2.4153	0.0760803	0	0	0	1	5	13	2.4153	0.0760803		Rv0081		52	116	168	647	120.208	0.697386
	Rv3270	ctpC	4						Rv1167c		0	0	0	1	7	21	3.90164	0.0784082	7	21	3.90164	0.0784082		Rv0981	mprA	0	1	1	6	1.11475	0.709
	Rv3561	fadD3	4						Rv0599c	vapB27	3	6	1.11475	0.082108	0	0	0	1	3	6	1.11475	0.082108		Rv1675c	cmr	0	1	1	6	1.11475	0.709
	Rv2422		2						Rv0474		2	2	0.371585	0.0344984	1	4	0.743169	0.560768	3	6	1.11475	0.082108		Rv2827c		0	1	1	6	1.11475	0.709
	Rv3535c	hsaG	3						Rv3286c	sigF	54	240	44.5902	0.0662492	14	75	13.9344	0.540203	68	315	58.5246	0.0897925		Rv1219c		4	6	10	37	6.87432	0.709953
	Rv1735c		1						Rv1267c	embR	2	3	0.557377	0.0907007	0	0	0	1	2	3	0.557377	0.0907007		Rv1033c	trcR	41	76	117	430	79.8907	0.716097
	Rv3531c		1						Rv2324		0	2	0.371585	1	5	12	2.22951	0.0549521	5	14	2.60109	0.100947		Rv3050c		0	2	2	13	2.4153	0.72647
	Rv1034c		0						Rv0023		113	498	92.5246	0.00794041	69	408	75.8033	0.837164	182	906	168.328	0.101917		Rv3765c	tcrX	11	14	25	85	15.7923	0.735681
	Rv3447c	eccC4	1						Rv0260c		27	90	16.7213	0.00542493	29	168	31.2131	0.704508	56	258	47.9344	0.107076		Rv3736		12	18	30	109	20.2514	0.750065
	Rv3513c	fadD18	1						Rv0054	ssb	1	2	0.371585	0.337179	6	21	3.90164	0.180741	7	23	4.27322	0.11862		Rv0273c		1	8	9	51	9.47541	0.757266
	Rv0467	icl1	6						Rv2011c		7	23	4.27322	0.11862	16	74	13.7486	0.291532	23	97	18.0219	0.120221		Rv1404		3	10	13	63	11.7049	0.759326
	Rv1813c		6						Rv1189	sigI	0	2	0.371585	1	3	5	0.928962	0.0475128	3	7	1.30055	0.124382		Rv0275c		0	1	1	7	1.30055	0.763159
	Rv3054c		2						Rv2788	sirR	4	12	2.22951	0.168914	20	91	16.9071	0.23597	24	103	19.1366	0.132688		Rv0339c		2	2	4	14	2.60109	0.764597
	Rv3424c		4						Rv0043c		5	18	3.34426	0.231516	3	10	1.85792	0.279779	8	28	5.20219	0.132876		Rv2009	vapB15	8	4	12	27	5.01639	0.767002
	Rv0601c		0						Rv1219c		10	42	7.80328	0.242588	10	42	7.80328	0.242588	20	84	15.6066	0.136016		Rv3416	whiB3	8	3	11	21	3.90164	0.777607
	Rv2807		0						Rv0744c		5	16	2.97268	0.160823	2	8	1.48634	0.454524	7	24	4.45902	0.142045		Rv0472c		0	1	1	8	1.48634	0.80725
	Rv3568c	bphC	5						Rv0472c		0	1	0.185792	1	7	23	4.27322	0.11862	7	24	4.45902	0.142045		Rv0353	hspR	1	1	2	8	1.48634	0.80725
	Rv1587c		0						Rv3164c	moxR3	3	13	2.4153	0.445456	5	16	2.97268	0.160823	8	29	5.38798	0.155319		Rv0023		21	40	61	241	44.776	0.816003
	Rv3567c	hsaB	5						Rv0275c		0	0	0	1	2	4	0.743169	0.159368	2	4	0.743169	0.159368		Rv3260c	whiB2	0	2	2	16	2.97268	0.827169
	Rv2624c		2						Rv0020c	fhaA	0	0	0	1	2	4	0.743169	0.159368	2	4	0.743169	0.159368		Rv2324		3	26	29	165	30.6557	0.855032
	Rv0745		0						Rv3173c		2	2	0.371585	0.0344984	0	2	0.371585	1	2	4	0.743169	0.159368		Rv2989		3	14	17	94	17.4645	0.85769
	Rv0699		2						Rv2760c	vapB42	4	12	2.22951	0.168914	0	0	0	1	4	12	2.22951	0.168914		Rv0465c	ramB	2	9	11	64	11.8907	0.866275
	Rv3541c		3						Rv1909c	furA	3	8	1.48634	0.172591	1	4	0.743169	0.560768	4	12	2.22951	0.168914		Rv1423	whiA	5	29	34	184	34.1858	0.866443
	Rv3573c	fadE34	2						Rv3852	hns	2	5	0.928962	0.233938	2	7	1.30055	0.384041	4	12	2.22951	0.168914		Rv1189	sigI	18	6	24	45	8.36066	0.867768
	Rv2641	cadI	1						Rv0586	mce2R	0	1	0.185792	1	4	11	2.04372	0.130926	4	12	2.22951	0.168914		Rv2011c		3	20	23	133	24.7104	0.883618
	Rv1995		2						Rv3055		1	2	0.371585	0.337179	2	6	1.11475	0.309852	3	8	1.48634	0.172591		Rv1776c		1	10	11	72	13.377	0.885436
	Rv0395		0						Rv1049	mosR	3	9	1.67213	0.224949	17	78	14.4918	0.271482	20	87	16.1639	0.175381		Rv3249c		8	27	35	175	32.5137	0.88613
	Rv2310		0						Rv3160c		0	0	0	1	1	1	0.185792	0.185839	1	1	0.185792	0.185839		Rv3855	ethR	2	3	5	26	4.8306	0.886946
	Rv1706A		0						Rv0608	vapB28	1	1	0.185792	0.185839	0	0	0	1	1	1	0.185792	0.185839		Rv0767c		2	12	14	85	15.7923	0.890177
	Rv3527		7						Rv3197A	whiB7	7	37	6.87432	0.545986	3	3	0.557377	0.00639716	10	40	7.43169	0.195661		Rv2374c	hrcA	8	2	10	19	3.53005	0.893216
	Rv3448	eccD4	1						Rv1776c		7	19	3.53005	0.04751	1	12	2.22951	0.915492	8	31	5.75956	0.205043		Rv1846c	blaI	3	2	5	19	3.53005	0.893216
	Rv3571	kshB	5						Rv3167c		2	6	1.11475	0.309852	5	21	3.90164	0.349219	7	27	5.01639	0.223671		Rv3167c		8	2	10	19	3.53005	0.893216
	Rv0551c	fadD8	8						Rv1255c		4	11	2.04372	0.130926	1	7	1.30055	0.763159	5	18	3.34426	0.231516		Rv1460	sufR	0	1	1	11	2.04372	0.896137
	Rv1371		1						Rv0165c	mce1R	1	3	0.557377	0.460418	1	2	0.371585	0.337179	2	5	0.928962	0.233938		Rv3223c	sigH	2	3	5	27	5.01639	0.901939
	Rv2961		0						Rv3260c	whiB2	21	114	21.1803	0.557103	8	23	4.27322	0.0488042	29	137	25.4536	0.244761		Rv3849	espR	0	9	9	68	12.6339	0.908076
	Rv3518c	cyp142	2						Rv0158		4	7	1.30055	0.0257433	0	7	1.30055	1	4	14	2.60109	0.253863		Rv1828		0	1	1	12	2.22951	0.915492
	Rv3543c	fadE29	0						Rv2640c		2	2	0.371585	0.0344984	2	12	2.22951	0.683237	4	14	2.60109	0.253863		Rv0880		3	3	6	29	5.38798	0.926659
	Rv0846c		4						Rv0019c	fhaB	0	0	0	1	4	14	2.60109	0.253863	4	14	2.60109	0.253863		Rv1994c	cmtR	2	14	16	103	19.1366	0.930802
	Rv3557c	kstR2	6						Rv2374c	hrcA	1	6	1.11475	0.709	7	27	5.01639	0.223671	8	33	6.13115	0.260115		Rv0678		34	76	110	469	87.1366	0.93127
	Rv0096	PPE1	8						Rv0602c	tcrA	3	7	1.30055	0.124382	0	3	0.557377	1	3	10	1.85792	0.279779		Rv0324		17	41	58	267	49.6066	0.93382
	Rv1968	mce3C	4						Rv2595	vapB40	7	28	5.20219	0.253936	10	52	9.6612	0.508581	17	80	14.8634	0.309804		Rv1556		1	2	3	22	4.08743	0.935142
	Rv1218c		6						Rv3328c	sigJ	2	6	1.11475	0.309852	0	0	0	1	2	6	1.11475	0.309852		Rv3219	whiB1	1	4	5	38	7.06011	0.941519
	Rv3352c		0						Rv2258c		1	3	0.557377	0.460418	2	8	1.48634	0.454524	3	11	2.04372	0.335598		Rv0653c		1	2	3	23	4.27322	0.945246
	Rv3542c		1						Rv1725c		0	1	0.185792	1	1	1	0.185792	0.185839	1	2	0.371585	0.337179		Rv2642		8	3	11	31	5.75956	0.945539
	Rv1971	mce3F	5						Rv0038		1	2	0.371585	0.337179	0	0	0	1	1	2	0.371585	0.337179		Rv0047c		23	54	77	348	64.6557	0.948762
	Rv0261c	narK3	1						Rv1359		1	2	0.371585	0.337179	0	0	0	1	1	2	0.371585	0.337179		Rv0135c		7	28	35	195	36.2295	0.953991
	Rv1518		1						Rv0737		0	0	0	1	1	2	0.371585	0.337179	1	2	0.371585	0.337179		Rv0691c		2	22	24	159	29.541	0.957022
	Rv0223c		0						Rv1473A		1	2	0.371585	0.337179	0	0	0	1	1	2	0.371585	0.337179		Rv2069	sigC	8	3	11	33	6.13115	0.959818
	Rv3569c	bphD	5						Rv1474c		0	0	0	1	1	2	0.371585	0.337179	1	2	0.371585	0.337179		Rv3681c	whiB4	6	10	16	83	15.4208	0.960554
	Rv3540c	ltp2	3						Rv0880		4	15	2.78689	0.299155	1	6	1.11475	0.709	5	21	3.90164	0.349219		Rv3160c		1	1	2	16	2.97268	0.962983
	Rv1806	PE20	10						Rv1846c	blaI	2	4	0.743169	0.159368	3	17	3.15847	0.637373	5	21	3.90164	0.349219		Rv2506	Fad35R	3	1	4	16	2.97268	0.962983
	Rv3554	fdxB	6						Rv3840		0	1	0.185792	1	5	20	3.71585	0.309105	5	21	3.90164	0.349219		Rv0117	oxyS	8	1	9	16	2.97268	0.962983
	Rv0451c	mmpS4	2						Rv2884		13	45	8.36066	0.0608258	25	147	27.3115	0.724156	38	192	35.6721	0.358843		Rv3124	moaR1	8	1	9	16	2.97268	0.962983
	Rv3473c	bpoA	0						Rv0348		2	13	2.4153	0.72647	9	39	7.2459	0.291612	11	52	9.6612	0.369501		Rv1674c		2	1	3	16	2.97268	0.962983
	Rv1628c		2						Rv0452		4	11	2.04372	0.130926	4	26	4.8306	0.739541	8	37	6.87432	0.38005		Rv1049	mosR	11	24	35	174	32.3279	0.964679
	Rv3506	fadD17	0						Rv3911	sigM	8	43	7.98907	0.560896	6	25	4.64481	0.314567	14	68	12.6339	0.381854		Rv0576		2	4	6	44	8.17486	0.97491
	Rv1051c		0						Rv2034		7	30	5.57377	0.317541	7	38	7.06011	0.576494	14	68	12.6339	0.381854		Rv1816		12	35	47	248	46.0765	0.977424
	Rv3189		3						Rv3291c	lrpA	2	7	1.30055	0.384041	0	0	0	1	2	7	1.30055	0.384041		Rv1956	higA	11	5	16	53	9.84699	0.979167
	Rv3526	kshA	7						Rv1423	whiA	3	16	2.97268	0.593981	2	6	1.11475	0.309852	5	22	4.08743	0.389576		Rv0757	phoP	13	16	29	133	24.7104	0.985466
	Rv1969	mce3D	2						Rv0494		1	2	0.371585	0.337179	2	10	1.85792	0.580201	3	12	2.22951	0.39116		Rv0158		8	1	9	22	4.08743	0.989287
	Rv1168c	PPE17	14						Rv3736		2	5	0.928962	0.233938	1	7	1.30055	0.763159	3	12	2.22951	0.39116		Rv2250c		18	28	46	217	40.3169	0.991529
	Rv3521		2						Rv0465c	ramB	2	2	0.371585	0.0344984	2	15	2.78689	0.798021	4	17	3.15847	0.391484		Rv0302		7	16	23	139	25.8251	0.992014
	Rv0847	lpqS	7						Rv1353c		15	49	9.10383	0.0281979	6	56	10.4044	0.963102	21	105	19.5082	0.391885		Rv0022c	whiB5	9	9	18	95	17.6503	0.995682
	Rv0571c		6						Rv0735	sigL	2	19	3.53005	0.893216	8	29	5.38798	0.155319	10	48	8.91803	0.400245		Rv1990c		9	25	34	219	40.6885	0.99885
	Rv3566A		11						Rv3095		1	2	0.371585	0.337179	4	21	3.90164	0.566409	5	23	4.27322	0.429746		Rv0967	csoR	12	42	54	331	61.4973	0.998935
	Rv3353c		9						Rv1332		6	30	5.57377	0.494204	1	4	0.743169	0.560768	7	34	6.31694	0.44977		Rv1473A		0	2	2	50	9.28962	0.999597
	Rv3862c	whiB6	7						Rv2642		1	1	0.185792	0.185839	0	2	0.371585	1	1	3	0.557377	0.460418		Rv1353c		18	45	63	413	76.7322	0.999997
	Rv1997	ctpF	1						Rv2989		1	2	0.371585	0.337179	0	1	0.185792	1	1	3	0.557377	0.460418		Rv3417c	groEL1	0	0	0	1	0.185792	1
	Rv0452		3						Rv3295		0	0	0	1	1	3	0.557377	0.460418	1	3	0.557377	0.460418		Rv0078		0	0	0	2	0.371585	1
	Rv1739c		0						Rv2779c		0	2	0.371585	1	1	1	0.185792	0.185839	1	3	0.557377	0.460418		Rv0232		0	0	0	2	0.371585	1
	Rv2544	lppB	3						Rv0792c		1	2	0.371585	0.337179	0	1	0.185792	1	1	3	0.557377	0.460418		Rv1379	pyrR	0	0	0	3	0.557377	1
	Rv2963		4						Rv0903c	prrA	0	0	0	1	1	3	0.557377	0.460418	1	3	0.557377	0.460418		Rv0067c		0	0	0	3	0.557377	1
	Rv3428c		0						Rv3862c	whiB6	2	19	3.53005	0.893216	3	5	0.928962	0.0475128	5	24	4.45902	0.469344		Rv1395		0	0	0	4	0.743169	1
	Rv3129		1						Rv3597c	lsr2	3	13	2.4153	0.445456	2	11	2.04372	0.634558	5	24	4.45902	0.469344		Rv0330c		0	0	0	4	0.743169	1
	Rv1217c		4						Rv1816		5	17	3.15847	0.195053	0	7	1.30055	1	5	24	4.45902	0.469344		Rv3862c	whiB6	0	0	0	12	2.22951	1
	Rv0679c		4						Rv1186c		3	6	1.11475	0.082108	5	34	6.31694	0.784709	8	40	7.43169	0.47221		Rv1773c		0	0	0	5	0.928962	1
	Rv1812c		5						Rv0767c		11	30	5.57377	0.01488	5	53	9.84699	0.979167	16	83	15.4208	0.479927		Rv3405c		2	0	2	8	1.48634	1
	Rv3638		0						Rv2720	lexA	0	1	0.185792	1	3	13	2.4153	0.445456	3	14	2.60109	0.497708		Rv0474		0	0	0	13	2.4153	1
	Rv3504	fadE26	3						Rv3208		3	24	4.45902	0.850709	5	17	3.15847	0.195053	8	41	7.61749	0.502363		Rv3082c	virS	0	0	0	8	1.48634	1
	Rv0570	nrdZ	5						Rv2827c		6	24	4.45902	0.27927	13	77	14.306	0.696066	19	101	18.765	0.517517		Rv1359		0	0	0	3	0.557377	1
	Rv2623	TB31.7	5						Rv0232		2	8	1.48634	0.454524	0	1	0.185792	1	2	9	1.67213	0.520117		Rv1657	argR	0	0	0	7	1.30055	1
	Rv3637		0						Rv0491	regX3	2	16	2.97268	0.827169	2	4	0.743169	0.159368	4	20	3.71585	0.525039		Rv0445c	sigK	0	0	0	3	0.557377	1
	Rv3446c		2						Rv0117	oxyS	1	2	0.371585	0.337179	0	2	0.371585	1	1	4	0.743169	0.560768		Rv0891c		0	0	0	4	0.743169	1
	Rv1216c		2						Rv0674		1	1	0.185792	0.185839	0	3	0.557377	1	1	4	0.743169	0.560768		Rv0894		0	0	0	4	0.743169	1
	Rv3534c	hsaF	2						Rv1626		1	3	0.557377	0.460418	0	1	0.185792	1	1	4	0.743169	0.560768		Rv1176c		0	0	0	4	0.743169	1
	Rv3848		9						Rv2017		0	1	0.185792	1	1	3	0.557377	0.460418	1	4	0.743169	0.560768		Rv1287		0	0	0	2	0.371585	1
	Rv1972		4						Rv1674c		1	1	0.185792	0.185839	0	3	0.557377	1	1	4	0.743169	0.560768		Rv2017		0	0	0	2	0.371585	1
	Rv3640c		0						Rv3249c		3	23	4.27322	0.829049	3	9	1.67213	0.224949	6	32	5.94536	0.562244		Rv2282c		0	0	0	1	0.185792	1
	Rv1999c		2						Rv2506	Fad35R	0	0	0	1	4	21	3.90164	0.566409	4	21	3.90164	0.566409		Rv2595	vapB40	0	0	0	2	0.371585	1
	Rv3517		8						Rv0182c	sigG	2	8	1.48634	0.454524	5	31	5.75956	0.708894	7	39	7.2459	0.605988		Rv2640c		0	0	0	1	0.185792	1
	Rv3340	metC	1						Rv1287		2	6	1.11475	0.309852	5	33	6.13115	0.761313	7	39	7.2459	0.605988		Rv2760c	vapB42	0	0	0	1	0.185792	1
	Rv2629		12						Rv3416	whiB3	35	261	48.4918	0.991358	35	124	23.0383	0.00506234	70	385	71.5301	0.606915		Rv2912c		0	0	0	2	0.371585	1
	Rv3486		3						Rv1453		1	4	0.743169	0.560768	0	1	0.185792	1	1	5	0.928962	0.642475		Rv3058c		0	0	0	1	0.185792	1
	Rv3570c	hsaA	6						Rv1830		1	1	0.185792	0.185839	0	4	0.743169	1	1	5	0.928962	0.642475		Rv3164c	moxR3	0	0	0	1	0.185792	1
	Rv1954c		10						Rv1931c		1	1	0.185792	0.185839	2	17	3.15847	0.852476	3	18	3.34426	0.677409		Rv3183		0	0	0	2	0.371585	1
	Rv2811		4						Rv1460	sufR	1	3	0.557377	0.460418	0	3	0.557377	1	1	6	1.11475	0.709		Rv3911	sigM	0	0	0	3	0.557377	1
	Rv0850		4						Rv0302		0	0	0	1	1	6	1.11475	0.709	1	6	1.11475	0.709
	Rv3860		2						Rv0273c		1	11	2.04372	0.896137	2	8	1.48634	0.454524	3	19	3.53005	0.714076
	Rv0378		4						Rv1358		10	39	7.2459	0.173823	12	91	16.9071	0.935094	22	130	24.153	0.724053
	Rv2277c		0						Rv3417c	groEL1	2	20	3.71585	0.909413	18	99	18.3934	0.583078	20	119	22.1093	0.72931
	Rv1528c	papA4	1						Rv3488		1	4	0.743169	0.560768	0	3	0.557377	1	1	7	1.30055	0.763159
	Rv0797		1						Rv3849	espR	8	31	5.75956	0.205043	42	262	48.6776	0.882536	50	293	54.4372	0.778308
	Rv1928c		2						Rv3124	moaR1	1	8	1.48634	0.80725	0	0	0	1	1	8	1.48634	0.80725
	Rv1790	PPE27	3						Rv0691c		0	1	0.185792	1	1	7	1.30055	0.763159	1	8	1.48634	0.80725
	Rv1970	lprM	5						Rv3082c	virS	1	2	0.371585	0.337179	0	6	1.11475	1	1	8	1.48634	0.80725
	Rv1817		4						Rv0827c	kmtR	1	4	0.743169	0.560768	0	5	0.928962	1	1	9	1.67213	0.843142
	Rv2642		3						Rv1152		1	7	1.30055	0.763159	0	3	0.557377	1	1	10	1.85792	0.872357
	Rv3502c	fabG	4						Rv0238		3	9	1.67213	0.224949	58	361	67.071	0.914832	61	370	68.7432	0.877612
	Rv3294c		0						Rv0576		7	33	6.13115	0.416708	39	258	47.9344	0.9438	46	291	54.0656	0.912278
	Rv0260c		2						Rv0818		50	328	60.9399	0.957643	41	236	43.847	0.715101	91	564	104.787	0.954296
	Rv1374c		3						Rv0353	hspR	6	24	4.45902	0.27927	7	79	14.6776	0.995158	13	103	19.1366	0.96119
	Rv3269		2						Rv1027c	kdpE	0	5	0.928962	1	0	0	0	1	0	5	0.928962	1
	Rv1778c		3						Rv2160c		0	1	0.185792	1	0	0	0	1	0	1	0.185792	1
	Rv2490c	PE_PGRS43	8						Rv0067c		0	0	0	1	0	1	0.185792	1	0	1	0.185792	1
	Rv1733c		5						Rv0485		0	0	0	1	0	1	0.185792	1	0	1	0.185792	1
	Rv1358		3						Rv3855	ethR	0	1	0.185792	1	0	1	0.185792	1	0	2	0.371585	1
	Rv1966	mce3A	5						Rv1960c	parD1	0	2	0.371585	1	0	0	0	1	0	2	0.371585	1
	Rv2451		0						Rv1985c		0	1	0.185792	1	0	3	0.557377	1	0	4	0.743169	1
	Rv0940c		2						Rv1719		0	1	0.185792	1	0	3	0.557377	1	0	4	0.743169	1
	Rv2005c		9						Rv0967	csoR	0	0	0	1	0	4	0.743169	1	0	4	0.743169	1
	Rv3574	kstR	4						Rv2986c	hupB	0	1	0.185792	1	0	7	1.30055	1	0	8	1.48634	1
	Rv3402c		5						Rv1773c		0	6	1.11475	1	0	1	0.185792	1	0	7	1.30055	1
	Rv0105c	rpmB	0						Rv3414c	sigD	0	2	0.371585	1	0	0	0	1	0	2	0.371585	1
	Rv0252	nirB	13						Rv3830c		0	0	0	1	0	1	0.185792	1	0	1	0.185792	1
	Rv0022c	whiB5	2						Rv0144		0	1	0.185792	1	0	0	0	1	0	1	0.185792	1
	Rv0687	fabG	1						Rv1657	argR	0	7	1.30055	1	0	0	0	1	0	7	1.30055	1
	Rv0090		5						Rv3219	whiB1	0	0	0	1	0	2	0.371585	1	0	2	0.371585	1
	Rv3249c		2						Rv0042c		0	1	0.185792	1	0	1	0.185792	1	0	2	0.371585	1
	Rv2424c		0						Rv0377		0	0	0	1	0	3	0.557377	1	0	3	0.557377	1
	Rv2626c	hrp1	3						Rv0560c		0	1	0.185792	1	0	2	0.371585	1	0	3	0.557377	1
	Rv3252c	alkB	8						Rv0623	vapB30	0	1	0.185792	1	0	1	0.185792	1	0	2	0.371585	1
	Rv3126c		0						Rv0653c		0	3	0.557377	1	0	4	0.743169	1	0	7	1.30055	1
	Rv2628		3						Rv0821c	phoY2	0	0	0	1	0	0	0	1	0	0	0	1
	Rv2928	tesA	5						Rv0823c		0	0	0	1	0	5	0.928962	1	0	5	0.928962	1
	Rv0011c		0						Rv0844c	narL	0	0	0	1	0	0	0	1	0	0	0	1
	Rv0602c	tcrA	2						Rv0891c		0	1	0.185792	1	0	0	0	1	0	1	0.185792	1
	Rv2891		1						Rv0894		0	0	0	1	0	1	0.185792	1	0	1	0.185792	1
	Rv0479c		0						Rv0981	mprA	0	1	0.185792	1	0	1	0.185792	1	0	2	0.371585	1
	Rv0789c		2						Rv1019		0	0	0	1	0	0	0	1	0	0	0	1
	Rv0371c		0						Rv1151c		0	0	0	1	0	0	0	1	0	0	0	1
	Rv1471	trxB1	6						Rv1176c		0	0	0	1	0	2	0.371585	1	0	2	0.371585	1
	Rv3744	nmtR	2						Rv1556		0	0	0	1	0	0	0	1	0	0	0	1
	Rv1894c		4						Rv1560	vapB11	0	3	0.557377	1	0	0	0	1	0	3	0.557377	1
	Rv1967	mce3B	5						Rv1675c	cmr	0	0	0	1	0	0	0	1	0	0	0	1
	Rv2386c	mbtI	8						Rv1740	vapB34	0	0	0	1	0	0	0	1	0	0	0	1
	Rv2432c		1						Rv1828		0	0	0	1	0	0	0	1	0	0	0	1
	Rv2646		8						Rv2021c		0	0	0	1	0	0	0	1	0	0	0	1
	Rv1964	yrbE3A	10						Rv2160A		0	1	0.185792	1	0	0	0	1	0	1	0.185792	1
	Rv0572c		9						Rv2488c		0	0	0	1	0	0	0	1	0	0	0	1
	Rv3133c	dosR	3						Rv2621c		0	0	0	1	0	0	0	1	0	0	0	1
	Rv0372c		0						Rv2745c	clgR	0	0	0	1	0	1	0.185792	1	0	1	0.185792	1
	Rv2491		1						Rv2912c		0	1	0.185792	1	0	1	0.185792	1	0	2	0.371585	1
	Rv0963c		2						Rv3060c		0	0	0	1	0	0	0	1	0	0	0	1
	Rv0943c		1						Rv3143		0	0	0	1	0	0	0	1	0	0	0	1
	Rv1973		2						Rv3183		0	0	0	1	0	2	0.371585	1	0	2	0.371585	1
	Rv3539	PPE63	2						Rv3246c	mtrA	0	0	0	1	0	0	0	1	0	0	0	1
	Rv2630		11						Rv3301c	phoY1	0	1	0.185792	1	0	0	0	1	0	1	0.185792	1
	Rv2450c	rpfE	1						Rv3334		0	0	0	1	0	0	0	1	0	0	0	1
	Rv2032	acg	4						Rv3405c		0	0	0	1	0	0	0	1	0	0	0	1
	Rv2627c		3						Rv3583c		0	0	0	1	0	0	0	1	0	0	0	1
	Rv3566c	nat	5						Rv3681c	whiB4	0	1	0.185792	1	0	0	0	1	0	1	0.185792	1
	Rv2415c		6						Rv3692	moxR2	0	0	0	1	0	0	0	1	0	0	0	1
	Rv3639c		0						Rv3744	nmtR	0	0	0	1	0	0	0	1	0	0	0	1
	Rv2730		0
	Rv3555c		5
	Rv2086		3
	Rv2382c	mbtC	8
	Rv2438A		1
	Rv1517		2
	Rv3167c		1
	Rv2466c		8
	Rv2116	lppK	3
	Rv0575c		1
	Rv3124	moaR1	1
	Rv3532	PPE61	0
	Rv2975A
	Rv1937		2
	Rv2011c		2
	Rv3395A		0
	Rv2370c		1
	Rv3839		3
	Rv1532c		3
	Rv1726		1
	Rv2274A
	Rv3523	ltp3	1
	Rv2384	mbtA	4
	Rv2660c		2
	Rv2281	pitB	1
	Rv1873		1
	Rv2813		0
	Rv0322	udgA	0
	Rv2177c		0
	Rv0061c		4
	Rv2012		2
	Rv2013		3
	Rv3469c	mhpE	2
	Rv2863	vapC23	0
	Rv1897c		1
	Rv2352c	PPE38	0
	Rv1089	PE10	1
	Rv2856A
	Rv2007c	fdxA	1
	Rv0213c		2
	Rv2006	otsB1	6
	Rv0212c	nadR	3
	Rv1120c		0
	Rv0488		5
	Rv0323c		3
	Rv0711	atsA	5
	Rv2487c	PE_PGRS42	2
	Rv1137c		3
	Rv0453	PPE11	0
	Rv0569		3
	Rv1936		3
	Rv3000		0
	Rv1542c	glbN	1
	Rv2874	dipZ	1
	Rv1574		4
	Rv2607	pdxH	2
	Rv1788	PE18	4
	Rv0253	nirD	8
	Rv0739		2
	Rv3468c		0
	Rv0224c		2
	Rv0194		1
	Rv0370c		0
	Rv0304c	PPE5	1
	Rv3427c		2
	Rv2787		1
	Rv1482c		0
	Rv2271		1
	Rv1755c	plcD	0
	Rv0560c		3
	Rv0254c	cobU	2
	Rv0712		1
	Rv2930	fadD26	1
	Rv1534		1
	Rv0368c		0
	Rv2645		7
	Rv1979c		2
	Rv1065		4
	Rv2030c		7
	Rv3767c		2
	Rv3090		3
	Rv0232		3
	Rv0396		0
	Rv1956	higA	11
	Rv1935c	echA13	5
	Rv2647		3
	Rv1048c		3
	Rv1493	mutB	3
	Rv1917c	PPE34	2
	Rv0080		3
	Rv0661c	vapC7	3
	Rv2897c		1
	Rv0373c		0
	Rv2917		1
	Rv1801	PPE29	3
	Rv1949c		2
	Rv1068c	PE_PGRS20	14
	Rv3745c		2
	Rv2008c		3
	Rv2971		0
	Rv3706c		6
	Rv0616c		1
	Rv1014c	pth	7
	Rv0836c		0
	Rv2123	PPE37	3
	Rv3471c		0
	Rv1957		8
	Rv3132c	dosS	2
	Rv1955	higB	18
	Rv2616		0
	Rv1926c	mpt63	7
	Rv3832c		2
	Rv0688		2
	Rv3522	ltp4	2
	Rv3463		5
	Rv1777	cyp144	0
	Rv3033		6
	Rv0347		4
	Rv1673c		1
	Rv3108		2
	Rv0820	phoT	0
	Rv0767c		5
	Rv0648		1
	Rv2004c		10
	Rv3416	whiB3	8
	Rv1965	yrbE3B	7
	Rv3914	trxC	2
	Rv0190		0
	Rv1993c		5
	Rv3345c	PE_PGRS50	12
	Rv1675c	cmr	1
	Rv1531		0
	Rv0573c	pncB2	0
	Rv0326		0
	Rv0447c	ufaA1	1
	Rv1864c		4
	Rv3558	PPE64	0
	Rv3470c	ilvB2	0
	Rv0089		5
	Rv1203c		0
	Rv3344c	PE_PGRS49	11
	Rv3341	metX	1
	Rv0991c		4
	Rv2512c		5
	Rv1439c		5
	Rv2664		7
	Rv3923c	rnpA	1
	Rv1087A		0
	Rv0091	mtn	5
	Rv2031c	hspX	3
	Rv2472		1
	Rv0851c		4
	Rv0776c		2
	Rv2754c	thyX	2
	Rv3830c		3
	Rv3351c		0
	Rv3366	spoU	0
	Rv2038c		5
	Rv1548c	PPE21	0
	Rv2041c		7
	Rv2617c		1
	Rv0465c	ramB	11
	Rv3741c		1
	Rv3250c	rubB	2
	Rv0397		0
	Rv2188c	pimB	0
	Rv2000		5
	Rv0186	bglS	0
	Rv0841		2
	Rv2423		3
	Rv2317	uspB	0
	Rv1663	pks17	5
	Rv3036c	TB22.2	0
	Rv0065	vapC1	5
	Rv1895		5
	Rv0076c		2
	Rv2498c	citE	0
	Rv1073		0
	Rv3017c	esxQ	3
	Rv2231Ac
	Rv0449c		1
	Rv2529		0
	Rv3398c	idsA1	3
	Rv0468	fadB2	1
	Rv0186Ac
	Rv1811	mgtC	1
	Rv1705c	PPE22	2
	Rv1105		0
	Rv0160c	PE4	0
	Rv3195		1
	Rv2089c	pepE	0
	Rv2964	purU	4
	Rv2625c		4
	Rv2998		0
	Rv0193c		4
	Rv0195		1
	Rv1130	prpD	18
	Rv2494	vapC38	0
	Rv3289c		11
	Rv0828c		0
	Rv3177		0
	Rv2274c	mazF8	7
	Rv0348		4
	Rv0793		1
	Rv1963c	mce3R	4
	Rv2203		2
	Rv0146		3
	Rv0043c		2
	Rv0749	vapC31	1
	Rv2712c		3
	Rv2501c	accA1	1
	Rv2975c		0
	Rv1934c	fadE17	2
	Rv3863		2
	Rv2492		3
	Rv1348	irtA	7
	Rv0978c	PE_PGRS17	1
	Rv3127		3
	Rv1450c	PE_PGRS27	9
	Rv1250		2
	Rv2341	lppQ	3
	Rv1838c	vapC13	1
	Rv3912		0
	Rv3338		3
	Rv1768	PE_PGRS31	1
	Rv2075c		2
	Rv3441c	mrsA	1
	Rv0288	esxH	1
	Rv3209		6
	Rv2256c		0
	Rv0609	vapC28	1
	Rv0596c	vapB4	4
	Rv3414c	sigD	6
	Rv1063c		0
	Rv3258c		2
	Rv0598c	vapC27	4
	Rv0577	TB27.3	2
	Rv0530Ac
	Rv1590		3
	Rv1984A
	Rv0527	ccdA	3
	Rv3005c		2
	Rv1033c	trcR	16
	Rv3705c		7
	Rv0333		1
	Rv2154c	ftsW	0
	Rv0634A		0
	Rv2337c		9
	Rv2153c	murG	1
	Rv2111c	pup	1
	Rv0626	vapB5	0
	Rv0084	hycD	2
	Rv0854		5
	Rv1287		6
	Rv3601c	panD	1
	Rv3865	espF	4
	Rv0876c		1
	Rv0500A		2
	Rv0833	PE_PGRS13	2
	Rv0284	eccC3	1
	Rv1154c		4
	Rv2347c	esxP	0
	Rv2908c		3
	Rv1908c	katG	1
	Rv3224B		1
	Rv0120c	fusA2	4
	Rv3583c		0
	Rv0455c		2
	Rv0996		3
	Rv2010	vapC15	3
	Rv1882c		1
	Rv0730		1
	Rv2946c	pks1	5
	Rv2800		1
	Rv2737c	recA	3
	Rv3617	ephA	1
	Rv2193	ctaE	1
	Rv1425		4
	Rv3857c		2
	Rv2530A	vapB39	0
	Rv2142A
	Rv2137c		1
	Rv0734	mapA	0
	Rv3049c		1
	Rv3413c		4
	Rv3662c		4
	Rv1468c	PE_PGRS29	1
	Rv0367c		4
	Rv3144c	PPE52	3
	Rv2349c	plcC	10
	Rv1552	frdA	1
	Rv1133c	metE	0
	Rv0229c		0
	Rv0495c		1
	Rv3612c		1
	Rv3633		0
	Rv3477	PE31	1
	Rv2829c	vapC22	0
	Rv3316	sdhC	2
	Rv3800c	pks13	1
	Rv3230c		2
	Rv2164c		3
	Rv0107c	ctpI	4
	Rv2165c	mraW	4
	Rv1599	hisD	1
	Rv0608	vapB28	2
	Rv0410c	pknG	2
	Rv3331	sugI	3
	Rv3464	rmlB	1
	Rv3869	eccB1	0
	Rv0286	PPE4	1
	Rv0025		4
	Rv2195	qcrA	1
	Rv2828A
	Rv2157c	murF	0
	Rv2579	dhaA	5
	Rv0230c	php	1
	Rv0134	ephF	0
	Rv1871c		0
	Rv1077	cbs	0
	Rv2049c		2
	Rv1740	vapB34	9
	Rv0024		2
	Rv3489		1
	Rv2244	acpP	1
	Rv0460		1
	Rv2493	vapB38	2
	Rv0900		0
	Rv3699		0
	Rv2601A	vapB41	1
	Rv0156	pntAb	7
	Rv0579		2
	Rv1331	clpS	4
	Rv0292	eccE3	1
	Rv1679	fadE16	2
	Rv2161c		0
	Rv0440	groEL2	0
	Rv1211		0
	Rv0898c		2
	Rv3369		0
	Rv2633c		11
	Rv0938	ligD	3
	Rv0291	mycP3	1
	Rv2485c	lipQ	2
	Rv0281		0
	Rv0458		3
	Rv2990c		14
	Rv2336		6
	Rv0157	pntB	5
	Rv3137		5
	Rv2600		2
	Rv1560	vapB11	2
	Rv1695	ppnK	0
	Rv0039c		0
	Rv1987		5
	Rv1697		7
	Rv1588c		1
	Rv3763	lpqH	1
	Rv3752c		10
	Rv1322A		1
	Rv2771c		1
	Rv1553	frdB	1
	Rv0285	PE5	1
	Rv2196	qcrB	1
	Rv3295		3
	Rv3686c		0
	Rv1152		2
	Rv1386	PE15	6
	Rv1906c		1
	Rv0889c	citA	0
	Rv1213	glgC	6
	Rv1925	fadD31	1
	Rv2189c		3
	Rv0263c		7
	Rv3759c	proX	3
	Rv2104c	vapB37	0
	Rv0807		3
	Rv3648c	cspA	0
	Rv2632c		3
	Rv1234		1
	Rv1554	frdC	3
	Rv0651	rplJ	3
	Rv2926c		0
	Rv3678A		2
	Rv2682c	dxs1	0
	Rv1387	PPE20	3
	Rv0106		20
	Rv2927c		1
	Rv1460	sufR	2
	Rv2150c	ftsZ	3
	Rv2346c	esxO	0
	Rv0738		2
	Rv2871	vapB43	3
	Rv1690	lprJ	10
	Rv0617	vapC29	0
	Rv0290	eccD3	1
	Rv0157A		8
	Rv0695		4
	Rv1187	rocA	2
	Rv2392	cysH	0
	Rv0289	espG3	1
	Rv3753c		2
	Rv1378c		2
	Rv2393	che1	1
	Rv3212		1
	Rv3734c	tgs2	7
	Rv0753c	mmsA	8
	Rv3711c	dnaQ	7
	Rv2721c		5
	Rv0176		1
	Rv3150	nuoF	4
	Rv1950c		4
	Rv2979c		0
	Rv0309		1
	Rv2640c		6
	Rv2550c	vapB20	3
	Rv2593c	ruvA	6
	Rv0885		7
	Rv0823c		2
	Rv3190A
	Rv0242c	fabG4	3
	Rv2894c	xerC	8
	Rv0525		1
	Rv3237c		1
	Rv3508	PE_PGRS54	2
	Rv3157	nuoM	2
	Rv3075c		1
	Rv0822c		4
	Rv3095		5
	Rv3158	nuoN	2
	Rv0276		1
	Rv3154	nuoJ	2
	Rv2779c		10
	Rv2748c	ftsK	4
	Rv0959A
	Rv0343	iniC	1
	Rv0243	fadA2	1
	Rv2830c	vapB22	2
	Rv1010	ksgA	0
	Rv2736c	recX	5
	Rv0282	eccA3	0
	Rv3478	PPE60	1
	Rv1469	ctpD	11
	Rv1009	rpfB	0
	Rv3313c	add	3
	Rv0320		14
	Rv3136	PPE51	1
	Rv3151	nuoG	3
	Rv2190c		2
	Rv3153	nuoI	2
	Rv2348c		1
	Rv3407	vapB47	0
	Rv3152	nuoH	2
	Rv0524	hemL	1
	Rv1845c	blaR	1
	Rv1142c	echA10	2
	Rv0659c	mazF2	0
	Rv3149	nuoE	4
	Rv3332	nagA	3
	Rv1220c		6
	Rv0476		0
	Rv0609A		1
	Rv3173c		1
	Rv3604c		1
	Rv0283	eccB3	1
	Rv2594c	ruvC	3
	Rv3094c		7
	Rv1497	lipL	4
	Rv0287	esxG	1
	Rv3408	vapC47	0
	Rv1982A
	Rv1646	PE17	5
	Rv0581	vapB26	1
	Rv2526	vapB17	6
	Rv1566c		4
	Rv0909		1
	Rv1434		6
	Rv0047c		4
	Rv1741	vapC34	3
	Rv3613c		5
	Rv0605		0
	Rv1555	frdD	1
	Rv2719c		6
	Rv2245	kasA	2
	Rv2884		8
	Rv3156	nuoL	2
	Rv3611		3
	Rv1687c		5
	Rv3136A
	Rv3760		3
	Rv3093c		8
	Rv2247	accD6	1
	Rv3155	nuoK	3
	Rv3337		5
	Rv0342	iniA	5
	Rv3142c		1
	Rv1477	ripA	4
	Rv0824c	desA1	1
	Rv3697A
	Rv0312		8
	Rv3246c	mtrA	3
	Rv1435c		4
	Rv3074		6
	Rv2525c		6
	Rv0696		5
	Rv1846c	blaI	0
	Rv0170	mce1B	2
	Rv0616A
	Rv0174	mce1F	1
	Rv0697		8
	Rv2846c	efpA	4
	Rv0172	mce1D	2
	Rv0040c	mtc28	5
	Rv3321c	vapB44	0
	Rv1815		4
	Rv0173	lprK	2
	Rv3851		0
	Rv1593c		0
	Rv2246	kasB	3
	Rv0827c	kmtR	6
	Rv0599c	vapB27	5
	Rv0108c		0
	Rv1721c	vapB12	2
	Rv1478		5
	Rv0166	fadD5	3
	Rv0168	yrbE1B	2
	Rv0623	vapB30	2
	Rv1883c		0
	Rv0660c	mazE2	0
	Rv1076	lipU	22
	Rv3112	moaD1	7
	Rv0171	mce1C	2
	Rv0167	yrbE1A	0
	Rv2720	lexA	1
	Rv0169	mce1A	2
	Rv0229Ac
	Rv1884c	rpfC	2
	Rv0280	PPE3	30
	Rv0341	iniB	18

## Sheet: WT 7H9 vs 7H9+B12
	Input (DE genes)								TFOE Output															ChIP-Seq Output
	WT 7H9 vs 7H9+B12								(list of TF's whose regulon members significantly enrich the Input gene pool)															(list of TF's whose regulon members significantly enrich the Input gene pool)
	GeneList	Name	#TFOE		Size of Gene List:		473		TF	Name	Ind	TF.Ind	Ind.Rand	Ind.Sig	Rep	TF.Rep	Rep.Rand	Rep.Sig	Total	TF.TotalDE	Rand	Sig		TF	Name	InOperon	Direct	TOTAL	Out Of	RAND	SIG
	Rv2395A				Genes with DE:		372		Rv0260c		29	90	10.5738	1.57777e-07	36	168	19.7377	0.000184451	65	258	30.3115	4.10834e-10		Rv3414c	sigD	0	2	2	2	0.234973	0.0137841
	Rv2309Xc								Rv0081		60	288	33.8361	3.14409e-06	28	119	13.9809	0.000188558	88	407	47.8169	1.34986e-09		Rv3557c	kstR2	8	6	14	21	2.46721	0.0295856
	Rv1374c		3		Significance limits				Rv3223c	sigH	25	101	11.8661	0.000178057	57	273	32.0738	5.3049e-06	82	374	43.9399	2.76189e-09		Rv2887		5	12	17	57	6.69672	0.0302167
	Rv1726		1		AbsFoldChange		1		Rv0023		94	498	58.5082	4.63141e-07	59	408	47.9344	0.0461701	153	906	106.443	9.61613e-08		Rv0445c	sigK	0	2	2	3	0.352459	0.0381248
	Rv2307D		6		pvalue		0.05		Rv0078		3	8	0.939891	0.0574788	25	77	9.04645	9.8599e-07	28	85	9.98634	1.53566e-07		Rv0474		1	4	5	13	1.52732	0.0567376
	Rv0500B		0						Rv3557c	kstR2	0	7	0.822404	1	13	16	1.87978	2.81182e-10	13	23	2.70219	2.61765e-07		Rv3291c	lrpA	1	4	5	14	1.64481	0.0723194
	Rv0749A		4						Rv1990c		5	28	3.28962	0.22653	24	72	8.45902	9.50117e-07	29	100	11.7486	1.88954e-06		Rv3173c		0	3	3	10	1.17486	0.103233
	Rv1144Ac								Rv0238		4	9	1.05738	0.0146231	69	361	42.4126	1.33669e-05	73	370	43.4699	2.11128e-06		Rv0827c	kmtR	0	2	2	5	0.587432	0.108306
	Rv1806	PE20	10						Rv3058c		36	151	17.7404	1.67802e-05	24	137	16.0956	0.0274429	60	288	33.8361	3.14409e-06		Rv3219	whiB1	4	7	11	38	4.46448	0.150985
	Rv1219c		5						Rv0328		19	66	7.7541	0.000129241	9	33	3.87705	0.0114521	28	99	11.6311	4.90742e-06		Rv1189	sigI	2	8	10	45	5.28689	0.151147
	Rv2660c		2						Rv2788	sirR	3	12	1.40984	0.159052	25	91	10.6913	2.76024e-05	28	103	12.1011	1.13111e-05		Rv3830c		5	15	20	99	11.6311	0.180387
	Rv3613c		5						Rv0182c	sigG	3	8	0.939891	0.0574788	12	31	3.64208	0.000103896	15	39	4.58197	1.54681e-05		Rv3855	ethR	1	5	6	26	3.05464	0.182878
	Rv1218c		6						Rv2827c		8	24	2.81967	0.00455042	18	77	9.04645	0.00282333	26	101	11.8661	6.51911e-05		Rv3246c	mtrA	5	16	21	107	12.571	0.184326
	Rv3615c	espC	0						Rv2250c		18	48	5.63934	3.31335e-06	9	67	7.87158	0.388177	27	115	13.5109	0.00025475		Rv3050c		1	3	4	13	1.52732	0.189747
	Rv2452c		6						Rv2242	mabR	4	32	3.75956	0.5288	20	66	7.7541	3.82457e-05	24	98	11.5137	0.00028492		Rv3286c	sigF	0	3	3	13	1.52732	0.189747
	Rv1535		3						Rv0324		21	126	14.8033	0.0596859	28	131	15.3907	0.000998039	49	257	30.194	0.000285343		Rv0465c	ramB	4	10	14	64	7.51913	0.213419
	Rv1758	cut1	1						Rv3849	espR	6	31	3.64208	0.148701	48	262	30.7814	0.000848357	54	293	34.4235	0.000341402		Rv1287		1	1	2	2	0.234973	0.221247
	Rv1285	cysD	11						Rv0022c	whiB5	24	219	25.7295	0.678397	52	231	27.1393	1.36366e-06	76	450	52.8689	0.00037944		Rv3405c		0	2	2	8	0.939891	0.24023
	Rv0157A		8						Rv0678		13	33	3.87705	4.2877e-05	1	12	1.40984	0.777395	14	45	5.28689	0.000414758		Rv0880		3	5	8	29	3.4071	0.249415
	Rv2975A								Rv3208	fasR	9	24	2.81967	0.00101907	4	17	1.99727	0.13017	13	41	4.81694	0.000541609		Rv0135c		7	26	33	195	22.9098	0.272194
	Rv3174		1						Rv3095		1	2	0.234973	0.221247	8	21	2.46721	0.00173205	9	23	2.70219	0.000709571		Rv3488		6	17	23	123	14.4508	0.272888
	Rv2058c	rpmB	12						Rv3050c		4	5	0.587432	0.000854938	12	54	6.34426	0.020269	16	59	6.93169	0.000905138		Rv3160c		0	3	3	16	1.87978	0.288356
	Rv0691A								Rv3164c	moxR3	7	13	1.52732	0.000269426	3	16	1.87978	0.288356	10	29	3.4071	0.00114678		Rv3765c	tcrX	4	12	16	85	9.98634	0.292949
	Rv0959A								Rv3260c	whiB2	22	114	13.3934	0.0118945	6	23	2.70219	0.045	28	137	16.0956	0.00204775		Rv0212c	nadR	0	1	1	3	0.352459	0.312808
	Rv3196A		0						Rv3574	kstR	7	14	1.64481	0.000484716	11	62	7.28415	0.104691	18	76	8.92896	0.00241978		Rv0067c		0	1	1	3	0.352459	0.312808
	Rv1805c		1						Rv0043c		8	18	2.11475	0.00051323	1	10	1.17486	0.713962	9	28	3.28962	0.00350002		Rv0023		13	31	44	241	28.3142	0.319968
	Rv2545	vapB18	3						Rv1358		6	39	4.58197	0.305976	20	91	10.6913	0.0036559	26	130	15.2732	0.00399465		Rv1460	sufR	0	2	2	11	1.29235	0.376987
	Rv3178		0						Rv2884		9	45	5.28689	0.0743867	26	147	17.2705	0.0198903	35	192	22.5574	0.00462795		Rv0238		0	2	2	11	1.29235	0.376987
	Rv2087		3						Rv1773c		4	6	0.704918	0.00232647	0	1	0.117486	1	4	7	0.822404	0.00492609		Rv1985c		11	29	40	231	27.1393	0.379569
	Rv3290c	lat	10						Rv2258c		2	3	0.352459	0.0381248	3	8	0.939891	0.0574788	5	11	1.29235	0.00553522		Rv2359	zur	1	3	4	19	2.23224	0.38984
	Rv0755A		2						Rv0818		52	328	38.5355	0.0123541	33	236	27.7268	0.160082	85	564	66.2623	0.00611426		Rv0891c		0	1	1	4	0.469945	0.393624
	Rv0689c		3						Rv1776c		8	19	2.23224	0.000796497	1	12	1.40984	0.777395	9	31	3.64208	0.00740941		Rv3095		2	1	3	4	0.469945	0.393624
	Rv3289c		11						Rv0452		4	11	1.29235	0.0316383	6	26	3.05464	0.0760651	10	37	4.34699	0.0083908		Rv0576		2	6	8	44	5.1694	0.415719
	Rv2283		1						Rv0494		1	2	0.234973	0.221247	4	10	1.17486	0.0221463	5	12	1.40984	0.00858514		Rv1719		4	7	11	53	6.22678	0.432597
	Rv1216c		2						Rv2595	vapB40	5	28	3.28962	0.22653	12	52	6.10929	0.0151499	17	80	9.39891	0.0100631		Rv0602c	tcrA	4	11	15	88	10.3388	0.462494
	Rv2160A		2						Rv1453		3	4	0.469945	0.00588945	0	1	0.117486	1	3	5	0.587432	0.0134412		Rv0042c		0	1	1	5	0.587432	0.464953
	Rv1217c		4						Rv0165c	mce1R	3	3	0.352459	0.0016138	0	2	0.234973	1	3	5	0.587432	0.0134412		Rv1773c		0	1	1	5	0.587432	0.464953
	Rv0260c		2						Rv1931c		1	1	0.117486	0.117516	5	17	1.99727	0.0408863	6	18	2.11475	0.0137224		Rv0054	ssb	1	1	2	5	0.587432	0.464953
	Rv2369c		1						Rv1186c		1	6	0.704918	0.527908	9	34	3.99454	0.0140032	10	40	4.69945	0.0147945		Rv2488c		3	1	4	5	0.587432	0.464953
	Rv2489c		3						Rv0353	hspR	5	24	2.81967	0.142796	15	79	9.28142	0.0391208	20	103	12.1011	0.0150466		Rv3574	kstR	6	26	32	216	25.377	0.480004
	Rv3770B		3						Rv0047c		7	37	4.34699	0.136068	8	34	3.99454	0.0393074	15	71	8.34153	0.0159586		Rv3597c	lsr2	13	33	46	277	32.5437	0.495477
	Rv2111c	pup	1						Rv2887		3	9	1.05738	0.0789067	31	192	22.5574	0.0382892	34	201	23.6148	0.016347		Rv2745c	clgR	0	1	1	6	0.704918	0.527908
	Rv0516c		16						Rv1816		6	17	1.99727	0.0101313	1	7	0.822404	0.583469	7	24	2.81967	0.0171602		Rv1675c	cmr	1	1	2	6	0.704918	0.527908
	Rv2377c	mbtH	8						Rv2720	lexA	1	1	0.117486	0.117516	4	13	1.52732	0.0567376	5	14	1.64481	0.017783		Rv3849	espR	0	8	8	68	7.98907	0.555626
	Rv0793		1						Rv2324		0	2	0.234973	1	5	12	1.40984	0.00858514	5	14	1.64481	0.017783		Rv2324		3	19	22	165	19.3852	0.576019
	Rv3763	lpqH	1						Rv3286c	sigF	44	240	28.1967	0.00137723	5	75	8.81148	0.950526	49	315	37.0082	0.0209122		Rv2021c		0	3	3	25	2.93716	0.576827
	Rv0105c	rpmB	0						Rv2034		5	30	3.52459	0.272852	9	38	4.46448	0.0284922	14	68	7.98907	0.0241764		Rv2506	Fad35R	0	2	2	16	1.87978	0.576876
	Rv2386A								Rv0212c	nadR	4	12	1.40984	0.0431649	3	14	1.64481	0.221772	7	26	3.05464	0.0265295		Rv0275c		0	1	1	7	0.822404	0.583469
	Rv2401A		5						Rv2711	ideR	3	5	0.587432	0.0134412	3	16	1.87978	0.288356	6	21	2.46721	0.0295856		Rv2011c		1	15	16	133	15.6257	0.609896
	Rv1116		2						Rv1846c	blaI	2	4	0.469945	0.0703601	4	17	1.99727	0.13017	6	21	2.46721	0.0295856		Rv0081		20	74	94	647	76.0137	0.628224
	Rv3614c	espD	0						Rv1033c	trcR	4	18	2.11475	0.152695	8	39	4.58197	0.0794735	12	57	6.69672	0.0302167		Rv0735	sigL	0	1	1	8	0.939891	0.632503
	Rv2122c	hisE	2						Rv3133c	dosR	12	83	9.75137	0.264924	10	43	5.05191	0.0242817	22	126	14.8033	0.0349772		Rv0195		1	1	2	8	0.939891	0.632503
	Rv1888A		6						Rv3295		0	0	0	1	2	3	0.352459	0.0381248	2	3	0.352459	0.0381248		Rv3066		0	2	2	18	2.11475	0.642658
	Rv1638A		4						Rv2282c		7	28	3.28962	0.0388849	0	0	0	1	7	28	3.28962	0.0388849		Rv0681		0	2	2	18	2.11475	0.642658
	Rv2526	vapB17	6						Rv1332		8	30	3.52459	0.0192358	0	4	0.469945	1	8	34	3.99454	0.0393074		Rv1219c		3	4	7	37	4.34699	0.647484
	Rv3477	PE31	1						Rv3852	hns	4	5	0.587432	0.000854938	0	7	0.822404	1	4	12	1.40984	0.0431649		Rv0678		18	53	71	469	55.1011	0.650311
	Rv1721c	vapB12	2						Rv3676	crp	9	49	5.75683	0.113977	8	46	5.40437	0.165419	17	95	11.1612	0.0484822		Rv3133c	devR	13	26	39	244	28.6667	0.738089
	Rv3177		0						Rv0445c	sigK	7	35	4.11202	0.108564	1	1	0.117486	0.117516	8	36	4.22951	0.0532465		Rv3676	crp	0	1	1	11	1.29235	0.74766
	Rv0682	rpsL	0						Rv3862c	whiB6	6	19	2.23224	0.0181153	0	5	0.587432	1	6	24	2.81967	0.05428		Rv1404		0	6	6	63	7.40164	0.76685
	Rv2077Bc								Rv0330c		4	13	1.52732	0.0567376	0	0	0	1	4	13	1.52732	0.0567376		Rv3681c	whiB4	0	8	8	83	9.75137	0.776139
	Rv1394c	cyp132	2						Rv0757	phoP	14	77	9.04645	0.0619384	10	70	8.22404	0.304218	24	147	17.2705	0.0567647		Rv3862c	whiB6	0	1	1	12	1.40984	0.777395
	Rv1515c		4						Rv2011c		3	23	2.70219	0.518284	14	74	8.69399	0.0465397	17	97	11.3962	0.0573627		Rv1828		1	1	2	12	1.40984	0.777395
	Rv3462c	infA	1						Rv3055		2	2	0.234973	0.0137841	1	6	0.704918	0.527908	3	8	0.939891	0.0574788		Rv1994c	cmtR	3	10	13	103	12.1011	0.786443
	Rv1498A		4						Rv1395		1	12	1.40984	0.777395	7	26	3.05464	0.0265295	8	38	4.46448	0.070009		Rv2989		3	9	12	94	11.0437	0.791858
	Rv2633c		11						Rv1985c		1	1	0.117486	0.117516	1	3	0.352459	0.312808	2	4	0.469945	0.0703601		Rv0339c		0	1	1	14	1.64481	0.826784
	Rv1804c		5						Rv2017		1	1	0.117486	0.117516	1	3	0.352459	0.312808	2	4	0.469945	0.0703601		Rv3223c	sigH	0	2	2	27	3.17213	0.843739
	Rv3857Ac								Rv0117	oxyS	2	2	0.234973	0.0137841	0	2	0.234973	1	2	4	0.469945	0.0703601		Rv2009	vapB15	1	2	3	27	3.17213	0.843739
	Rv0581	vapB26	1						Rv0020c	fhaA	0	0	0	1	2	4	0.469945	0.0703601	2	4	0.469945	0.0703601		Rv1956	higA	2	4	6	53	6.22678	0.885192
	Rv0717	rpsN	0						Rv3249c		5	23	2.70219	0.124355	2	9	1.05738	0.286322	7	32	3.75956	0.0735389		Rv0022c	whiB5	4	8	12	95	11.1612	0.885386
	Rv3616c	espA	1						Rv1963c	mce3R	4	13	1.52732	0.0567376	1	7	0.822404	0.583469	5	20	2.34973	0.0764697		Rv3249c		7	16	23	175	20.5601	0.891066
	Rv2412	rpsT	3						Rv1049	mosR	3	9	1.05738	0.0789067	12	78	9.16393	0.19951	15	87	10.2213	0.0800119		Rv1353c		6	41	47	413	48.5219	0.904634
	Rv0055	rpsR	3						Rv0135c		0	5	0.587432	1	5	16	1.87978	0.0318407	5	21	2.46721	0.091121		Rv2374c	hrcA	1	1	2	19	2.23224	0.907537
	Rv0979A	rpmF	1						Rv2703	sigA	2	16	1.87978	0.576876	10	52	6.10929	0.0772896	12	68	7.98907	0.0958081		Rv1846c	blaI	2	1	3	19	2.23224	0.907537
	Rv3312A		3						Rv1379	pyrR	3	8	0.939891	0.0574788	0	2	0.234973	1	3	10	1.17486	0.103233		Rv2069	sigC	1	2	3	33	3.87705	0.913731
	Rv1182	papA3	5						Rv2009	vapB15	1	3	0.352459	0.312808	1	2	0.234973	0.221247	2	5	0.587432	0.108306		Rv0494		3	2	5	33	3.87705	0.913731
	Rv0763c		6						Rv2478c		1	1	0.117486	0.117516	1	4	0.469945	0.393624	2	5	0.587432	0.108306		Rv0757	phoP	2	11	13	133	15.6257	0.925688
	Rv1393c		5						Rv1221	sigE	3	25	2.93716	0.576827	4	10	1.17486	0.0221463	7	35	4.11202	0.108564		Rv0818		1	1	2	21	2.46721	0.928085
	Rv1807	PPE31	5						Rv1219c		6	42	4.93443	0.371611	8	42	4.93443	0.112192	14	84	9.86885	0.110148		Rv3416	whiB3	0	1	1	21	2.46721	0.928085
	Rv3197A	whiB7	15						Rv2160c		1	1	0.117486	0.117516	0	0	0	1	1	1	0.117486	0.117516		Rv1049	mosR	4	15	19	174	20.4426	0.92884
	Rv0700	nusE	0						Rv0144		1	1	0.117486	0.117516	0	0	0	1	1	1	0.117486	0.117516		Rv0047c		7	33	40	348	40.8852	0.93136
	Rv3353c		9						Rv0891c		1	1	0.117486	0.117516	0	0	0	1	1	1	0.117486	0.117516		Rv1255c		3	2	5	36	4.22951	0.936485
	Rv2722		4						Rv0465c	ramB	1	2	0.234973	0.221247	3	15	1.7623	0.254757	4	17	1.99727	0.13017		Rv1556		0	1	1	22	2.5847	0.93658
	Rv2288		2						Rv0744c		2	16	1.87978	0.576876	3	8	0.939891	0.0574788	5	24	2.81967	0.142796		Rv0158		3	1	4	22	2.5847	0.93658
	Rv3461c	rpmJ	1						Rv0474		0	2	0.234973	1	2	4	0.469945	0.0703601	2	6	0.704918	0.150181		Rv2250c		7	19	26	217	25.4945	0.940086
	Rv3528c		8						Rv0599c	vapB27	2	6	0.704918	0.150181	0	0	0	1	2	6	0.704918	0.150181		Rv0324		5	24	29	267	31.3689	0.943489
	Rv3354		7						Rv3328c	sigJ	2	6	0.704918	0.150181	0	0	0	1	2	6	0.704918	0.150181		Rv0653c		1	1	2	23	2.70219	0.944074
	Rv1379	pyrR	2						Rv0339c		2	9	1.05738	0.286322	1	3	0.352459	0.312808	3	12	1.40984	0.159052		Rv1473A		1	3	4	50	5.87432	0.944386
	Rv1786		6						Rv2175c		6	31	3.64208	0.148701	0	1	0.117486	1	6	32	3.75956	0.166046		Rv0691c		3	13	16	159	18.6803	0.945833
	Rv0229Ac								Rv1129c		1	3	0.352459	0.312808	3	16	1.87978	0.288356	4	19	2.23224	0.176561		Rv3736		4	8	12	109	12.806	0.953049
	Rv2970A		1						Rv0273c		1	11	1.29235	0.74766	3	8	0.939891	0.0574788	4	19	2.23224	0.176561		Rv2034		9	19	28	223	26.1995	0.955302
	Rv3291c	lrpA	2						Rv3416	whiB3	30	261	30.6639	0.583834	21	124	14.5683	0.0516551	51	385	45.2322	0.189698		Rv1776c		1	4	5	72	8.45902	0.976641
	Rv3633		0						Rv3291c	lrpA	2	7	0.822404	0.194542	0	0	0	1	2	7	0.822404	0.194542		Rv0767c		2	5	7	85	9.98634	0.978078
	Rv0590A		3						Rv0653c		0	3	0.352459	1	2	4	0.469945	0.0703601	2	7	0.822404	0.194542		Rv0273c		5	2	7	51	5.9918	0.98713
	Rv2438A		1						Rv0576		10	33	3.87705	0.00343356	29	258	30.3115	0.634526	39	291	34.1885	0.205995		Rv1423	whiA	8	13	21	184	21.6175	0.988145
	Rv2658c		7						Rv1725c		0	1	0.117486	1	1	1	0.117486	0.117516	1	2	0.234973	0.221247		Rv1033c	trcR	22	37	59	430	50.5191	0.989173
	Rv2657c		2						Rv0042c		0	1	0.117486	1	1	1	0.117486	0.117516	1	2	0.234973	0.221247		Rv0967	csoR	12	26	38	331	38.888	0.993701
	Rv2819c		8						Rv0981	mprA	1	1	0.117486	0.117516	0	1	0.117486	1	1	2	0.234973	0.221247		Rv1816		8	18	26	248	29.1366	0.993824
	Rv0033	acpA	9						Rv1359		1	2	0.234973	0.221247	0	0	0	1	1	2	0.234973	0.221247		Rv0302		6	8	14	139	16.3306	0.994934
	Rv1884c	rpfC	2						Rv1474c		0	0	0	1	1	2	0.234973	0.221247	1	2	0.234973	0.221247		Rv1990c		6	14	20	219	25.7295	0.997693
	Rv1467c	fadE15	6						Rv3417c	groEL1	1	20	2.34973	0.918454	16	99	11.6311	0.113603	17	119	13.9809	0.228584		Rv0232		0	0	0	2	0.234973	1
	Rv1788	PE18	4						Rv0691c		1	1	0.117486	0.117516	1	7	0.822404	0.583469	2	8	0.939891	0.24023		Rv1379	pyrR	0	0	0	3	0.352459	1
	Rv2527	vapC17	6						Rv0348		3	13	1.52732	0.189747	5	39	4.58197	0.49088	8	52	6.10929	0.262227		Rv0472c		0	0	0	8	0.939891	1
	Rv2035		8						Rv0054	ssb	1	2	0.234973	0.221247	3	21	2.46721	0.455643	4	23	2.70219	0.281713		Rv1019		0	0	0	4	0.469945	1
	Rv1980c	mpt64	0						Rv1404		4	26	3.05464	0.365644	5	35	4.11202	0.394406	9	61	7.16667	0.284773		Rv1395		0	0	0	4	0.469945	1
	Rv0692		2						Rv0232		2	8	0.939891	0.24023	0	1	0.117486	1	2	9	1.05738	0.286322		Rv2788	sirR	0	0	0	5	0.587432	1
	Rv2808		6						Rv0827c	kmtR	2	4	0.469945	0.0703601	0	5	0.587432	1	2	9	1.05738	0.286322		Rv2779c		0	0	0	3	0.352459	1
	Rv1305	atpE	1						Rv3765c	tcrX	9	58	6.81421	0.236176	5	43	5.05191	0.581219	14	101	11.8661	0.295226		Rv1167c		0	0	0	9	1.05738	1
	Rv0722	rpmD	1						Rv1287		3	6	0.704918	0.024556	3	33	3.87705	0.762747	6	39	4.58197	0.305976		Rv0330c		0	0	0	4	0.469945	1
	Rv3472		2						Rv0792c		1	2	0.234973	0.221247	0	1	0.117486	1	1	3	0.352459	0.312808		Rv3260c	whiB2	0	0	0	16	1.87978	1
	Rv3476c	kgtP	5						Rv0903c	prrA	0	0	0	1	1	3	0.352459	0.312808	1	3	0.352459	0.312808		Rv0043c		2	0	2	6	0.704918	1
	Rv1270c	lprA	11						Rv1267c	embR	1	3	0.352459	0.312808	0	0	0	1	1	3	0.352459	0.312808		Rv0981	mprA	0	0	0	6	0.704918	1
	Rv1893		3						Rv2779c		1	2	0.234973	0.221247	0	1	0.117486	1	1	3	0.352459	0.312808		Rv3082c	virS	0	0	0	8	0.939891	1
	Rv1365c	rsfA	8						Rv1152		2	7	0.822404	0.194542	0	3	0.352459	1	2	10	1.17486	0.332095		Rv3167c		1	0	1	19	2.23224	1
	Rv0091	mtn	5						Rv3167c		0	6	0.704918	1	4	21	2.46721	0.227575	4	27	3.17213	0.393702		Rv0117	oxyS	1	0	1	16	1.87978	1
	Rv3566A		11						Rv0586	mce2R	0	1	0.117486	1	2	11	1.29235	0.376987	2	12	1.40984	0.420574		Rv3124	moaR1	1	0	1	16	1.87978	1
	Rv2959c		5						Rv1909c	furA	2	8	0.939891	0.24023	0	4	0.469945	1	2	12	1.40984	0.420574		Rv2642		1	0	1	31	3.64208	1
	Rv3612c		1						Rv0491	regX3	2	16	1.87978	0.576876	1	4	0.469945	0.393624	3	20	2.34973	0.423062		Rv3744	nmtR	0	0	0	2	0.234973	1
	Rv2816c		3						Rv3840		0	1	0.117486	1	3	20	2.34973	0.423062	3	21	2.46721	0.455643		Rv0078		0	0	0	2	0.234973	1
	Rv2312		6						Rv0880		3	15	1.7623	0.254757	0	6	0.704918	1	3	21	2.46721	0.455643		Rv1359		0	0	0	3	0.352459	1
	Rv2289	cdh	4						Rv1830		1	1	0.117486	0.117516	0	4	0.469945	1	1	5	0.587432	0.464953		Rv1186c		0	0	0	5	0.587432	1
	Rv1909c	furA	6						Rv2359	zur	0	0	0	1	1	5	0.587432	0.464953	1	5	0.587432	0.464953		Rv1657	argR	0	0	0	7	0.822404	1
	Rv1930c		1						Rv0019c	fhaB	0	0	0	1	2	14	1.64481	0.50267	2	14	1.64481	0.50267		Rv1674c		0	0	0	16	1.87978	1
	Rv3636		5						Rv0767c		5	30	3.52459	0.272852	5	53	6.22678	0.763292	10	83	9.75137	0.517865		Rv0348		0	0	0	5	0.587432	1
	Rv0277Ac								Rv0472c		0	1	0.117486	1	3	23	2.70219	0.518284	3	24	2.81967	0.548111		Rv0353	hspR	0	0	0	8	0.939891	1
	Rv2420c		1						Rv3911	sigM	4	43	5.05191	0.761369	4	25	2.93716	0.337526	8	68	7.98907	0.555626		Rv0623	vapB30	0	0	0	2	0.234973	1
	Rv1740	vapB34	9						Rv3066		0	3	0.352459	1	1	4	0.469945	0.393624	1	7	0.822404	0.583469		Rv0674		0	0	0	5	0.587432	1
	Rv1119c		0						Rv1189	sigI	0	2	0.234973	1	1	5	0.587432	0.464953	1	7	0.822404	0.583469		Rv0894		1	0	1	4	0.469945	1
	Rv2481c		2						Rv1353c		8	49	5.75683	0.21166	4	56	6.57923	0.909314	12	105	12.3361	0.587873		Rv1176c		0	0	0	4	0.469945	1
	Rv0397A								Rv1255c		1	11	1.29235	0.74766	1	7	0.822404	0.583469	2	18	2.11475	0.642658		Rv1332		0	0	0	4	0.469945	1
	Rv2348c		1						Rv3197A	whiB7	3	37	4.34699	0.827478	1	3	0.352459	0.312808	4	40	4.69945	0.708444		Rv2017		0	0	0	2	0.234973	1
	Rv1792	esxM	0						Rv0681		1	6	0.704918	0.527908	0	4	0.469945	1	1	10	1.17486	0.713962		Rv2282c		0	0	0	1	0.117486	1
	Rv2663		7						Rv1423	whiA	2	16	1.87978	0.576876	0	6	0.704918	1	2	22	2.5847	0.74968		Rv2595	vapB40	0	0	0	2	0.234973	1
	Rv1815		4						Rv2374c	hrcA	0	6	0.704918	1	3	27	3.17213	0.630707	3	33	3.87705	0.762747		Rv2640c		0	0	0	1	0.117486	1
	Rv3620c	esxW	0						Rv3597c	lsr2	0	13	1.52732	1	2	11	1.29235	0.376987	2	24	2.81967	0.792046		Rv2760c	vapB42	0	0	0	1	0.117486	1
	Rv1269c		8						Rv3833		1	11	1.29235	0.74766	0	2	0.234973	1	1	13	1.52732	0.803633		Rv2827c		0	0	0	6	0.704918	1
	Rv0714	rplN	0						Rv1994c	cmtR	1	17	1.99727	0.881133	3	30	3.52459	0.702257	4	47	5.52186	0.819951		Rv2912c		0	0	0	2	0.234973	1
	Rv1055		3						Rv2640c		0	2	0.234973	1	1	12	1.40984	0.777395	1	14	1.64481	0.826784		Rv3058c		0	0	0	1	0.117486	1
	Rv2908c		3						Rv0158		0	7	0.822404	1	1	7	0.822404	0.583469	1	14	1.64481	0.826784		Rv3164c	moxR3	0	0	0	1	0.117486	1
	Rv3508	PE_PGRS54	2						Rv0735	sigL	1	19	2.23224	0.907537	3	29	3.4071	0.679653	4	48	5.63934	0.832596		Rv3183		0	0	0	2	0.234973	1
	Rv2386c	mbtI	8						Rv2069	sigC	1	20	2.34973	0.918454	0	0	0	1	1	20	2.34973	0.918454		Rv3417c	groEL1	0	0	0	1	0.117486	1
	Rv2418c		0						Rv2506	Fad35R	0	0	0	1	1	21	2.46721	0.928085	1	21	2.46721	0.928085		Rv3833		0	0	0	2	0.234973	1
	Rv2271		1						Rv0195		0	27	3.17213	1	2	8	0.939891	0.24023	2	35	4.11202	0.929618		Rv3911	sigM	0	0	0	3	0.352459	1
	Rv0250c		1						Rv3414c	sigD	0	2	0.234973	1	0	0	0	1	0	2	0.234973	1
	Rv0657c	vapB6	7						Rv0560c		0	1	0.117486	1	0	2	0.234973	1	0	3	0.352459	1
	Rv3357	relJ	2						Rv1027c	kdpE	0	5	0.587432	1	0	0	0	1	0	5	0.587432	1
	Rv0683	rpsG	0						Rv2760c	vapB42	0	12	1.40984	1	0	0	0	1	0	12	1.40984	1
	Rv2528c	mrr	1						Rv3124	moaR1	0	8	0.939891	1	0	0	0	1	0	8	0.939891	1
	Rv0492A		6						Rv3855	ethR	0	1	0.117486	1	0	1	0.117486	1	0	2	0.234973	1
	Rv3747		2						Rv3736		0	5	0.587432	1	0	7	0.822404	1	0	12	1.40984	1
	Rv2664		7						Rv0275c		0	0	0	1	0	4	0.469945	1	0	4	0.469945	1
	Rv0635	hadA	0						Rv3830c		0	0	0	1	0	1	0.117486	1	0	1	0.117486	1
	Rv3033		6						Rv1956	higA	0	1	0.117486	1	0	3	0.352459	1	0	4	0.469945	1
	Rv1286	cysN	10						Rv1674c		0	1	0.117486	1	0	3	0.352459	1	0	4	0.469945	1
	Rv1885c		0						Rv2642		0	1	0.117486	1	0	2	0.234973	1	0	3	0.352459	1
	Rv0760c		1						Rv1719		0	1	0.117486	1	0	3	0.352459	1	0	4	0.469945	1
	Rv0268c		2						Rv3488		0	4	0.469945	1	0	3	0.352459	1	0	7	0.822404	1
	Rv0960	vapC9	4						Rv3082c	virS	0	2	0.234973	1	0	6	0.704918	1	0	8	0.939891	1
	Rv1586c		4						Rv1167c		0	0	0	1	0	21	2.46721	1	0	21	2.46721	1
	Rv0792c		5						Rv0602c	tcrA	0	7	0.822404	1	0	3	0.352459	1	0	10	1.17486	1
	Rv2036		6						Rv1460	sufR	0	3	0.352459	1	0	3	0.352459	1	0	6	0.704918	1
	Rv0942		0						Rv2986c	hupB	0	1	0.117486	1	0	7	0.822404	1	0	8	0.939891	1
	Rv0530Ac								Rv0038		0	2	0.234973	1	0	0	0	1	0	2	0.234973	1
	Rv2120c		1						Rv1960c	parD1	0	2	0.234973	1	0	0	0	1	0	2	0.234973	1
	Rv2304c		7						Rv1657	argR	0	7	0.822404	1	0	0	0	1	0	7	0.822404	1
	Rv2787		1						Rv3219	whiB1	0	0	0	1	0	2	0.234973	1	0	2	0.234973	1
	Rv2382c	mbtC	8						Rv0067c		0	0	0	1	0	1	0.117486	1	0	1	0.117486	1
	Rv1947		7						Rv0302		0	0	0	1	0	6	0.704918	1	0	6	0.704918	1
	Rv3064c		4						Rv0377		0	0	0	1	0	3	0.352459	1	0	3	0.352459	1
	Rv1014c	pth	7						Rv0485		0	0	0	1	0	1	0.117486	1	0	1	0.117486	1
	Rv2541		1						Rv0608	vapB28	0	1	0.117486	1	0	0	0	1	0	1	0.117486	1
	Rv3893c	PE36	10						Rv0623	vapB30	0	1	0.117486	1	0	1	0.117486	1	0	2	0.234973	1
	Rv2237A								Rv0674		0	1	0.117486	1	0	3	0.352459	1	0	4	0.469945	1
	Rv1241	vapB33	2						Rv0737		0	0	0	1	0	2	0.234973	1	0	2	0.234973	1
	Rv1087A		0						Rv0821c	phoY2	0	0	0	1	0	0	0	1	0	0	0	1
	Rv1904		0						Rv0823c		0	0	0	1	0	5	0.587432	1	0	5	0.587432	1
	Rv2491		1						Rv0844c	narL	0	0	0	1	0	0	0	1	0	0	0	1
	Rv3891c	esxD	5						Rv0894		0	0	0	1	0	1	0.117486	1	0	1	0.117486	1
	Rv2034		9						Rv0967	csoR	0	0	0	1	0	4	0.469945	1	0	4	0.469945	1
	Rv2821c		10						Rv1019		0	0	0	1	0	0	0	1	0	0	0	1
	Rv1951c		6						Rv1151c		0	0	0	1	0	0	0	1	0	0	0	1
	Rv2220	glnA1	2						Rv1176c		0	0	0	1	0	2	0.234973	1	0	2	0.234973	1
	Rv2395B								Rv1473A		0	2	0.234973	1	0	0	0	1	0	2	0.234973	1
	Rv0948c		1						Rv1556		0	0	0	1	0	0	0	1	0	0	0	1
	Rv2998		0						Rv1560	vapB11	0	3	0.352459	1	0	0	0	1	0	3	0.352459	1
	Rv3169		3						Rv1626		0	3	0.352459	1	0	1	0.117486	1	0	4	0.469945	1
	Rv2231Ac								Rv1675c	cmr	0	0	0	1	0	0	0	1	0	0	0	1
	Rv3788		5						Rv1740	vapB34	0	0	0	1	0	0	0	1	0	0	0	1
	Rv0848	cysK2	9						Rv1828		0	0	0	1	0	0	0	1	0	0	0	1
	Rv1238	sugC	1						Rv2021c		0	0	0	1	0	0	0	1	0	0	0	1
	Rv1765A		3						Rv2160A		0	1	0.117486	1	0	0	0	1	0	1	0.117486	1
	Rv1969	mce3D	2						Rv2488c		0	0	0	1	0	0	0	1	0	0	0	1
	Rv3443c	rplM	0						Rv2621c		0	0	0	1	0	0	0	1	0	0	0	1
	Rv2659c		6						Rv2710	sigB	0	1	0.117486	1	0	3	0.352459	1	0	4	0.469945	1
	Rv2270	lppN	2						Rv2745c	clgR	0	0	0	1	0	1	0.117486	1	0	1	0.117486	1
	Rv2699c		3						Rv2912c		0	1	0.117486	1	0	1	0.117486	1	0	2	0.234973	1
	Rv1778c		3						Rv2989		0	2	0.234973	1	0	1	0.117486	1	0	3	0.352459	1
	Rv1549	fadD11.1	1						Rv3060c		0	0	0	1	0	0	0	1	0	0	0	1
	Rv3532	PPE61	0						Rv3143		0	0	0	1	0	0	0	1	0	0	0	1
	Rv2021c		3						Rv3160c		0	0	0	1	0	1	0.117486	1	0	1	0.117486	1
	Rv1585c		3						Rv3173c		0	2	0.234973	1	0	2	0.234973	1	0	4	0.469945	1
	Rv2822c		8						Rv3183		0	0	0	1	0	2	0.234973	1	0	2	0.234973	1
	Rv2785c	rpsO	1						Rv3246c	mtrA	0	0	0	1	0	0	0	1	0	0	0	1
	Rv1886c	fbpB	0						Rv3301c	phoY1	0	1	0.117486	1	0	0	0	1	0	1	0.117486	1
	Rv2269c		0						Rv3334		0	0	0	1	0	0	0	1	0	0	0	1
	Rv3584	lpqE	0						Rv3405c		0	0	0	1	0	0	0	1	0	0	0	1
	Rv2801A								Rv3583c		0	0	0	1	0	0	0	1	0	0	0	1
	Rv1471	trxB1	6						Rv3681c	whiB4	0	1	0.117486	1	0	0	0	1	0	1	0.117486	1
	Rv3628	ppa	3						Rv3692	moxR2	0	0	0	1	0	0	0	1	0	0	0	1
	Rv1567c		5						Rv3744	nmtR	0	0	0	1	0	0	0	1	0	0	0	1
	Rv3216		1
	Rv3686c		0
	Rv3824c	papA1	7
	Rv3473c	bpoA	0
	Rv1791	PE19	3
	Rv2318	uspC	1
	Rv2909c	rpsP	1
	Rv2442c	rplU	0
	Rv3418c	groES	0
	Rv0748	vapB31	3
	Rv2614A		2
	Rv0852	fadD16	7
	Rv0879c		0
	Rv1950c		4
	Rv1514c		2
	Rv3388	PE_PGRS52	12
	Rv0231	fadE4	3
	Rv0709	rpmC	0
	Rv0703	rplW	0
	Rv1808	PPE32	4
	Rv2401		0
	Rv0065	vapC1	5
	Rv1671		8
	Rv3219	whiB1	1
	Rv2070c	cobK	2
	Rv1322		0
	Rv0192		0
	Rv0738		2
	Rv2001		6
	Rv2078		7
	Rv3371		14
	Rv2884		8
	Rv1343c	lprD	4
	Rv3172c		6
	Rv3638		0
	Rv3653	PE_PGRS61	8
	Rv2636		4
	Rv0727c	fucA	2
	Rv1078	pra	0
	Rv0448c		1
	Rv3819		2
	Rv2274c	mazF8	7
	Rv2960c		6
	Rv0718	rpsH	0
	Rv1284	canA	9
	Rv3632		2
	Rv2385	mbtJ	3
	Rv0108c		0
	Rv1590		3
	Rv3489		1
	Rv0825c		8
	Rv2632c		3
	Rv0047c		4
	Rv2441c	rpmA	0
	Rv0082		4
	Rv1440	secG	3
	Rv1809	PPE33	4
	Rv0128		5
	Rv1296	thrB	0
	Rv0282	eccA3	0
	Rv1220c		6
	Rv3244c	lpqB	0
	Rv2074		1
	Rv1603	hisA	0
	Rv3383c	idsB	6
	Rv3139	fadE24	3
	Rv3306c	amiB1	0
	Rv3485c		5
	Rv3546	fadA5	3
	Rv3256c		0
	Rv0443		1
	Rv0243	fadA2	1
	Rv0383c		1
	Rv1158c		8
	Rv3869	eccB1	0
	Rv2974c		2
	Rv1797	eccE5	0
	Rv2356c	PPE40	0
	Rv3192		0
	Rv3220c		1
	Rv1713	engA	2
	Rv1277		7
	Rv3426	PPE58	9
	Rv1577c		5
	Rv1063c		0
	Rv3806c	ubiA	1
	Rv0280	PPE3	30
	Rv3917c	parB	0
	Rv0467	icl1	6
	Rv3536c	hsaE	2
	Rv2053c	fxsA	0
	Rv1092c	coaA	3
	Rv1044		7
	Rv3585	radA	7
	Rv2893		0
	Rv2255c		3
	Rv0541c		3
	Rv2153c	murG	1
	Rv1593c		0
	Rv2063	mazE7	2
	Rv0996		3
	Rv2931	ppsA	1
	Rv2149c	yfiH	3
	Rv0182c	sigG	1
	Rv3414c	sigD	6
	Rv2365c		4
	Rv1563c	treY	4
	Rv0191		0
	Rv0207c		0
	Rv2942	mmpL7	1
	Rv2943		3
	Rv1226c		2
	Rv3037c		2
	Rv3296	lhr	4
	Rv3882c	eccE1	1
	Rv3335c		1
	Rv0524	hemL	1
	Rv3421c		1
	Rv1751		0
	Rv2326c		0
	Rv2678c	hemE	1
	Rv1599	hisD	1
	Rv2982c	gpdA2	1
	Rv1702c		1
	Rv2177c		0
	Rv3548c		0
	Rv2811		4
	Rv0935	pstC1	1
	Rv3092c		1
	Rv2932	ppsB	3
	Rv0997		9
	Rv3411c	guaB2	0
	Rv3266c	rmlD	0
	Rv1492	mutA	5
	Rv2150c	ftsZ	3
	Rv2366c		2
	Rv0876c		1
	Rv3660c		6
	Rv1068c	PE_PGRS20	14
	Rv2364c	yqfH	2
	Rv2621c		3
	Rv0328		6
	Rv2864c		16
	Rv3711c	dnaQ	7
	Rv1245c		1
	Rv1402	priA	4
	Rv3209		6
	Rv3246c	mtrA	3
	Rv1433		5
	Rv3395c		10
	Rv2152c	murC	1
	Rv0903c	prrA	1
	Rv3247c	tmk	2
	Rv2724c	fadE20	4
	Rv2390c		1
	Rv1634		1
	Rv1405c		3
	Rv0283	eccB3	1
	Rv1227c		3
	Rv2680		3
	Rv2256c		0
	Rv0412c		3
	Rv1361c	PPE19	0
	Rv3251c	rubA	11
	Rv1894c		4
	Rv1578c		3
	Rv0600c		0
	Rv1477	ripA	4
	Rv0994	moeA1	0
	Rv3245c	mtrB	0
	Rv0528		1
	Rv1854c	ndh	3
	Rv1095	phoH2	1
	Rv1714		5
	Rv3608c	folP1	1
	Rv1841c		2
	Rv1996		8
	Rv3419c	gcp	0
	Rv2164c		3
	Rv0886	fprB	5
	Rv1698	mctB	9
	Rv3422c		1
	Rv3010c	pfkA	0
	Rv3423c	alr	0
	Rv3565	aspB	1
	Rv1075c		12
	Rv1716		6
	Rv2836c	dinF	1
	Rv1717		5
	Rv2506	Fad35R	4
	Rv1566c		4
	Rv1861		0
	Rv2592c	ruvB	5
	Rv0598c	vapC27	4
	Rv3201c		14
	Rv2010	vapC15	3
	Rv3094c		7
	Rv0605		0
	Rv2729c		7
	Rv0597c		5
	Rv0527	ccdA	3
	Rv3048c	nrdF2	8
	Rv2594c	ruvC	3
	Rv3562	fadE31	3
	Rv2897c		1
	Rv3841	bfrB	1
	Rv1697		7
	Rv3430c		0
	Rv2154c	ftsW	0
	Rv1478		5
	Rv1019		1
	Rv1799	lppT	10
	Rv0255c	cobQ1	5
	Rv2593c	ruvA	6
	Rv0290	eccD3	1
	Rv3559c		4
	Rv2946c	pks1	5
	Rv0079		3
	Rv1043c		11
	Rv3267		5
	Rv3757c	proW	3
	Rv1539	lspA	0
	Rv2620c		1
	Rv3549c		7
	Rv1076	lipU	22
	Rv3248c	sahH	0
	Rv0885		7
	Rv2894c	xerC	8
	Rv3550	echA20	6
	Rv3553		5
	Rv2933	ppsC	3
	Rv3561	fadD3	4
	Rv2552c	aroE	1
	Rv2947c	pks15	2
	Rv3162c		6
	Rv2748c	ftsK	4
	Rv3756c	proZ	4
	Rv1719		4
	Rv3659c		5
	Rv3556c	fadA6	4
	Rv0658c		0
	Rv3202c		15
	Rv3563	fadE32	4
	Rv1132		3
	Rv3560c	fadE30	5
	Rv3552		5
	Rv2108	PPE36	13
	Rv3564	fadE33	2
	Rv0196		8
	Rv3093c		8
	Rv3924c	rpmH	2
	Rv3551		6
	Rv3249c		2
	Rv3252c	alkB	8
	Rv2307c		2
	Rv3250c	rubB	2
	Rv2107	PE22	15
	Rv1588c		1
	Rv1133c	metE	0
	Rv1129c		10
	Rv2512c		5
	Rv2309c		0
	Rv1130	prpD	18
	Rv1131	prpC	15
